# Supplementary material for: Significance of Plasmodium berghei Amino Acid Transporter 1 in Food Vacuole Functionality and Its Association with Cerebral Pathogenesis
Source: Microbiol Spectr. 2023 Mar 28;11(2):e04943-22. doi: 10.1128/spectrum.04943-22 (PMC10101031; doi:10.1128/spectrum.04943-22)
Supplement: Supplemental file 2 — Data Set S1. Download spectrum.04943-22-s0002.xls, XLS file, 1.4 MB [file spectrum.04943-22-s0002.xls]

## Sheet: PbWT FVs
Dataset S1. Peptide summaries of PbWT and PbAAT1KO FVs representing the data provided in Figure 4D and S3B and S3C Fig.
N	Unused	Total	%Cov	%Cov(50)	%Cov(95)	Accessions	Names	Used	Annotation	Contrib	Conf	Sequence	Modifications	ProteinModifications	Cleavages	dMass	Obs MW	Obs m/z	Theor MW	Theor m/z	Theor z	Sc	Spectrum	Acq Time	Intensity (Peptide)	PrecursorIntensityAcquisition	Apex Time (Peptide)	Elution Peak Width (Peptide)	MS2Counts
1	47.67	47.67	98	86	86	sp|P20065|TYB4_MOUSE	Thymosin beta-4 OS=Mus musculus OX=10090 GN=Tmsb4x PE=1 SV=1			2	99	EKNPLPSKETIEQEKQAGES				-0.0625223	2241.05	748.024	2241.11	748.045	3	15	1.1.1.372.12	4.2116	3775.35	3626.33	4.2	0.1	3077.87
1	47.67	47.67	98	86	86	sp|P20065|TYB4_MOUSE	Thymosin beta-4 OS=Mus musculus OX=10090 GN=Tmsb4x PE=1 SV=1			2	58.29	KKTETQEKNPLPSKETIEQEKQAGES				0.180466	2956.68	740.177	2956.5	740.132	4	8	1.1.1.339.6	3.53913	110.58	37.12	3.59	0.06	477.533
1	47.67	47.67	98	86	86	sp|P20065|TYB4_MOUSE	Thymosin beta-4 OS=Mus musculus OX=10090 GN=Tmsb4x PE=1 SV=1			2	97.52	KNPLPSKETIEQEKQAGES				-0.00865099	2112.06	529.023	2112.07	529.025	4	11	1.1.1.358.3	3.91795	4374.93	4301.05	3.91	0.08	2262.83
1	47.67	47.67	98	86	86	sp|P20065|TYB4_MOUSE	Thymosin beta-4 OS=Mus musculus OX=10090 GN=Tmsb4x PE=1 SV=1			2	99	KTETQEKNPLPSKETIEQEKQAGES				-0.0651468	2828.34	708.092	2828.4	708.108	4	21	1.1.1.355.16	3.86762	7285.52	7124.23	3.85	0.1	4694.36
1	47.67	47.67	98	86	86	sp|P20065|TYB4_MOUSE	Thymosin beta-4 OS=Mus musculus OX=10090 GN=Tmsb4x PE=1 SV=1			2	98.93	LKKTETQEKNPLPSKETIEQEKQAGES				-0.107699	3069.48	768.376	3069.58	768.403	4	12	1.1.1.346.14	3.68345	3073.51	2706.13	3.67	0.08	1759.27
1	47.67	47.67	98	86	86	sp|P20065|TYB4_MOUSE	Thymosin beta-4 OS=Mus musculus OX=10090 GN=Tmsb4x PE=1 SV=1			2	73.73	PLPSKETIEQEKQAGES				-0.0186964	1869.91	624.312	1869.93	624.318	3	10	1.1.1.384.8	4.45125	5776.43	5533.12	4.44	0.08	2618.84
1	47.67	47.67	98	86	86	sp|P20065|TYB4_MOUSE	Thymosin beta-4 OS=Mus musculus OX=10090 GN=Tmsb4x PE=1 SV=1			2	75.01	QEKNPLPSKETIEQEKQAGES	Gln->pyro-Glu@N-term			-0.0332104	2352.11	785.044	2352.14	785.055	3	8	1.1.1.435.16	5.49137	1775.9	1219.87	5.46	0.1	1123.21
1	47.67	47.67	98	86	86	sp|P20065|TYB4_MOUSE	Thymosin beta-4 OS=Mus musculus OX=10090 GN=Tmsb4x PE=1 SV=1			2	99	SDKPDMAEIEK	Acetyl@N-term	Acetyl@8		-0.0162866	1303.58	652.797	1303.6	652.806	2	16	1.1.1.468.12	6.15535	15815.6	14736.1	6.18	0.12	3963.78
1	47.67	47.67	98	86	86	sp|P20065|TYB4_MOUSE	Thymosin beta-4 OS=Mus musculus OX=10090 GN=Tmsb4x PE=1 SV=1			2	99	SDKPDMAEIEKF	Acetyl@N-term; Oxidation(M)@6	Acetyl@8		-0.0270029	1466.63	734.324	1466.66	734.337	2	18	1.1.1.603.16	8.86838	45627.1	14008.5	8.95	0.14	3757.96
1	47.67	47.67	98	86	86	sp|P20065|TYB4_MOUSE	Thymosin beta-4 OS=Mus musculus OX=10090 GN=Tmsb4x PE=1 SV=1			2	99	SDKPDMAEIEKFD	Acetyl@N-term; Oxidation(M)@6	Acetyl@8		-0.0368561	1581.65	791.832	1581.69	791.851	2	16	1.1.1.582.15	8.44657	14506.1	14032.3	8.45	0.12	3825.93
1	47.67	47.67	98	86	86	sp|P20065|TYB4_MOUSE	Thymosin beta-4 OS=Mus musculus OX=10090 GN=Tmsb4x PE=1 SV=1			2	99	SDKPDMAEIEKFDK	Acetyl@N-term; Oxidation(M)@6	Acetyl@8		-0.0114711	1709.77	570.931	1709.78	570.935	3	15	1.1.1.497.7	6.73398	6180.86	5979.44	6.73	0.12	1753.27
1	47.67	47.67	98	86	86	sp|P20065|TYB4_MOUSE	Thymosin beta-4 OS=Mus musculus OX=10090 GN=Tmsb4x PE=1 SV=1			2	99	SDKPDMAEIEKFDKS	Acetyl@N-term; Oxidation(M)@6	Acetyl@8		-0.0273862	1796.79	599.936	1796.81	599.945	3	13	1.1.1.503.10	6.8573	3078.3	2555.6	6.89	0.1	1572.24
1	47.67	47.67	98	86	86	sp|P20065|TYB4_MOUSE	Thymosin beta-4 OS=Mus musculus OX=10090 GN=Tmsb4x PE=1 SV=1			2	99	SDKPDMAEIEKFDKSK	Acetyl@N-term; Oxidation(M)@6	Acetyl@8		0.00202714	1924.91	482.235	1924.91	482.234	4	15	1.1.1.445.3	5.68253	18236.6	7090.03	5.58	0.14	2353.39
1	47.67	47.67	98	86	86	sp|P20065|TYB4_MOUSE	Thymosin beta-4 OS=Mus musculus OX=10090 GN=Tmsb4x PE=1 SV=1			2	99	SDKPDMAEIEKFDKSKLK	Acetyl@N-term	Acetyl@8		-0.00288603	2150.09	538.53	2150.09	538.531	4	14	1.1.1.589.5	8.5784	15567.1	3676.36	8.67	0.12	1784.61
1	47.67	47.67	98	86	86	sp|P20065|TYB4_MOUSE	Thymosin beta-4 OS=Mus musculus OX=10090 GN=Tmsb4x PE=1 SV=1			2	99	SDKPDMAEIEKFDKSKLKKTE	Acetyl@N-term; Oxidation(M)@6	Acetyl@8		-0.0109161	2524.26	632.073	2524.27	632.076	4	14	1.1.1.416.7	5.09938	1433.95	1312.2	5.09	0.12	1430.74
1	47.67	47.67	98	86	86	sp|P20065|TYB4_MOUSE	Thymosin beta-4 OS=Mus musculus OX=10090 GN=Tmsb4x PE=1 SV=1			2	99	SDKPDMAEIEKFDKSKLKKTETQ	Acetyl@N-term	Acetyl@8		-0.0181448	2737.37	548.481	2737.38	548.484	5	12	1.1.1.522.6	7.23895	2421.84	2401.84	7.23	0.1	1025.49
1	47.67	47.67	98	86	86	sp|P20065|TYB4_MOUSE	Thymosin beta-4 OS=Mus musculus OX=10090 GN=Tmsb4x PE=1 SV=1			2	99	SDKPDMAEIEKFDKSKLKKTETQEKNPLPSKETIEQEKQAGES	Acetyl@N-term	Acetyl@8		-0.166206	4960.32	827.727	4960.49	827.755	6	26	1.1.1.533.16	7.46895	36548.1	29431.1	7.49	0.14	30280.2
1	47.67	47.67	98	86	86	sp|P20065|TYB4_MOUSE	Thymosin beta-4 OS=Mus musculus OX=10090 GN=Tmsb4x PE=1 SV=1			2	99	TETQEKNPLPSKETIEQEKQAGES				-0.0190119	2700.29	676.08	2700.31	676.085	4	11	1.1.1.383.9	4.43208	2134.62	1538.32	4.46	0.12	2151.57
1	47.67	47.67	98	86	86	sp|P20065|TYB4_MOUSE	Thymosin beta-4 OS=Mus musculus OX=10090 GN=Tmsb4x PE=1 SV=1			2	99	TQEKNPLPSKETIEQEKQAGES				-0.0802163	2470.14	824.387	2470.22	824.414	3	13	1.1.1.369.14	4.15293	4137.22	882.48	4.26	0.12	746.4
1	47.67	47.67	98	86	86	sp|P20065|TYB4_MOUSE	Thymosin beta-4 OS=Mus musculus OX=10090 GN=Tmsb4x PE=1 SV=1			1.88606	98.72	EKNPLPSKETIEQEK				0.0122366	1768.93	443.24	1768.92	443.237	4	9	1.1.1.362.3	3.99962	893.94	557.67	4.04	0.08	540.478
1	47.67	47.67	98	86	86	sp|P20065|TYB4_MOUSE	Thymosin beta-4 OS=Mus musculus OX=10090 GN=Tmsb4x PE=1 SV=1			1.74473	98.15	LKKTETQEKNPLPSKET				-0.00316611	1970.07	493.524	1970.07	493.524	4	9	1.1.1.287.2	2.71283	1168.11	603.29	2.67	0.06	520.06
1	47.67	47.67	98	86	86	sp|P20065|TYB4_MOUSE	Thymosin beta-4 OS=Mus musculus OX=10090 GN=Tmsb4x PE=1 SV=1			1.29243	94.9	PLPSKETIEQE				-0.0228371	1269.62	635.818	1269.65	635.83	2	8	1.1.1.434.9	5.46538	2153.8	1030.03	5.52	0.1	637.158
1	47.67	47.67	98	86	86	sp|P20065|TYB4_MOUSE	Thymosin beta-4 OS=Mus musculus OX=10090 GN=Tmsb4x PE=1 SV=1			0.950782	88.83	KTETQEKNPLPSKETIEQEK				-0.0327941	2356.18	590.052	2356.21	590.06	4	8	1.1.1.351.7	3.77862	1003.98	652.62	3.75	0.1	504.992
1	47.67	47.67	98	86	86	sp|P20065|TYB4_MOUSE	Thymosin beta-4 OS=Mus musculus OX=10090 GN=Tmsb4x PE=1 SV=1			0.826814	91.68	QEKNPLPSKET	Gln->pyro-Glu@N-term			-0.0292499	1252.6	627.308	1252.63	627.322	2	7	1.1.1.367.10	4.10777	577.2	525.52	4.1	0.1	593.158
1	47.67	47.67	98	86	86	sp|P20065|TYB4_MOUSE	Thymosin beta-4 OS=Mus musculus OX=10090 GN=Tmsb4x PE=1 SV=1			0.809668	97.88	SDKPDMAEIEKFDKSKLKKTETQEKNPLPSKET	Acetyl@N-term	Acetyl@8		0.108371	3861.08	644.521	3860.97	644.503	6	11	1.1.1.520.10	7.20163	1232.8	1181.35	7.19	0.12	1395.01
1	47.67	47.67	98	86	86	sp|P20065|TYB4_MOUSE	Thymosin beta-4 OS=Mus musculus OX=10090 GN=Tmsb4x PE=1 SV=1			0.605548	75.23	TQEKNPLPSKETIEQEK				-0.00930264	1998.02	500.512	1998.03	500.514	4	8	1.1.1.365.3	4.06143	1231.15	988.32	4.1	0.08	741.852
1	47.67	47.67	98	86	86	sp|P20065|TYB4_MOUSE	Thymosin beta-4 OS=Mus musculus OX=10090 GN=Tmsb4x PE=1 SV=1			0.485452	67.32	EKNPLPSKETI				-0.0408802	1254.64	628.328	1254.68	628.348	2	7	1.1.1.422.7	5.22105	788.2	663.59	5.23	0.14	592.109
1	47.67	47.67	98	86	86	sp|P20065|TYB4_MOUSE	Thymosin beta-4 OS=Mus musculus OX=10090 GN=Tmsb4x PE=1 SV=1			0.346788	55	TQEKNPLPSKETIE				-0.0025478	1612.83	538.617	1612.83	538.618	3	6	1.1.1.399.6	4.75357	813.07	681.12	4.77	0.14	471.404
1	47.67	47.67	98	86	86	sp|P20065|TYB4_MOUSE	Thymosin beta-4 OS=Mus musculus OX=10090 GN=Tmsb4x PE=1 SV=1			0.308919	50.93	PSKETIEQEK				-0.0179596	1187.59	594.8	1187.6	594.809	2	6	1.1.1.366.10	4.0876	292.1	188	4.06	0.06	371.692
1	47.67	47.67	98	86	86	sp|P20065|TYB4_MOUSE	Thymosin beta-4 OS=Mus musculus OX=10090 GN=Tmsb4x PE=1 SV=1			0.306273	50.62	EKNPLPSKETIE				-0.034279	1383.69	692.852	1383.72	692.87	2	7	1.1.1.399.12	4.75857	856.54	554.03	4.71	0.08	453.561
1	47.67	47.67	98	86	86	sp|P20065|TYB4_MOUSE	Thymosin beta-4 OS=Mus musculus OX=10090 GN=Tmsb4x PE=1 SV=1			0.291579	48.9	TETQEKNPLP				-0.00712574	1155.57	578.792	1155.58	578.796	2	6	1.1.1.416.3	5.09607	1298.55	1193.42	5.11	0.06	652.886
1	47.67	47.67	98	86	86	sp|P20065|TYB4_MOUSE	Thymosin beta-4 OS=Mus musculus OX=10090 GN=Tmsb4x PE=1 SV=1			0.270835	46.44	PLPSKETIE				-0.000829122	1012.54	507.279	1012.54	507.279	2	6	1.1.1.422.4	5.21855	3480.82	2449.67	5.17	0.1	885.298
1	47.67	47.67	98	86	86	sp|P20065|TYB4_MOUSE	Thymosin beta-4 OS=Mus musculus OX=10090 GN=Tmsb4x PE=1 SV=1			0.158641	30.64	PLPSKETI				0.00459356	883.506	442.76	883.501	442.758	2	5	1.1.1.455.2	5.88453	1984.19	1853.81	5.86	0.14	368.293
1	47.67	47.67	98	86	86	sp|P20065|TYB4_MOUSE	Thymosin beta-4 OS=Mus musculus OX=10090 GN=Tmsb4x PE=1 SV=1			0.0376307	42.58	SDKPDMAEIE	Acetyl@N-term	Acetyl@8		-0.00872597	1175.49	588.754	1175.5	588.758	2	7	1.1.1.590.4	8.5979	3009.35	2769.22	8.61	0.14	596.207
1	47.67	47.67	98	86	86	sp|P20065|TYB4_MOUSE	Thymosin beta-4 OS=Mus musculus OX=10090 GN=Tmsb4x PE=1 SV=1			0	76.34	EKNPLPSKETIEQEKQAGES				-0.0187734	2241.09	561.281	2241.11	561.285	4	10	1.1.1.374.5	4.2466	6069.08	4448	4.2	0.12	2389.53
1	47.67	47.67	98	86	86	sp|P20065|TYB4_MOUSE	Thymosin beta-4 OS=Mus musculus OX=10090 GN=Tmsb4x PE=1 SV=1			0	20.77	EKNPLPSKETIEQEKQAGES				-0.0187734	2241.09	561.281	2241.11	561.285	4	7	1.1.1.369.6	4.14627	6069.08	3967.61	4.2	0.12	1891.27
1	47.67	47.67	98	86	86	sp|P20065|TYB4_MOUSE	Thymosin beta-4 OS=Mus musculus OX=10090 GN=Tmsb4x PE=1 SV=1			0	89.03	KTETQEKNPLPSKETIEQEKQAGES				0.00326033	2828.41	566.689	2828.4	566.688	5	10	1.1.1.355.5	3.85845	4401.67	4357.42	3.85	0.1	2651.13
1	47.67	47.67	98	86	86	sp|P20065|TYB4_MOUSE	Thymosin beta-4 OS=Mus musculus OX=10090 GN=Tmsb4x PE=1 SV=1			0	72.7	KTETQEKNPLPSKETIEQEKQAGES				-0.0651468	2828.34	708.092	2828.4	708.108	4	9	1.1.1.350.16	3.76562	7285.52	1376.87	3.85	0.1	1144.2
1	47.67	47.67	98	86	86	sp|P20065|TYB4_MOUSE	Thymosin beta-4 OS=Mus musculus OX=10090 GN=Tmsb4x PE=1 SV=1			0	42.8	KTETQEKNPLPSKETIEQEKQAGES				-0.0651468	2828.34	708.092	2828.4	708.108	4	7	1.1.1.360.14	3.96795	7285.52	1669.68	3.85	0.1	1270.15
1	47.67	47.67	98	86	86	sp|P20065|TYB4_MOUSE	Thymosin beta-4 OS=Mus musculus OX=10090 GN=Tmsb4x PE=1 SV=1			0	38.45	KTETQEKNPLPSKETIEQEKQAGES				-0.112436	2828.29	943.771	2828.4	943.809	3	8	1.1.1.356.16	3.88812	1298.36	1132.34	3.87	0.06	764.244
1	47.67	47.67	98	86	86	sp|P20065|TYB4_MOUSE	Thymosin beta-4 OS=Mus musculus OX=10090 GN=Tmsb4x PE=1 SV=1			0	25.57	KTETQEKNPLPSKETIEQEKQAGES				0.00326033	2828.41	566.689	2828.4	566.688	5	6	1.1.1.351.5	3.77695	4401.67	1260.16	3.85	0.1	896.494
1	47.67	47.67	98	86	86	sp|P20065|TYB4_MOUSE	Thymosin beta-4 OS=Mus musculus OX=10090 GN=Tmsb4x PE=1 SV=1			0	97.8	LKKTETQEKNPLPSKET				-0.0231723	1970.05	657.689	1970.07	657.697	3	9	1.1.1.283.3	2.64833	11.333	11.333			285.061
1	47.67	47.67	98	86	86	sp|P20065|TYB4_MOUSE	Thymosin beta-4 OS=Mus musculus OX=10090 GN=Tmsb4x PE=1 SV=1			0	90.53	LKKTETQEKNPLPSKETIEQEKQAGES				-0.107699	3069.48	768.376	3069.58	768.403	4	12	1.1.1.344.15	3.64395	3073.51	2729.99	3.67	0.08	2305.06
1	47.67	47.67	98	86	86	sp|P20065|TYB4_MOUSE	Thymosin beta-4 OS=Mus musculus OX=10090 GN=Tmsb4x PE=1 SV=1			0	41.94	PLPSKETIE				-0.000829122	1012.54	507.279	1012.54	507.279	2	6	1.1.1.417.5	5.11822	3480.82	1806.53	5.17	0.1	841.365
1	47.67	47.67	98	86	86	sp|P20065|TYB4_MOUSE	Thymosin beta-4 OS=Mus musculus OX=10090 GN=Tmsb4x PE=1 SV=1			0	44.44	PLPSKETIEQE				-0.0228371	1269.62	635.818	1269.65	635.83	2	7	1.1.1.439.12	5.56853	2153.8	1565.92	5.52	0.1	758.796
1	47.67	47.67	98	86	86	sp|P20065|TYB4_MOUSE	Thymosin beta-4 OS=Mus musculus OX=10090 GN=Tmsb4x PE=1 SV=1			0	31.39	PSKETIEQEK				-0.0179596	1187.59	594.8	1187.6	594.809	2	4	1.1.1.361.7	3.98245	292.1	128.9	4.06	0.06	306.617
1	47.67	47.67	98	86	86	sp|P20065|TYB4_MOUSE	Thymosin beta-4 OS=Mus musculus OX=10090 GN=Tmsb4x PE=1 SV=1			0	99	SDKPDMAEIEK	Acetyl@N-term	Acetyl@8		-0.0162866	1303.58	652.797	1303.6	652.806	2	10	1.1.1.480.11	6.39433	15815.6	1344.86	6.18	0.12	480.751
1	47.67	47.67	98	86	86	sp|P20065|TYB4_MOUSE	Thymosin beta-4 OS=Mus musculus OX=10090 GN=Tmsb4x PE=1 SV=1			0	99	SDKPDMAEIEK	Acetyl@N-term	Acetyl@8		-0.0162866	1303.58	652.797	1303.6	652.806	2	12	1.1.1.474.9	6.272	15815.6	6651.42	6.18	0.12	1533.6
1	47.67	47.67	98	86	86	sp|P20065|TYB4_MOUSE	Thymosin beta-4 OS=Mus musculus OX=10090 GN=Tmsb4x PE=1 SV=1			0	69.73	SDKPDMAEIEK	Trimethyl(K)@3	Trimethyl(K)@10		-0.0526722	1303.58	652.797	1303.63	652.824	2	13	1.1.1.474.9	6.272	15815.6	6651.42	6.18	0.12	1533.6
1	47.67	47.67	98	86	86	sp|P20065|TYB4_MOUSE	Thymosin beta-4 OS=Mus musculus OX=10090 GN=Tmsb4x PE=1 SV=1			0	99	SDKPDMAEIEKF	Acetyl@N-term	Acetyl@8		-0.0226888	1450.64	726.328	1450.67	726.34	2	20	1.1.1.788.3	12.5164	55632.1	52778.5	12.53	0.14	8824.38
1	47.67	47.67	98	86	86	sp|P20065|TYB4_MOUSE	Thymosin beta-4 OS=Mus musculus OX=10090 GN=Tmsb4x PE=1 SV=1			0	99	SDKPDMAEIEKF	Acetyl@N-term	Acetyl@8		-0.0226888	1450.64	726.328	1450.67	726.34	2	17	1.1.1.794.8	12.6395	55632.1	20446.1	12.53	0.14	3340.12
1	47.67	47.67	98	86	86	sp|P20065|TYB4_MOUSE	Thymosin beta-4 OS=Mus musculus OX=10090 GN=Tmsb4x PE=1 SV=1			0	99	SDKPDMAEIEKF	Acetyl@N-term; Oxidation(M)@6	Acetyl@8		-0.0270029	1466.63	734.324	1466.66	734.337	2	18	1.1.1.609.12	8.98453	45627.1	42617.7	8.95	0.14	11201.4
1	47.67	47.67	98	86	86	sp|P20065|TYB4_MOUSE	Thymosin beta-4 OS=Mus musculus OX=10090 GN=Tmsb4x PE=1 SV=1			0	99	SDKPDMAEIEKF	Acetyl@N-term	Acetyl@8		-0.0226888	1450.64	726.328	1450.67	726.34	2	15	1.1.1.782.7	12.4039	55632.1	4862.35	12.53	0.14	831.599
1	47.67	47.67	98	86	86	sp|P20065|TYB4_MOUSE	Thymosin beta-4 OS=Mus musculus OX=10090 GN=Tmsb4x PE=1 SV=1			0	99	SDKPDMAEIEKF	Acetyl@N-term	Acetyl@8		-0.0226888	1450.64	726.328	1450.67	726.34	2	13	1.1.1.800.9	12.7607	55632.1	4421.19	12.53	0.14	902.722
1	47.67	47.67	98	86	86	sp|P20065|TYB4_MOUSE	Thymosin beta-4 OS=Mus musculus OX=10090 GN=Tmsb4x PE=1 SV=1			0	99	SDKPDMAEIEKF	Acetyl@N-term	Acetyl@8		-0.0226888	1450.64	726.328	1450.67	726.34	2	17	1.1.1.788.4	12.5181	55632.1	53093.1	12.53	0.14	5351.69
1	47.67	47.67	98	86	86	sp|P20065|TYB4_MOUSE	Thymosin beta-4 OS=Mus musculus OX=10090 GN=Tmsb4x PE=1 SV=1			0	99	SDKPDMAEIEKF	Acetyl@N-term	Acetyl@8		-0.0226888	1450.64	726.328	1450.67	726.34	2	10	1.1.1.806.11	12.8815	55632.1	2267.34	12.53	0.14	539.609
1	47.67	47.67	98	86	86	sp|P20065|TYB4_MOUSE	Thymosin beta-4 OS=Mus musculus OX=10090 GN=Tmsb4x PE=1 SV=1			0	98.88	SDKPDMAEIEKF	Acetyl@N-term	Acetyl@8		-0.0226888	1450.64	726.328	1450.67	726.34	2	11	1.1.1.812.5	12.9974	55632.1	1250.17	12.53	0.14	472.335
1	47.67	47.67	98	86	86	sp|P20065|TYB4_MOUSE	Thymosin beta-4 OS=Mus musculus OX=10090 GN=Tmsb4x PE=1 SV=1			0	97.57	SDKPDMAEIEKF	Acetyl@N-term; Oxidation(M)@6	Acetyl@8		-0.0270029	1466.63	734.324	1466.66	734.337	2	11	1.1.1.615.10	9.1032	45627.1	8170.78	8.95	0.14	2223.49
1	47.67	47.67	98	86	86	sp|P20065|TYB4_MOUSE	Thymosin beta-4 OS=Mus musculus OX=10090 GN=Tmsb4x PE=1 SV=1			0	91.16	SDKPDMAEIEKF	Acetyl@N-term; Oxidation(M)@6	Acetyl@8		-0.020289	1466.64	734.327	1466.66	734.337	2	10	1.1.1.633.12	9.46518	1448.22	1286.04	9.43	0.12	669.779
1	47.67	47.67	98	86	86	sp|P20065|TYB4_MOUSE	Thymosin beta-4 OS=Mus musculus OX=10090 GN=Tmsb4x PE=1 SV=1			0	77.46	SDKPDMAEIEKF	Acetyl@N-term; Oxidation(M)@6	Acetyl@8		-0.0270029	1466.63	734.324	1466.66	734.337	2	9	1.1.1.628.9	9.36252	45627.1	1185.73	8.95	0.14	721.21
1	47.67	47.67	98	86	86	sp|P20065|TYB4_MOUSE	Thymosin beta-4 OS=Mus musculus OX=10090 GN=Tmsb4x PE=1 SV=1			0	69.76	SDKPDMAEIEKF	Acetyl@N-term; Oxidation(M)@6	Acetyl@8		0.00862835	1466.67	489.897	1466.66	489.894	3	6	1.1.1.607.2	8.93622	684.23	445.9	8.97	0.08	233.145
1	47.67	47.67	98	86	86	sp|P20065|TYB4_MOUSE	Thymosin beta-4 OS=Mus musculus OX=10090 GN=Tmsb4x PE=1 SV=1			0	62.2	SDKPDMAEIEKF	Trimethyl(K)@3	Trimethyl(K)@10		-0.0590744	1450.64	726.328	1450.7	726.358	2	11	1.1.1.806.11	12.8815	55632.1	2267.34	12.53	0.14	539.609
1	47.67	47.67	98	86	86	sp|P20065|TYB4_MOUSE	Thymosin beta-4 OS=Mus musculus OX=10090 GN=Tmsb4x PE=1 SV=1			0	41.25	SDKPDMAEIEKF	Acetyl@N-term	Acetyl@8		-0.0855551	1450.58	726.297	1450.67	726.34	2	8	1.1.1.842.2	13.5853	154.716	154.716			241.765
1	47.67	47.67	98	86	86	sp|P20065|TYB4_MOUSE	Thymosin beta-4 OS=Mus musculus OX=10090 GN=Tmsb4x PE=1 SV=1			0	21.95	SDKPDMAEIEKF	Acetyl@N-term	Acetyl@8		-0.0781088	1450.59	726.301	1450.67	726.34	2	7	1.1.1.848.5	13.7013	91.1716	91.1716			304.079
1	47.67	47.67	98	86	86	sp|P20065|TYB4_MOUSE	Thymosin beta-4 OS=Mus musculus OX=10090 GN=Tmsb4x PE=1 SV=1			0	99	SDKPDMAEIEKFD	Acetyl@N-term	Acetyl@8		-0.0369366	1565.66	783.835	1565.69	783.853	2	18	1.1.1.757.5	11.9086	14783.2	11029.1	11.86	0.14	1960.85
1	47.67	47.67	98	86	86	sp|P20065|TYB4_MOUSE	Thymosin beta-4 OS=Mus musculus OX=10090 GN=Tmsb4x PE=1 SV=1			0	99	SDKPDMAEIEKFD	Acetyl@N-term	Acetyl@8		-0.0369366	1565.66	783.835	1565.69	783.853	2	14	1.1.1.763.7	12.0236	14783.2	1728.35	11.86	0.14	467.436
1	47.67	47.67	98	86	86	sp|P20065|TYB4_MOUSE	Thymosin beta-4 OS=Mus musculus OX=10090 GN=Tmsb4x PE=1 SV=1			0	99	SDKPDMAEIEKFD	Acetyl@N-term; Oxidation(M)@6	Acetyl@8		-0.0368561	1581.65	791.832	1581.69	791.851	2	12	1.1.1.588.13	8.56523	14506.1	4106.12	8.45	0.12	1287.9
1	47.67	47.67	98	86	86	sp|P20065|TYB4_MOUSE	Thymosin beta-4 OS=Mus musculus OX=10090 GN=Tmsb4x PE=1 SV=1			0	92.79	SDKPDMAEIEKFD	Acetyl@N-term	Acetyl@8		-0.0369366	1565.66	783.835	1565.69	783.853	2	8	1.1.1.748.4	11.7272	14783.2	935.67	11.86	0.14	265.594
1	47.67	47.67	98	86	86	sp|P20065|TYB4_MOUSE	Thymosin beta-4 OS=Mus musculus OX=10090 GN=Tmsb4x PE=1 SV=1			0	92.76	SDKPDMAEIEKFD	Acetyl@N-term	Acetyl@8		-0.0369366	1565.66	783.835	1565.69	783.853	2	9	1.1.1.769.6	12.1441	14783.2	363.35	11.86	0.14	308.447
1	47.67	47.67	98	86	86	sp|P20065|TYB4_MOUSE	Thymosin beta-4 OS=Mus musculus OX=10090 GN=Tmsb4x PE=1 SV=1			0	82.58	SDKPDMAEIEKFD	Acetyl@N-term; Oxidation(M)@6	Acetyl@8		-0.0368561	1581.65	791.832	1581.69	791.851	2	9	1.1.1.577.7	8.34707	14506.1	1326.16	8.45	0.12	583.274
1	47.67	47.67	98	86	86	sp|P20065|TYB4_MOUSE	Thymosin beta-4 OS=Mus musculus OX=10090 GN=Tmsb4x PE=1 SV=1			0	50.58	SDKPDMAEIEKFD	Trimethyl(K)@3	Trimethyl(K)@10		-0.0733221	1565.66	783.835	1565.73	783.871	2	19	1.1.1.757.5	11.9086	14783.2	11029.1	11.86	0.14	1960.85
1	47.67	47.67	98	86	86	sp|P20065|TYB4_MOUSE	Thymosin beta-4 OS=Mus musculus OX=10090 GN=Tmsb4x PE=1 SV=1			0	99	SDKPDMAEIEKFDK	Acetyl@N-term; Oxidation(M)@6	Acetyl@8		-0.0114711	1709.77	570.931	1709.78	570.935	3	11	1.1.1.492.5	6.63132	6180.86	1444.47	6.73	0.12	648.787
1	47.67	47.67	98	86	86	sp|P20065|TYB4_MOUSE	Thymosin beta-4 OS=Mus musculus OX=10090 GN=Tmsb4x PE=1 SV=1			0	99	SDKPDMAEIEKFDK	Acetyl@N-term; Oxidation(M)@6	Acetyl@8		-0.0114711	1709.77	570.931	1709.78	570.935	3	9	1.1.1.503.7	6.85482	6180.86	464.14	6.73	0.12	477.702
1	47.67	47.67	98	86	86	sp|P20065|TYB4_MOUSE	Thymosin beta-4 OS=Mus musculus OX=10090 GN=Tmsb4x PE=1 SV=1			0	34.54	SDKPDMAEIEKFDK	Acetyl@N-term	Acetyl@8		-0.0146644	1693.77	565.598	1693.79	565.603	3	6	1.1.1.651.7	9.82233	6043.31	3576.38	9.87	0.12	325.51
1	47.67	47.67	98	86	86	sp|P20065|TYB4_MOUSE	Thymosin beta-4 OS=Mus musculus OX=10090 GN=Tmsb4x PE=1 SV=1			0	71.55	SDKPDMAEIEKFDKS	Acetyl@N-term	Acetyl@8		-0.0043954	1780.81	594.612	1780.82	594.614	3	8	1.1.1.658.4	9.95917	2784.38	2468.94	9.97	0.1	917.036
1	47.67	47.67	98	86	86	sp|P20065|TYB4_MOUSE	Thymosin beta-4 OS=Mus musculus OX=10090 GN=Tmsb4x PE=1 SV=1			0	53.99	SDKPDMAEIEKFDKS	Acetyl@N-term; Oxidation(M)@6	Acetyl@8		-0.0273862	1796.79	599.936	1796.81	599.945	3	7	1.1.1.508.9	6.95713	3078.3	1341.62	6.89	0.1	682.375
1	47.67	47.67	98	86	86	sp|P20065|TYB4_MOUSE	Thymosin beta-4 OS=Mus musculus OX=10090 GN=Tmsb4x PE=1 SV=1			0	99	SDKPDMAEIEKFDKSK	Acetyl@N-term	Acetyl@8		-0.0168999	1908.9	637.306	1908.91	637.312	3	18	1.1.1.575.4	8.30223	12315	3391.88	8.39	0.12	1009.71
1	47.67	47.67	98	86	86	sp|P20065|TYB4_MOUSE	Thymosin beta-4 OS=Mus musculus OX=10090 GN=Tmsb4x PE=1 SV=1			0	99	SDKPDMAEIEKFDKSK	Acetyl@N-term	Acetyl@8		0.0122005	1908.93	478.239	1908.91	478.236	4	16	1.1.1.578.2	8.3554	22166.1	19048.6	8.39	0.14	4527.97
1	47.67	47.67	98	86	86	sp|P20065|TYB4_MOUSE	Thymosin beta-4 OS=Mus musculus OX=10090 GN=Tmsb4x PE=1 SV=1			0	99	SDKPDMAEIEKFDKSK	Acetyl@N-term	Acetyl@8		0.0122005	1908.93	478.239	1908.91	478.236	4	17	1.1.1.579.2	8.3754	22166.1	21635.5	8.39	0.14	5634.3
1	47.67	47.67	98	86	86	sp|P20065|TYB4_MOUSE	Thymosin beta-4 OS=Mus musculus OX=10090 GN=Tmsb4x PE=1 SV=1			0	99	SDKPDMAEIEKFDKSK	Acetyl@N-term	Acetyl@8		0.0122005	1908.93	478.239	1908.91	478.236	4	18	1.1.1.580.3	8.39673	22166.1	22125.2	8.39	0.14	4246.68
1	47.67	47.67	98	86	86	sp|P20065|TYB4_MOUSE	Thymosin beta-4 OS=Mus musculus OX=10090 GN=Tmsb4x PE=1 SV=1			0	99	SDKPDMAEIEKFDKSK	Acetyl@N-term	Acetyl@8		-0.0168999	1908.9	637.306	1908.91	637.312	3	19	1.1.1.581.7	8.4199	12315	11135.2	8.39	0.12	2629.29
1	47.67	47.67	98	86	86	sp|P20065|TYB4_MOUSE	Thymosin beta-4 OS=Mus musculus OX=10090 GN=Tmsb4x PE=1 SV=1			0	99	SDKPDMAEIEKFDKSK	Acetyl@N-term	Acetyl@8		-0.0168999	1908.9	637.306	1908.91	637.312	3	14	1.1.1.587.8	8.54073	12315	1757.33	8.39	0.12	884.298
1	47.67	47.67	98	86	86	sp|P20065|TYB4_MOUSE	Thymosin beta-4 OS=Mus musculus OX=10090 GN=Tmsb4x PE=1 SV=1			0	99	SDKPDMAEIEKFDKSK	Acetyl@N-term	Acetyl@8		0.0122005	1908.93	478.239	1908.91	478.236	4	12	1.1.1.588.2	8.55607	22166.1	3352.67	8.39	0.14	770.391
1	47.67	47.67	98	86	86	sp|P20065|TYB4_MOUSE	Thymosin beta-4 OS=Mus musculus OX=10090 GN=Tmsb4x PE=1 SV=1			0	99	SDKPDMAEIEKFDKSK	Acetyl@N-term; Oxidation(M)@6	Acetyl@8		0.00202714	1924.91	482.235	1924.91	482.234	4	18	1.1.1.440.5	5.58303	18236.6	18197	5.58	0.14	8115.26
1	47.67	47.67	98	86	86	sp|P20065|TYB4_MOUSE	Thymosin beta-4 OS=Mus musculus OX=10090 GN=Tmsb4x PE=1 SV=1			0	99	SDKPDMAEIEKFDKSK	Acetyl@N-term	Acetyl@8		-0.0854291	1908.83	955.422	1908.91	955.464	2	11	1.1.1.583.16	8.46723	46.6055	46.6055			571.117
1	47.67	47.67	98	86	86	sp|P20065|TYB4_MOUSE	Thymosin beta-4 OS=Mus musculus OX=10090 GN=Tmsb4x PE=1 SV=1			0	99	SDKPDMAEIEKFDKSK	Acetyl@N-term; Oxidation(M)@6	Acetyl@8		0.00202714	1924.91	482.235	1924.91	482.234	4	10	1.1.1.450.3	5.78453	18236.6	1635.67	5.58	0.14	761.095
1	47.67	47.67	98	86	86	sp|P20065|TYB4_MOUSE	Thymosin beta-4 OS=Mus musculus OX=10090 GN=Tmsb4x PE=1 SV=1			0	96.02	SDKPDMAEIEKFDKSK	Acetyl@N-term; Oxidation(M)@6	Acetyl@8		0.00202714	1924.91	482.235	1924.91	482.234	4	15	1.1.1.439.4	5.56187	18236.6	17196.8	5.58	0.14	7170.22
1	47.67	47.67	98	86	86	sp|P20065|TYB4_MOUSE	Thymosin beta-4 OS=Mus musculus OX=10090 GN=Tmsb4x PE=1 SV=1			0	85.91	SDKPDMAEIEKFDKSK	Acetyl@N-term; Oxidation(M)@6	Acetyl@8		-0.0237774	1924.89	642.636	1924.91	642.644	3	8	1.1.1.451.10	5.81052	11265.7	609.15	5.58	0.12	538.579
1	47.67	47.67	98	86	86	sp|P20065|TYB4_MOUSE	Thymosin beta-4 OS=Mus musculus OX=10090 GN=Tmsb4x PE=1 SV=1			0	51.12	SDKPDMAEIEKFDKSK	Trimethyl(K)@3	Trimethyl(K)@10		-0.024185	1908.93	478.239	1908.95	478.245	4	19	1.1.1.579.2	8.3754	22166.1	21635.5	8.39	0.14	5634.3
1	47.67	47.67	98	86	86	sp|P20065|TYB4_MOUSE	Thymosin beta-4 OS=Mus musculus OX=10090 GN=Tmsb4x PE=1 SV=1			0	49.79	SDKPDMAEIEKFDKSK	Acetyl@N-term; Oxidation(M)@6	Acetyl@8		0.00202714	1924.91	482.235	1924.91	482.234	4	8	1.1.1.434.4	5.46122	18236.6	1210.08	5.58	0.14	473.504
1	47.67	47.67	98	86	86	sp|P20065|TYB4_MOUSE	Thymosin beta-4 OS=Mus musculus OX=10090 GN=Tmsb4x PE=1 SV=1			0	21.73	SDKPDMAEIEKFDKSK	Acetyl@N-term; Oxidation(M)@6	Acetyl@8		-0.0708222	1924.84	963.426	1924.91	963.462	2	8	1.1.1.437.16	5.5317	807.15	396	5.58	0.08	613.101
1	47.67	47.67	98	86	86	sp|P20065|TYB4_MOUSE	Thymosin beta-4 OS=Mus musculus OX=10090 GN=Tmsb4x PE=1 SV=1			0	99	SDKPDMAEIEKFDKSKLK	Acetyl@N-term	Acetyl@8		-0.00288603	2150.09	538.53	2150.09	538.531	4	18	1.1.1.594.6	8.67955	15567.1	15074.9	8.67	0.12	5335.31
1	47.67	47.67	98	86	86	sp|P20065|TYB4_MOUSE	Thymosin beta-4 OS=Mus musculus OX=10090 GN=Tmsb4x PE=1 SV=1			0	99	SDKPDMAEIEKFDKSKLK	Acetyl@N-term	Acetyl@8		-0.0451091	2150.05	717.69	2150.09	717.705	3	13	1.1.1.597.15	8.74738	3710.88	1606.14	8.65	0.12	1083.22
1	47.67	47.67	98	86	86	sp|P20065|TYB4_MOUSE	Thymosin beta-4 OS=Mus musculus OX=10090 GN=Tmsb4x PE=1 SV=1			0	99	SDKPDMAEIEKFDKSKLK	Acetyl@N-term; Oxidation(M)@6	Acetyl@8		0.00219935	2166.09	542.53	2166.09	542.529	4	14	1.1.1.472.6	6.22967	11198.2	9681.38	6.2	0.1	2959.56
1	47.67	47.67	98	86	86	sp|P20065|TYB4_MOUSE	Thymosin beta-4 OS=Mus musculus OX=10090 GN=Tmsb4x PE=1 SV=1			0	99	SDKPDMAEIEKFDKSKLK	Acetyl@N-term	Acetyl@8		-0.00288603	2150.09	538.53	2150.09	538.531	4	10	1.1.1.601.4	8.81788	15567.1	2132.85	8.67	0.12	891.196
1	47.67	47.67	98	86	86	sp|P20065|TYB4_MOUSE	Thymosin beta-4 OS=Mus musculus OX=10090 GN=Tmsb4x PE=1 SV=1			0	98.82	SDKPDMAEIEKFDKSKLK	Acetyl@N-term; Oxidation(M)@6	Acetyl@8		-0.0404509	2166.05	723.023	2166.09	723.037	3	11	1.1.1.468.14	6.15702	2891.64	2383.18	6.18	0.1	1122.16
1	47.67	47.67	98	86	86	sp|P20065|TYB4_MOUSE	Thymosin beta-4 OS=Mus musculus OX=10090 GN=Tmsb4x PE=1 SV=1			0	98.52	SDKPDMAEIEKFDKSKLK	Acetyl@N-term	Acetyl@8		-0.00288603	2150.09	538.53	2150.09	538.531	4	9	1.1.1.600.3	8.79722	15567.1	2958.47	8.67	0.12	767.342
1	47.67	47.67	98	86	86	sp|P20065|TYB4_MOUSE	Thymosin beta-4 OS=Mus musculus OX=10090 GN=Tmsb4x PE=1 SV=1			0	97.87	SDKPDMAEIEKFDKSKLK	Acetyl@N-term	Acetyl@8		0.0257262	2150.12	431.031	2150.09	431.026	5	9	1.1.1.592.2	8.63657	7058.03	5797.18	8.67	0.08	926.932
1	47.67	47.67	98	86	86	sp|P20065|TYB4_MOUSE	Thymosin beta-4 OS=Mus musculus OX=10090 GN=Tmsb4x PE=1 SV=1			0	70.26	SDKPDMAEIEKFDKSKLK	Trimethyl(K)@3	Trimethyl(K)@10		-0.0814946	2150.05	717.69	2150.13	717.717	3	14	1.1.1.597.15	8.74738	3710.88	1606.14	8.65	0.12	1083.22
1	47.67	47.67	98	86	86	sp|P20065|TYB4_MOUSE	Thymosin beta-4 OS=Mus musculus OX=10090 GN=Tmsb4x PE=1 SV=1			0	66.55	SDKPDMAEIEKFDKSKLK	Acetyl@N-term; Oxidation(M)@6	Acetyl@8		0.03072	2166.12	434.231	2166.09	434.225	5	8	1.1.1.468.3	6.14785	4608.09	3458.79	6.18	0.1	818.773
1	47.67	47.67	98	86	86	sp|P20065|TYB4_MOUSE	Thymosin beta-4 OS=Mus musculus OX=10090 GN=Tmsb4x PE=1 SV=1			0	43.24	SDKPDMAEIEKFDKSKLK	Acetyl@N-term; Oxidation(M)@6	Acetyl@8		0.03072	2166.12	434.231	2166.09	434.225	5	7	1.1.1.476.3	6.30683	4608.09	936.74	6.18	0.1	353.849
1	47.67	47.67	98	86	86	sp|P20065|TYB4_MOUSE	Thymosin beta-4 OS=Mus musculus OX=10090 GN=Tmsb4x PE=1 SV=1			0	23.64	SDKPDMAEIEKFDKSKLK	Acetyl@N-term; Oxidation(P)@4	Acetyl@8; Oxidation(P)@11		-0.0404509	2166.05	723.023	2166.09	723.037	3	11	1.1.1.468.14	6.15702	2891.64	2383.18	6.18	0.1	1122.16
1	47.67	47.67	98	86	86	sp|P20065|TYB4_MOUSE	Thymosin beta-4 OS=Mus musculus OX=10090 GN=Tmsb4x PE=1 SV=1			0	19.29	SDKPDMAEIEKFDKSKLK	Delta:H(2)C(2)(K)@3; Oxidation(P)@4	Oxidation(P)@11		-0.0451091	2150.05	717.69	2150.09	717.705	3	14	1.1.1.597.15	8.74738	3710.88	1606.14	8.65	0.12	1083.22
1	47.67	47.67	98	86	86	sp|P20065|TYB4_MOUSE	Thymosin beta-4 OS=Mus musculus OX=10090 GN=Tmsb4x PE=1 SV=1			0	15.92	SDKPDMAEIEKFDKSKLK	Acetyl@N-term; Oxidation(P)@4	Acetyl@8; Oxidation(P)@11		0.03072	2166.12	434.231	2166.09	434.225	5	8	1.1.1.468.3	6.14785	4608.09	3458.79	6.18	0.1	818.773
1	47.67	47.67	98	86	86	sp|P20065|TYB4_MOUSE	Thymosin beta-4 OS=Mus musculus OX=10090 GN=Tmsb4x PE=1 SV=1			0	99	SDKPDMAEIEKFDKSKLKKTE	Acetyl@N-term	Acetyl@8		0.00592736	2508.28	502.664	2508.28	502.663	5	14	1.1.1.524.5	7.27845	6154.23	4733.54	7.31	0.12	1634.02
1	47.67	47.67	98	86	86	sp|P20065|TYB4_MOUSE	Thymosin beta-4 OS=Mus musculus OX=10090 GN=Tmsb4x PE=1 SV=1			0	99	SDKPDMAEIEKFDKSKLKKTE	Acetyl@N-term	Acetyl@8		0.0130513	2508.29	628.08	2508.28	628.077	4	12	1.1.1.527.11	7.34445	1907.81	1834.37	7.35	0.14	1578.69
1	47.67	47.67	98	86	86	sp|P20065|TYB4_MOUSE	Thymosin beta-4 OS=Mus musculus OX=10090 GN=Tmsb4x PE=1 SV=1			0	98.65	SDKPDMAEIEKFDKSKLKKTE	Acetyl@N-term; Oxidation(M)@6	Acetyl@8		0.023586	2524.3	505.867	2524.27	505.862	5	11	1.1.1.416.2	5.09523	2877.06	2767.52	5.07	0.1	1274.3
1	47.67	47.67	98	86	86	sp|P20065|TYB4_MOUSE	Thymosin beta-4 OS=Mus musculus OX=10090 GN=Tmsb4x PE=1 SV=1			0	15.07	SDKPDMAEIEKFDKSKLKKTE	Acetyl@N-term	Acetyl@8		-0.121274	2508.16	837.06	2508.28	837.1	3	8	1.1.1.525.16	7.30795	37.5729	37.5729			781.033
1	47.67	47.67	98	86	86	sp|P20065|TYB4_MOUSE	Thymosin beta-4 OS=Mus musculus OX=10090 GN=Tmsb4x PE=1 SV=1			0	99	SDKPDMAEIEKFDKSKLKKTETQEKNPLPSKETIEQEKQAGES	Acetyl@N-term	Acetyl@8		-0.197077	4960.29	993.065	4960.49	993.105	5	22	1.1.1.540.10	7.60743	21184.9	14499.9	7.53	0.22	8141.63
1	47.67	47.67	98	86	86	sp|P20065|TYB4_MOUSE	Thymosin beta-4 OS=Mus musculus OX=10090 GN=Tmsb4x PE=1 SV=1			0	99	SDKPDMAEIEKFDKSKLKKTETQEKNPLPSKETIEQEKQAGES	Acetyl@N-term	Acetyl@8		-0.11457	4960.37	827.736	4960.49	827.755	6	24	1.1.1.539.11	7.5876	34213.9	33141.2	7.59	0.16	14047.6
1	47.67	47.67	98	86	86	sp|P20065|TYB4_MOUSE	Thymosin beta-4 OS=Mus musculus OX=10090 GN=Tmsb4x PE=1 SV=1			0	97.22	SDKPDMAEIEKFDKSKLKKTETQEKNPLPSKETIEQEKQAGES	Acetyl@N-term	Acetyl@8		-0.197077	4960.29	993.065	4960.49	993.105	5	14	1.1.1.547.16	7.74577	21184.9	4898.7	7.53	0.22	4535.17
1	47.67	47.67	98	86	86	sp|P20065|TYB4_MOUSE	Thymosin beta-4 OS=Mus musculus OX=10090 GN=Tmsb4x PE=1 SV=1			0	95.32	SDKPDMAEIEKFDKSKLKKTETQEKNPLPSKETIEQEKQAGES	Acetyl@N-term	Acetyl@8		-0.197077	4960.29	993.065	4960.49	993.105	5	19	1.1.1.534.15	7.48795	21184.9	20733.6	7.53	0.22	13478.2
1	47.67	47.67	98	86	86	sp|P20065|TYB4_MOUSE	Thymosin beta-4 OS=Mus musculus OX=10090 GN=Tmsb4x PE=1 SV=1			0	86.05	SDKPDMAEIEKFDKSKLKKTETQEKNPLPSKETIEQEKQAGES	Acetyl@N-term	Acetyl@8		-0.097738	4960.39	709.634	4960.49	709.648	7	19	1.1.1.533.14	7.46728	43958.7	28591.4	7.55	0.16	19774.2
1	47.67	47.67	98	86	86	sp|P20065|TYB4_MOUSE	Thymosin beta-4 OS=Mus musculus OX=10090 GN=Tmsb4x PE=1 SV=1			0	85.81	SDKPDMAEIEKFDKSKLKKTETQEKNPLPSKETIEQEKQAGES	Acetyl@N-term; Oxidation(M)@6	Acetyl@8		-0.121814	4976.36	830.4	4976.48	830.421	6	13	1.1.1.479.16	6.3785	17972.2	4899.3	6.18	0.2	4796.72
1	47.67	47.67	98	86	86	sp|P20065|TYB4_MOUSE	Thymosin beta-4 OS=Mus musculus OX=10090 GN=Tmsb4x PE=1 SV=1			0	82.39	SDKPDMAEIEKFDKSKLKKTETQEKNPLPSKETIEQEKQAGES	Acetyl@N-term	Acetyl@8		-0.166206	4960.32	827.727	4960.49	827.755	6	14	1.1.1.528.16	7.36878	36548.1	6449.85	7.49	0.14	5634.8
1	47.67	47.67	98	86	86	sp|P20065|TYB4_MOUSE	Thymosin beta-4 OS=Mus musculus OX=10090 GN=Tmsb4x PE=1 SV=1			0	82.06	SDKPDMAEIEKFDKSKLKKTETQEKNPLPSKETIEQEKQAGES	Acetyl@N-term; Oxidation(M)@6	Acetyl@8		-0.121814	4976.36	830.4	4976.48	830.421	6	19	1.1.1.473.16	6.258	17972.2	14327.8	6.18	0.2	12628.9
1	47.67	47.67	98	86	86	sp|P20065|TYB4_MOUSE	Thymosin beta-4 OS=Mus musculus OX=10090 GN=Tmsb4x PE=1 SV=1			0	34.46	SDKPDMAEIEKFDKSKLKKTETQEKNPLPSKETIEQEKQAGES	Acetyl@N-term; Oxidation(M)@6	Acetyl@8		-0.121814	4976.36	830.4	4976.48	830.421	6	17	1.1.1.467.14	6.13717	17972.2	15241.9	6.18	0.2	12580.9
1	47.67	47.67	98	86	86	sp|P20065|TYB4_MOUSE	Thymosin beta-4 OS=Mus musculus OX=10090 GN=Tmsb4x PE=1 SV=1			0	26.35	SDKPDMAEIEKFDKSKLKKTETQEKNPLPSKETIEQEKQAGES	Acetyl@N-term; Oxidation(M)@6	Acetyl@8		-0.161718	4976.32	996.271	4976.48	996.304	5	10	1.1.1.475.16	6.29767	7528.39	3661.49	6.18	0.2	3376.66
1	47.67	47.67	98	86	86	sp|P20065|TYB4_MOUSE	Thymosin beta-4 OS=Mus musculus OX=10090 GN=Tmsb4x PE=1 SV=1			0	24.93	SDKPDMAEIEKFDKSKLKKTETQEKNPLPSKETIEQEKQAGES	Trimethyl(K)@3	Trimethyl(K)@10		-0.150956	4960.37	827.736	4960.52	827.761	6	25	1.1.1.539.11	7.5876	34213.9	33141.2	7.59	0.16	14047.6
1	47.67	47.67	98	86	86	sp|P20065|TYB4_MOUSE	Thymosin beta-4 OS=Mus musculus OX=10090 GN=Tmsb4x PE=1 SV=1			0	15.72	SDKPDMAEIEKFDKSKLKKTETQEKNPLPSKETIEQEKQAGES	Acetyl@N-term	Acetyl@8		-0.0853479	4960.4	709.636	4960.49	709.648	7	16	1.1.1.545.13	7.70377	28048	18860.6	7.65	0.12	15116.3
1	47.67	47.67	98	86	86	sp|P20065|TYB4_MOUSE	Thymosin beta-4 OS=Mus musculus OX=10090 GN=Tmsb4x PE=1 SV=1			0	27.59	TETQEKNPLP				-0.00712574	1155.57	578.792	1155.58	578.796	2	5	1.1.1.411.4	4.99507	1298.55	458.05	5.11	0.06	417.875
1	47.67	47.67	98	86	86	sp|P20065|TYB4_MOUSE	Thymosin beta-4 OS=Mus musculus OX=10090 GN=Tmsb4x PE=1 SV=1			0	96.64	TETQEKNPLPSKETIEQEKQAGES				-0.0814375	2700.23	901.083	2700.31	901.11	3	9	1.1.1.384.16	4.45792	700.61	649.36	4.46	0.04	627.745
1	47.67	47.67	98	86	86	sp|P20065|TYB4_MOUSE	Thymosin beta-4 OS=Mus musculus OX=10090 GN=Tmsb4x PE=1 SV=1			0	99	TQEKNPLPSKETIEQEKQAGES				-0.0802163	2470.14	824.387	2470.22	824.414	3	16	1.1.1.375.14	4.2741	4137.22	3804.06	4.26	0.12	2265.88
1	47.67	47.67	98	86	86	sp|P20065|TYB4_MOUSE	Thymosin beta-4 OS=Mus musculus OX=10090 GN=Tmsb4x PE=1 SV=1			0	99	TQEKNPLPSKETIEQEKQAGES				-0.0534962	2470.17	618.549	2470.22	618.562	4	17	1.1.1.375.5	4.2666	10132.2	10006.5	4.26	0.12	5594.42
1	47.67	47.67	98	86	86	sp|P20065|TYB4_MOUSE	Thymosin beta-4 OS=Mus musculus OX=10090 GN=Tmsb4x PE=1 SV=1			0	99	TQEKNPLPSKETIEQEKQAGES				-0.0534962	2470.17	618.549	2470.22	618.562	4	14	1.1.1.370.9	4.16893	10132.2	4099.74	4.26	0.12	2417.77
1	47.67	47.67	98	86	86	sp|P20065|TYB4_MOUSE	Thymosin beta-4 OS=Mus musculus OX=10090 GN=Tmsb4x PE=1 SV=1			0	99	TQEKNPLPSKETIEQEKQAGES				-0.0534962	2470.17	618.549	2470.22	618.562	4	12	1.1.1.380.9	4.37127	10132.2	2512.71	4.26	0.12	1844.97
1	47.67	47.67	98	86	86	sp|P20065|TYB4_MOUSE	Thymosin beta-4 OS=Mus musculus OX=10090 GN=Tmsb4x PE=1 SV=1			-0.832573	40.56	ETQEKNPLPSKETIEQEKQAGES				-0.10633	2599.16	867.392	2599.26	867.428	3	7	1.1.1.383.16	4.43792	25.2469	25.2469			455.661
2	23.59	23.59	98.67	13.07	4.533	tr|Q3UBP6|Q3UBP6_MOUSE	Uncharacterized protein OS=Mus musculus OX=10090 GN=Actb PE=2 SV=1			2	99	EYDESGPSIVH				-0.0182672	1231.52	616.766	1231.54	616.775	2	9	1.1.1.455.11	5.89202	2205.73	1724.64	5.86	0.12	776.589
2	23.59	23.59	98.67	13.07	4.533	tr|Q3UBP6|Q3UBP6_MOUSE	Uncharacterized protein OS=Mus musculus OX=10090 GN=Actb PE=2 SV=1			2	99	ISKQEYDESGPSIVH				-0.0142317	1687.79	563.604	1687.81	563.609	3	12	1.1.1.417.6	5.11905	10439.1	1640.8	5.21	0.1	856.609
2	23.59	23.59	98.67	13.07	4.533	tr|Q3UBP6|Q3UBP6_MOUSE	Uncharacterized protein OS=Mus musculus OX=10090 GN=Actb PE=2 SV=1			2	99	ISKQEYDESGPSIVHR				0.00439489	1843.91	461.985	1843.91	461.984	4	13	1.1.1.374.3	4.24493	4995.15	2267.06	4.3	0.08	1646.26
2	23.59	23.59	98.67	13.07	4.533	tr|Q3UBP6|Q3UBP6_MOUSE	Uncharacterized protein OS=Mus musculus OX=10090 GN=Actb PE=2 SV=1			2	99	KQEYDESGPSIVH				0.0150076	1487.7	496.909	1487.69	496.904	3	15	1.1.1.388.5	4.53025	2019.13	1042.41	4.58	0.1	580.513
2	23.59	23.59	98.67	13.07	4.533	tr|Q3UBP6|Q3UBP6_MOUSE	Uncharacterized protein OS=Mus musculus OX=10090 GN=Actb PE=2 SV=1			2	99	QEYDESGPSIVHR	Gln->pyro-Glu@N-term			-0.0393461	1498.63	750.322	1498.67	750.342	2	11	1.1.1.505.15	6.90163	704.97	602.07	6.93	0.12	555.373
2	23.59	23.59	98.67	13.07	4.533	tr|Q3UBP6|Q3UBP6_MOUSE	Uncharacterized protein OS=Mus musculus OX=10090 GN=Actb PE=2 SV=1			2	99	SKQEYDESGPSIVH				-0.00237235	1574.72	525.914	1574.72	525.914	3	15	1.1.1.387.4	4.50892	7489.44	3451.43	4.56	0.08	2661.93
2	23.59	23.59	98.67	13.07	4.533	tr|Q3UBP6|Q3UBP6_MOUSE	Uncharacterized protein OS=Mus musculus OX=10090 GN=Actb PE=2 SV=1			2	99	SKQEYDESGPSIVHR	Lys-add@N-term			-0.0144387	1858.9	465.733	1858.92	465.737	4	14	1.1.1.388.4	4.52942	1311.95	1124.45	4.54	0.08	844.913
2	23.59	23.59	98.67	13.07	4.533	tr|Q3UBP6|Q3UBP6_MOUSE	Uncharacterized protein OS=Mus musculus OX=10090 GN=Actb PE=2 SV=1			2	99	YDESGPSIVH				-0.00204125	1102.49	552.253	1102.49	552.254	2	9	1.1.1.428.5	5.34072	7019.47	675.09	5.46	0.1	361.196
2	23.59	23.59	98.67	13.07	4.533	tr|Q3UBP6|Q3UBP6_MOUSE	Uncharacterized protein OS=Mus musculus OX=10090 GN=Actb PE=2 SV=1			2	99	YDESGPSIVHR				-0.0151396	1258.58	630.297	1258.59	630.304	2	10	1.1.1.374.8	4.2491	575.48	271.47	4.3	0.1	715.962
2	23.59	23.59	98.67	13.07	4.533	tr|Q3UBP6|Q3UBP6_MOUSE	Uncharacterized protein OS=Mus musculus OX=10090 GN=Actb PE=2 SV=1			1.67778	98.79	QEYDESGPSIVH	Gln->pyro-Glu@N-term			0.00146225	1342.57	672.292	1342.57	672.291	2	9	1.1.1.592.11	8.64405	1131.9	580.69	8.75	0.18	492.397
2	23.59	23.59	98.67	13.07	4.533	tr|Q3UBP6|Q3UBP6_MOUSE	Uncharacterized protein OS=Mus musculus OX=10090 GN=Actb PE=2 SV=1			1.50864	97.03	EYDESGPSIVHR				-0.0209895	1387.62	694.815	1387.64	694.826	2	8	1.1.1.391.10	4.59492	333.37	263.57	4.61	0.12	430.47
2	23.59	23.59	98.67	13.07	4.533	tr|Q3UBP6|Q3UBP6_MOUSE	Uncharacterized protein OS=Mus musculus OX=10090 GN=Actb PE=2 SV=1			1.35655	95.77	WISKQEYDESGPSIVH				-0.0356834	1873.85	625.624	1873.88	625.635	3	14	1.1.1.564.7	8.07992	1762.37	1342.12	8.11	0.08	651.386
2	23.59	23.59	98.67	13.07	4.533	tr|Q3UBP6|Q3UBP6_MOUSE	Uncharacterized protein OS=Mus musculus OX=10090 GN=Actb PE=2 SV=1			0.396856	60.98	AMYVAIQAV				-0.00234649	964.503	483.259	964.505	483.26	2	6	1.1.1.639.3	9.57868	2409.34	829.37	9.45	0.14	215.301
2	23.59	23.59	98.67	13.07	4.533	tr|Q3UBP6|Q3UBP6_MOUSE	Uncharacterized protein OS=Mus musculus OX=10090 GN=Actb PE=2 SV=1			0.191789	36.71	SKQEYDESGPSIV				-0.0322533	1437.63	719.822	1437.66	719.838	2	6	1.1.1.516.13	7.12247	924.79	587	7.19	0.14	457.698
2	23.59	23.59	98.67	13.07	4.533	tr|Q3UBP6|Q3UBP6_MOUSE	Uncharacterized protein OS=Mus musculus OX=10090 GN=Actb PE=2 SV=1			0.10513	22.2	TTFNSIMKC	Carbamidomethyl(C)@9			0.0681491	1100.57	551.291	1100.5	551.257	2	3	1.1.1.1191.4	20.5027	489.18	487.66	20.54	0.2	83.0514
2	23.59	23.59	98.67	13.07	4.533	tr|Q3UBP6|Q3UBP6_MOUSE	Uncharacterized protein OS=Mus musculus OX=10090 GN=Actb PE=2 SV=1			0.0589857	87.31	LSTFQQMWISKQEYDESGPSIVHR	Oxidation(M)@7; Deamidated(Q)@12			0.0517364	2882.41	577.489	2882.35	577.478	5	9	1.1.1.355.6	3.85928	186.08	185.75	3.85	0.1	872.353
2	23.59	23.59	98.67	13.07	4.533	tr|Q3UBP6|Q3UBP6_MOUSE	Uncharacterized protein OS=Mus musculus OX=10090 GN=Actb PE=2 SV=1			0.00392635	52.82	FEQEMATAASSSSLEK				-4.04117	1710.73	856.373	1714.77	858.393	2	8	1.1.1.1156.13	19.803	56.1159	56.1159			442.865
2	23.59	23.59	98.67	13.07	4.533	tr|Q3UBP6|Q3UBP6_MOUSE	Uncharacterized protein OS=Mus musculus OX=10090 GN=Actb PE=2 SV=1			0	99	ISKQEYDESGPSIVH				-0.0049411	1687.8	844.908	1687.81	844.91	2	17	1.1.1.419.15	5.16672	1157.85	901.64	5.19	0.1	595.258
2	23.59	23.59	98.67	13.07	4.533	tr|Q3UBP6|Q3UBP6_MOUSE	Uncharacterized protein OS=Mus musculus OX=10090 GN=Actb PE=2 SV=1			0	99	ISKQEYDESGPSIVH				-0.0142317	1687.79	563.604	1687.81	563.609	3	22	1.1.1.422.5	5.21938	10439.1	10107.6	5.21	0.1	3385.15
2	23.59	23.59	98.67	13.07	4.533	tr|Q3UBP6|Q3UBP6_MOUSE	Uncharacterized protein OS=Mus musculus OX=10090 GN=Actb PE=2 SV=1			0	99	ISKQEYDESGPSIVH				-0.0142317	1687.79	563.604	1687.81	563.609	3	21	1.1.1.424.5	5.25938	10439.1	6731.59	5.21	0.1	2410.97
2	23.59	23.59	98.67	13.07	4.533	tr|Q3UBP6|Q3UBP6_MOUSE	Uncharacterized protein OS=Mus musculus OX=10090 GN=Actb PE=2 SV=1			0	99	ISKQEYDESGPSIVH	Methyl(K)@3; Deamidated(Q)@4	Methyl(K)@359		-0.0170102	1702.79	568.603	1702.81	568.609	3	16	1.1.1.436.8	5.5047	3180.13	2659.03	5.52	0.1	1177.49
2	23.59	23.59	98.67	13.07	4.533	tr|Q3UBP6|Q3UBP6_MOUSE	Uncharacterized protein OS=Mus musculus OX=10090 GN=Actb PE=2 SV=1			0	70.7	ISKQEYDESGPSIVH	Methyl(S)@2; Deamidated(Q)@4	Methyl(S)@358		-0.0170102	1702.79	568.603	1702.81	568.609	3	16	1.1.1.436.8	5.5047	3180.13	2659.03	5.52	0.1	1177.49
2	23.59	23.59	98.67	13.07	4.533	tr|Q3UBP6|Q3UBP6_MOUSE	Uncharacterized protein OS=Mus musculus OX=10090 GN=Actb PE=2 SV=1			0	70.7	ISKQEYDESGPSIVH	Methyl(I)@1; Deamidated(Q)@4	Methyl(I)@357		-0.0170102	1702.79	568.603	1702.81	568.609	3	16	1.1.1.436.8	5.5047	3180.13	2659.03	5.52	0.1	1177.49
2	23.59	23.59	98.67	13.07	4.533	tr|Q3UBP6|Q3UBP6_MOUSE	Uncharacterized protein OS=Mus musculus OX=10090 GN=Actb PE=2 SV=1			0	99	ISKQEYDESGPSIVHR				0.00439489	1843.91	461.985	1843.91	461.984	4	14	1.1.1.379.3	4.34593	4995.15	2867.42	4.3	0.08	1646.41
2	23.59	23.59	98.67	13.07	4.533	tr|Q3UBP6|Q3UBP6_MOUSE	Uncharacterized protein OS=Mus musculus OX=10090 GN=Actb PE=2 SV=1			0	99	ISKQEYDESGPSIVHR				-0.0203111	1843.89	615.636	1843.91	615.643	3	10	1.1.1.374.7	4.24827	2199.63	620.91	4.3	0.08	894.345
2	23.59	23.59	98.67	13.07	4.533	tr|Q3UBP6|Q3UBP6_MOUSE	Uncharacterized protein OS=Mus musculus OX=10090 GN=Actb PE=2 SV=1			0	94.97	ISKQEYDESGPSIVHR				0.0285914	1843.94	922.975	1843.91	922.961	2	7	1.1.1.377.16	4.31627	69.89	50.62	4.3	0.06	298.22
2	23.59	23.59	98.67	13.07	4.533	tr|Q3UBP6|Q3UBP6_MOUSE	Uncharacterized protein OS=Mus musculus OX=10090 GN=Actb PE=2 SV=1			0	92	ISKQEYDESGPSIVHR				0.00439489	1843.91	461.985	1843.91	461.984	4	7	1.1.1.384.2	4.44627	4995.15	44.88	4.3	0.08	793.732
2	23.59	23.59	98.67	13.07	4.533	tr|Q3UBP6|Q3UBP6_MOUSE	Uncharacterized protein OS=Mus musculus OX=10090 GN=Actb PE=2 SV=1			0	28.21	ISKQEYDESGPSIVHR	Deamidated(Q)@4; Methyl(E)@5	Methyl(E)@361		-0.00320532	1858.9	465.733	1858.91	465.734	4	14	1.1.1.388.4	4.52942	1311.95	1124.45	4.54	0.08	844.913
2	23.59	23.59	98.67	13.07	4.533	tr|Q3UBP6|Q3UBP6_MOUSE	Uncharacterized protein OS=Mus musculus OX=10090 GN=Actb PE=2 SV=1			0	21.84	ISKQEYDESGPSIVHR	Methyl(D)@7	Methyl(D)@363		0.0166512	1857.94	620.32	1857.92	620.315	3	7	1.1.1.391.7	4.59242	717.41	376.52	4.68	0.14	557.472
2	23.59	23.59	98.67	13.07	4.533	tr|Q3UBP6|Q3UBP6_MOUSE	Uncharacterized protein OS=Mus musculus OX=10090 GN=Actb PE=2 SV=1			0	21.84	ISKQEYDESGPSIVHR	Methyl(E)@5	Methyl(E)@361		0.0166512	1857.94	620.32	1857.92	620.315	3	7	1.1.1.391.7	4.59242	717.41	376.52	4.68	0.14	557.472
2	23.59	23.59	98.67	13.07	4.533	tr|Q3UBP6|Q3UBP6_MOUSE	Uncharacterized protein OS=Mus musculus OX=10090 GN=Actb PE=2 SV=1			0	21.84	ISKQEYDESGPSIVHR	Methyl(E)@8	Methyl(E)@364		0.0166512	1857.94	620.32	1857.92	620.315	3	7	1.1.1.391.7	4.59242	717.41	376.52	4.68	0.14	557.472
2	23.59	23.59	98.67	13.07	4.533	tr|Q3UBP6|Q3UBP6_MOUSE	Uncharacterized protein OS=Mus musculus OX=10090 GN=Actb PE=2 SV=1			0	17.83	ISKQEYDESGPSIVHR	Methyl(K)@3; Deamidated(Q)@4	Methyl(K)@359		-0.00320532	1858.9	465.733	1858.91	465.734	4	14	1.1.1.388.4	4.52942	1311.95	1124.45	4.54	0.08	844.913
2	23.59	23.59	98.67	13.07	4.533	tr|Q3UBP6|Q3UBP6_MOUSE	Uncharacterized protein OS=Mus musculus OX=10090 GN=Actb PE=2 SV=1			0	15.44	ISKQEYDESGPSIVHR	Methyl(Q)@4	Methyl(Q)@360		0.0166512	1857.94	620.32	1857.92	620.315	3	7	1.1.1.391.7	4.59242	717.41	376.52	4.68	0.14	557.472
2	23.59	23.59	98.67	13.07	4.533	tr|Q3UBP6|Q3UBP6_MOUSE	Uncharacterized protein OS=Mus musculus OX=10090 GN=Actb PE=2 SV=1			0	99	KQEYDESGPSIVH				-0.024835	1487.66	744.84	1487.69	744.852	2	12	1.1.1.392.13	4.61742	759.14	560.85	4.6	0.04	458.809
2	23.59	23.59	98.67	13.07	4.533	tr|Q3UBP6|Q3UBP6_MOUSE	Uncharacterized protein OS=Mus musculus OX=10090 GN=Actb PE=2 SV=1			0	99	KQEYDESGPSIVH				0.0150076	1487.7	496.909	1487.69	496.904	3	12	1.1.1.393.5	4.63108	2019.13	1130.04	4.58	0.1	480.846
2	23.59	23.59	98.67	13.07	4.533	tr|Q3UBP6|Q3UBP6_MOUSE	Uncharacterized protein OS=Mus musculus OX=10090 GN=Actb PE=2 SV=1			0	87.31	LSTFQQMWISKQEYDESGPSIVHR	Deamidated(Q)@6; Oxidation(M)@7			0.0517364	2882.41	577.489	2882.35	577.478	5	9	1.1.1.355.6	3.85928	186.08	185.75	3.85	0.1	872.353
2	23.59	23.59	98.67	13.07	4.533	tr|Q3UBP6|Q3UBP6_MOUSE	Uncharacterized protein OS=Mus musculus OX=10090 GN=Actb PE=2 SV=1			0	87.31	LSTFQQMWISKQEYDESGPSIVHR	Deamidated(Q)@5; Oxidation(M)@7			0.0517364	2882.41	577.489	2882.35	577.478	5	9	1.1.1.355.6	3.85928	186.08	185.75	3.85	0.1	872.353
2	23.59	23.59	98.67	13.07	4.533	tr|Q3UBP6|Q3UBP6_MOUSE	Uncharacterized protein OS=Mus musculus OX=10090 GN=Actb PE=2 SV=1			0	52.74	LSTFQQMWISKQEYDESGPSIVHR	Oxidation(F)@4; Deamidated(Q)@6	Oxidation(F)@352		0.0517364	2882.41	577.489	2882.35	577.478	5	10	1.1.1.355.6	3.85928	186.08	185.75	3.85	0.1	872.353
2	23.59	23.59	98.67	13.07	4.533	tr|Q3UBP6|Q3UBP6_MOUSE	Uncharacterized protein OS=Mus musculus OX=10090 GN=Actb PE=2 SV=1			0	52.74	LSTFQQMWISKQEYDESGPSIVHR	Oxidation(F)@4; Deamidated(Q)@12	Oxidation(F)@352		0.0517364	2882.41	577.489	2882.35	577.478	5	10	1.1.1.355.6	3.85928	186.08	185.75	3.85	0.1	872.353
2	23.59	23.59	98.67	13.07	4.533	tr|Q3UBP6|Q3UBP6_MOUSE	Uncharacterized protein OS=Mus musculus OX=10090 GN=Actb PE=2 SV=1			0	23.85	LSTFQQMWISKQEYDESGPSIVHR	Oxidation(W)@8; Deamidated(Q)@12			0.0517364	2882.41	577.489	2882.35	577.478	5	9	1.1.1.355.6	3.85928	186.08	185.75	3.85	0.1	872.353
2	23.59	23.59	98.67	13.07	4.533	tr|Q3UBP6|Q3UBP6_MOUSE	Uncharacterized protein OS=Mus musculus OX=10090 GN=Actb PE=2 SV=1			0	23.85	LSTFQQMWISKQEYDESGPSIVHR	Deamidated(Q)@5; Oxidation(W)@8			0.0517364	2882.41	577.489	2882.35	577.478	5	9	1.1.1.355.6	3.85928	186.08	185.75	3.85	0.1	872.353
2	23.59	23.59	98.67	13.07	4.533	tr|Q3UBP6|Q3UBP6_MOUSE	Uncharacterized protein OS=Mus musculus OX=10090 GN=Actb PE=2 SV=1			0	23.85	LSTFQQMWISKQEYDESGPSIVHR	Deamidated(Q)@6; Oxidation(W)@8			0.0517364	2882.41	577.489	2882.35	577.478	5	9	1.1.1.355.6	3.85928	186.08	185.75	3.85	0.1	872.353
2	23.59	23.59	98.67	13.07	4.533	tr|Q3UBP6|Q3UBP6_MOUSE	Uncharacterized protein OS=Mus musculus OX=10090 GN=Actb PE=2 SV=1			0	98.67	QEYDESGPSIVH				-0.016664	1359.58	680.796	1359.59	680.804	2	9	1.1.1.462.12	6.03468	2306.79	2078.41	6.02	0.12	980.234
2	23.59	23.59	98.67	13.07	4.533	tr|Q3UBP6|Q3UBP6_MOUSE	Uncharacterized protein OS=Mus musculus OX=10090 GN=Actb PE=2 SV=1			0	83.92	QEYDESGPSIVH	Deamidated(Q)@1			0.119804	1360.7	681.356	1360.58	681.296	2	8	1.1.1.475.12	6.29433	158.82	7.78	6.4	0.06	553.274
2	23.59	23.59	98.67	13.07	4.533	tr|Q3UBP6|Q3UBP6_MOUSE	Uncharacterized protein OS=Mus musculus OX=10090 GN=Actb PE=2 SV=1			0	77.15	QEYDESGPSIVH	Gln->pyro-Glu@N-term			0.00146225	1342.57	672.292	1342.57	672.291	2	7	1.1.1.599.7	8.78055	1131.9	928.91	8.75	0.18	456.71
2	23.59	23.59	98.67	13.07	4.533	tr|Q3UBP6|Q3UBP6_MOUSE	Uncharacterized protein OS=Mus musculus OX=10090 GN=Actb PE=2 SV=1			0	70.27	QEYDESGPSIVH				-0.016664	1359.58	680.796	1359.59	680.804	2	8	1.1.1.457.12	5.93335	2306.79	653.46	6.02	0.12	538.579
2	23.59	23.59	98.67	13.07	4.533	tr|Q3UBP6|Q3UBP6_MOUSE	Uncharacterized protein OS=Mus musculus OX=10090 GN=Actb PE=2 SV=1			0	47.52	QEYDESGPSIVH				-0.016664	1359.58	680.796	1359.59	680.804	2	6	1.1.1.467.12	6.1355	2306.79	336.81	6.02	0.12	421.024
2	23.59	23.59	98.67	13.07	4.533	tr|Q3UBP6|Q3UBP6_MOUSE	Uncharacterized protein OS=Mus musculus OX=10090 GN=Actb PE=2 SV=1			0	16.95	QEYDESGPSIVH				-0.016664	1359.58	680.796	1359.59	680.804	2	6	1.1.1.459.8	5.97035	2306.79	1719.43	6.02	0.12	473.504
2	23.59	23.59	98.67	13.07	4.533	tr|Q3UBP6|Q3UBP6_MOUSE	Uncharacterized protein OS=Mus musculus OX=10090 GN=Actb PE=2 SV=1			0	99	QEYDESGPSIVHR				-0.00264553	1515.69	506.238	1515.7	506.239	3	8	1.1.1.398.5	4.7324	665.99	496.31	4.75	0.08	428.371
2	23.59	23.59	98.67	13.07	4.533	tr|Q3UBP6|Q3UBP6_MOUSE	Uncharacterized protein OS=Mus musculus OX=10090 GN=Actb PE=2 SV=1			0	94.97	QEYDESGPSIVHR	Gln->pyro-Glu@N-term			-0.0393461	1498.63	750.322	1498.67	750.342	2	8	1.1.1.511.14	7.0223	704.97	311.35	6.93	0.12	471.404
2	23.59	23.59	98.67	13.07	4.533	tr|Q3UBP6|Q3UBP6_MOUSE	Uncharacterized protein OS=Mus musculus OX=10090 GN=Actb PE=2 SV=1			0	91.55	QEYDESGPSIVHR				-0.00264553	1515.69	506.238	1515.7	506.239	3	7	1.1.1.403.2	4.8314	665.99	182.91	4.75	0.08	287.724
2	23.59	23.59	98.67	13.07	4.533	tr|Q3UBP6|Q3UBP6_MOUSE	Uncharacterized protein OS=Mus musculus OX=10090 GN=Actb PE=2 SV=1			0	34.04	SKQEYDESGPSIV				-0.0322533	1437.63	719.822	1437.66	719.838	2	6	1.1.1.522.15	7.24645	924.79	531	7.19	0.14	434.668
2	23.59	23.59	98.67	13.07	4.533	tr|Q3UBP6|Q3UBP6_MOUSE	Uncharacterized protein OS=Mus musculus OX=10090 GN=Actb PE=2 SV=1			0	99	SKQEYDESGPSIVH				-0.0341584	1574.69	788.351	1574.72	788.368	2	19	1.1.1.390.14	4.57792	2244.97	2093.27	4.56	0.08	1011.85
2	23.59	23.59	98.67	13.07	4.533	tr|Q3UBP6|Q3UBP6_MOUSE	Uncharacterized protein OS=Mus musculus OX=10090 GN=Actb PE=2 SV=1			0	99	SKQEYDESGPSIVH				-0.00237235	1574.72	525.914	1574.72	525.914	3	17	1.1.1.392.4	4.60992	7489.44	4743.39	4.56	0.08	1704.54
2	23.59	23.59	98.67	13.07	4.533	tr|Q3UBP6|Q3UBP6_MOUSE	Uncharacterized protein OS=Mus musculus OX=10090 GN=Actb PE=2 SV=1			0	99	SKQEYDESGPSIVH				-0.00237235	1574.72	525.914	1574.72	525.914	3	15	1.1.1.393.7	4.63275	7489.44	2797.3	4.56	0.08	1138.85
2	23.59	23.59	98.67	13.07	4.533	tr|Q3UBP6|Q3UBP6_MOUSE	Uncharacterized protein OS=Mus musculus OX=10090 GN=Actb PE=2 SV=1			0	99	SKQEYDESGPSIVH				-0.00237235	1574.72	525.914	1574.72	525.914	3	12	1.1.1.401.4	4.7924	7489.44	257.49	4.56	0.08	430.47
2	23.59	23.59	98.67	13.07	4.533	tr|Q3UBP6|Q3UBP6_MOUSE	Uncharacterized protein OS=Mus musculus OX=10090 GN=Actb PE=2 SV=1			0	99	SKQEYDESGPSIVH				-0.00237235	1574.72	525.914	1574.72	525.914	3	10	1.1.1.396.2	4.68942	7489.44	713.34	4.56	0.08	481.901
2	23.59	23.59	98.67	13.07	4.533	tr|Q3UBP6|Q3UBP6_MOUSE	Uncharacterized protein OS=Mus musculus OX=10090 GN=Actb PE=2 SV=1			0	99	SKQEYDESGPSIVHR				0.0316962	1730.85	433.721	1730.82	433.713	4	11	1.1.1.356.3	3.87728	502.21	414.8	3.85	0.06	356.998
2	23.59	23.59	98.67	13.07	4.533	tr|Q3UBP6|Q3UBP6_MOUSE	Uncharacterized protein OS=Mus musculus OX=10090 GN=Actb PE=2 SV=1			0	99	YDESGPSIVH				-0.00204125	1102.49	552.253	1102.49	552.254	2	12	1.1.1.433.8	5.4442	7019.47	6819.02	5.46	0.1	1944.2
2	23.59	23.59	98.67	13.07	4.533	tr|Q3UBP6|Q3UBP6_MOUSE	Uncharacterized protein OS=Mus musculus OX=10090 GN=Actb PE=2 SV=1			0	99	YDESGPSIVH				-0.00204125	1102.49	552.253	1102.49	552.254	2	9	1.1.1.438.5	5.5427	7019.47	1810.19	5.46	0.1	712.758
2	23.59	23.59	98.67	13.07	4.533	tr|Q3UBP6|Q3UBP6_MOUSE	Uncharacterized protein OS=Mus musculus OX=10090 GN=Actb PE=2 SV=1			0	98.62	YDESGPSIVH				-0.00204125	1102.49	552.253	1102.49	552.254	2	9	1.1.1.443.4	5.6427	7019.47	622.1	5.46	0.1	349.651
3	21.08	21.08	100	86.39	75.51	tr|A8DUK4|A8DUK4_MOUSE	Beta-globin OS=Mus musculus OX=10090 GN=Hbb-bs PE=1 SV=1			2	99	FDSFGDLSSASAIMGNAK				-0.0280667	1816.8	909.408	1816.83	909.422	2	11	1.1.1.944.13	15.5832	67.0171	67.0171			333.387
3	21.08	21.08	100	86.39	75.51	tr|A8DUK4|A8DUK4_MOUSE	Beta-globin OS=Mus musculus OX=10090 GN=Hbb-bs PE=1 SV=1			2	99	GTFASLSELHCDKLHVDPENFR	Carbamidomethyl(C)@11			-0.00746889	2571.21	643.81	2571.22	643.812	4	10	1.1.1.761.3	11.9799	4699.72	2146.15	12.05	0.12	769.092
3	21.08	21.08	100	86.39	75.51	tr|A8DUK4|A8DUK4_MOUSE	Beta-globin OS=Mus musculus OX=10090 GN=Hbb-bs PE=1 SV=1			2	99	LLVVYPWTQR				-0.0338712	1273.68	637.85	1273.72	637.866	2	8	1.1.1.56.2	0.490433	10.9246	10.9246			55.5353
3	21.08	21.08	100	86.39	75.51	tr|A8DUK4|A8DUK4_MOUSE	Beta-globin OS=Mus musculus OX=10090 GN=Hbb-bs PE=1 SV=1			2	99	VHLTDAEKAAVSGLWGKVNADEVGGEALGRLL				-0.077234	3274.65	819.671	3274.73	819.69	4	20	1.1.1.1110.14	18.8784	5202.74	3244.85	18.95	0.14	1232.22
3	21.08	21.08	100	86.39	75.51	tr|A8DUK4|A8DUK4_MOUSE	Beta-globin OS=Mus musculus OX=10090 GN=Hbb-bs PE=1 SV=1			2	99	VITAFNDGLNHLDSLK				-0.0205691	1755.89	586.306	1755.92	586.312	3	11	1.1.1.33.2	0.282783	11.1821	11.1821			77.7269
3	21.08	21.08	100	86.39	75.51	tr|A8DUK4|A8DUK4_MOUSE	Beta-globin OS=Mus musculus OX=10090 GN=Hbb-bs PE=1 SV=1			2	99	VNADEVGGEALGR				-0.0205567	1285.61	643.81	1285.63	643.82	2	14	1.1.1.477.9	6.33183	2784.13	2471.97	6.36	0.12	1239.71
3	21.08	21.08	100	86.39	75.51	tr|A8DUK4|A8DUK4_MOUSE	Beta-globin OS=Mus musculus OX=10090 GN=Hbb-bs PE=1 SV=1			2	99	VVAGVAAALAHK				-0.0184706	1105.64	553.828	1105.66	553.838	2	12	1.1.1.514.5	7.07547	775.07	669.29	7.09	0.1	455.611
3	21.08	21.08	100	86.39	75.51	tr|A8DUK4|A8DUK4_MOUSE	Beta-globin OS=Mus musculus OX=10090 GN=Hbb-bs PE=1 SV=1			2	99	VVAGVAAALAHKYH				-0.0205938	1405.76	703.889	1405.78	703.899	2	10	1.1.1.553.13	7.86343	524.84	524.84	7.85	0.04	517.587
3	21.08	21.08	100	86.39	75.51	tr|A8DUK4|A8DUK4_MOUSE	Beta-globin OS=Mus musculus OX=10090 GN=Hbb-bs PE=1 SV=1			2	99	YFDSFGDLSSASAIMGNAK				-0.0786999	1979.81	990.915	1979.89	990.954	2	13	1.1.1.24.2	0.206617	10.7067	10.7067			52.2366
3	21.08	21.08	100	86.39	75.51	tr|A8DUK4|A8DUK4_MOUSE	Beta-globin OS=Mus musculus OX=10090 GN=Hbb-bs PE=1 SV=1			1.37675	96.02	AAVSGLWGK				0.00297335	887.49	444.752	887.487	444.751	2	7	1.1.1.614.2	9.07653	2528.44	1601.37	9.11	0.08	200.502
3	21.08	21.08	100	86.39	75.51	tr|A8DUK4|A8DUK4_MOUSE	Beta-globin OS=Mus musculus OX=10090 GN=Hbb-bs PE=1 SV=1			1.09691	92.46	LLGNMIVIVLGHHLGK				-0.106265	1712.91	857.46	1713.01	857.513	2	7	1.1.1.1146.15	19.6037	58.9131	58.9131			323.261
3	21.08	21.08	100	86.39	75.51	tr|A8DUK4|A8DUK4_MOUSE	Beta-globin OS=Mus musculus OX=10090 GN=Hbb-bs PE=1 SV=1			0.446117	65.65	VVYPWTQRY				0.00793992	1210.62	606.318	1210.61	606.314	2	5	1.1.1.786.3	12.4756	604.82	545.64	12.45	0.12	137.631
3	21.08	21.08	100	86.39	75.51	tr|A8DUK4|A8DUK4_MOUSE	Beta-globin OS=Mus musculus OX=10090 GN=Hbb-bs PE=1 SV=1			0.0899095	19.66	DFTPAAQAAFQK				-0.0164812	1293.62	647.817	1293.64	647.825	2	5	1.1.1.603.12	8.86505	3109.21	1495.96	8.93	0.14	493.396
3	21.08	21.08	100	86.39	75.51	tr|A8DUK4|A8DUK4_MOUSE	Beta-globin OS=Mus musculus OX=10090 GN=Hbb-bs PE=1 SV=1			0.00174067	17	TFASLSELHCDKLHVDPENFR	Carbamidomethyl@N-term; Carbamidomethyl(C)@10			-0.00746889	2571.21	643.81	2571.22	643.812	4	10	1.1.1.761.3	11.9799	4699.72	2146.15	12.05	0.12	769.092
3	21.08	21.08	100	86.39	75.51	tr|A8DUK4|A8DUK4_MOUSE	Beta-globin OS=Mus musculus OX=10090 GN=Hbb-bs PE=1 SV=1			0	79.23	GTFASLSELHCDKLHVDPENFR	Carbamidomethyl(C)@11			-0.00746889	2571.21	643.81	2571.22	643.812	4	7	1.1.1.767.4	12.0992	4699.72	3131.1	12.05	0.12	492.147
3	21.08	21.08	100	86.39	75.51	tr|A8DUK4|A8DUK4_MOUSE	Beta-globin OS=Mus musculus OX=10090 GN=Hbb-bs PE=1 SV=1			0	40.9	GTFASLSELHCDKLHVDPENFR	Carbamidomethyl(C)@11			0.0283454	2571.25	515.256	2571.22	515.251	5	7	1.1.1.763.3	12.0194	2934.14	2129.19	12.05	0.08	687.423
3	21.08	21.08	100	86.39	75.51	tr|A8DUK4|A8DUK4_MOUSE	Beta-globin OS=Mus musculus OX=10090 GN=Hbb-bs PE=1 SV=1			0	16.24	GTFASLSELHCDKLHVDPENFR	Carbamidomethyl(C)@11			-0.00746889	2571.21	643.81	2571.22	643.812	4	7	1.1.1.774.4	12.2434	4699.72	330.62	12.05	0.12	447.875
3	21.08	21.08	100	86.39	75.51	tr|A8DUK4|A8DUK4_MOUSE	Beta-globin OS=Mus musculus OX=10090 GN=Hbb-bs PE=1 SV=1			0	82.72	LLGNMIVIVLGHHLGK				0.0185862	1713.03	429.265	1713.01	429.26	4	7	1.1.1.1150.2	19.673	4443.13	4052.55	19.61	0.24	197.458
3	21.08	21.08	100	86.39	75.51	tr|A8DUK4|A8DUK4_MOUSE	Beta-globin OS=Mus musculus OX=10090 GN=Hbb-bs PE=1 SV=1			0	80.48	LLGNMIVIVLGHHLGK				0.00535491	1713.02	572.013	1713.01	572.011	3	7	1.1.1.1151.4	19.6949	2620.36	2181.6	19.65	0.18	160.722
3	21.08	21.08	100	86.39	75.51	tr|A8DUK4|A8DUK4_MOUSE	Beta-globin OS=Mus musculus OX=10090 GN=Hbb-bs PE=1 SV=1			0	79.09	LLGNMIVIVLGHHLGK				0.0185862	1713.03	429.265	1713.01	429.26	4	7	1.1.1.1145.2	19.5727	4443.13	2745.45	19.61	0.24	195.359
3	21.08	21.08	100	86.39	75.51	tr|A8DUK4|A8DUK4_MOUSE	Beta-globin OS=Mus musculus OX=10090 GN=Hbb-bs PE=1 SV=1			0	47.05	LLGNMIVIVLGHHLGK				0.0185862	1713.03	429.265	1713.01	429.26	4	6	1.1.1.1156.3	19.7947	4443.13	2319.35	19.61	0.24	178.565
3	21.08	21.08	100	86.39	75.51	tr|A8DUK4|A8DUK4_MOUSE	Beta-globin OS=Mus musculus OX=10090 GN=Hbb-bs PE=1 SV=1			0	99	LLVVYPWTQR				-0.00762611	1273.71	637.863	1273.72	637.866	2	10	1.1.1.89.2	0.79375	11.3209	11.3209			56.435
3	21.08	21.08	100	86.39	75.51	tr|A8DUK4|A8DUK4_MOUSE	Beta-globin OS=Mus musculus OX=10090 GN=Hbb-bs PE=1 SV=1			0	99	LLVVYPWTQR				-0.0100675	1273.71	637.861	1273.72	637.866	2	10	1.1.1.103.2	0.95325	11.027	11.027			59.2839
3	21.08	21.08	100	86.39	75.51	tr|A8DUK4|A8DUK4_MOUSE	Beta-globin OS=Mus musculus OX=10090 GN=Hbb-bs PE=1 SV=1			0	99	LLVVYPWTQR				-0.0180021	1273.7	637.857	1273.72	637.866	2	11	1.1.1.125.3	1.1849	11.2647	11.2647			76.3901
3	21.08	21.08	100	86.39	75.51	tr|A8DUK4|A8DUK4_MOUSE	Beta-globin OS=Mus musculus OX=10090 GN=Hbb-bs PE=1 SV=1			0	99	LLVVYPWTQR				-0.00982337	1273.71	637.861	1273.72	637.866	2	12	1.1.1.964.4	15.9659	7619.93	5298.86	15.91	0.17	764.655
3	21.08	21.08	100	86.39	75.51	tr|A8DUK4|A8DUK4_MOUSE	Beta-globin OS=Mus musculus OX=10090 GN=Hbb-bs PE=1 SV=1			0	99	LLVVYPWTQR				-0.0278898	1273.69	637.852	1273.72	637.866	2	10	1.1.1.32.2	0.263617	11.1298	11.1298			56.5847
3	21.08	21.08	100	86.39	75.51	tr|A8DUK4|A8DUK4_MOUSE	Beta-globin OS=Mus musculus OX=10090 GN=Hbb-bs PE=1 SV=1			0	99	LLVVYPWTQR				-0.00945716	1273.71	637.862	1273.72	637.866	2	9	1.1.1.193.2	1.77588	10.7169	10.7169			58.2343
3	21.08	21.08	100	86.39	75.51	tr|A8DUK4|A8DUK4_MOUSE	Beta-globin OS=Mus musculus OX=10090 GN=Hbb-bs PE=1 SV=1			0	99	LLVVYPWTQR				-0.0200773	1273.7	637.856	1273.72	637.866	2	9	1.1.1.249.2	2.32685	11.3521	11.3521			65.5815
3	21.08	21.08	100	86.39	75.51	tr|A8DUK4|A8DUK4_MOUSE	Beta-globin OS=Mus musculus OX=10090 GN=Hbb-bs PE=1 SV=1			0	99	LLVVYPWTQR				-0.0164152	1273.7	637.858	1273.72	637.866	2	8	1.1.1.67.2	0.5911	11.0817	11.0817			56.5349
3	21.08	21.08	100	86.39	75.51	tr|A8DUK4|A8DUK4_MOUSE	Beta-globin OS=Mus musculus OX=10090 GN=Hbb-bs PE=1 SV=1			0	99	LLVVYPWTQR				-0.0392423	1273.68	637.847	1273.72	637.866	2	8	1.1.1.156.2	1.4359	11.0817	11.0817			59.084
3	21.08	21.08	100	86.39	75.51	tr|A8DUK4|A8DUK4_MOUSE	Beta-globin OS=Mus musculus OX=10090 GN=Hbb-bs PE=1 SV=1			0	99	LLVVYPWTQR				-0.0236173	1273.69	637.855	1273.72	637.866	2	8	1.1.1.216.2	1.9957	11.115	11.115			61.5331
3	21.08	21.08	100	86.39	75.51	tr|A8DUK4|A8DUK4_MOUSE	Beta-globin OS=Mus musculus OX=10090 GN=Hbb-bs PE=1 SV=1			0	99	LLVVYPWTQR				-0.0256925	1273.69	637.854	1273.72	637.866	2	9	1.1.1.225.2	2.1002	11.2797	11.2797			64.8318
3	21.08	21.08	100	86.39	75.51	tr|A8DUK4|A8DUK4_MOUSE	Beta-globin OS=Mus musculus OX=10090 GN=Hbb-bs PE=1 SV=1			0	99	LLVVYPWTQR				-0.00982337	1273.71	637.861	1273.72	637.866	2	10	1.1.1.958.14	15.8652	7619.93	6237.9	15.91	0.17	821.752
3	21.08	21.08	100	86.39	75.51	tr|A8DUK4|A8DUK4_MOUSE	Beta-globin OS=Mus musculus OX=10090 GN=Hbb-bs PE=1 SV=1			0	99	LLVVYPWTQR				-0.0201993	1273.7	637.856	1273.72	637.866	2	9	1.1.1.44.2	0.38245	11.0523	11.0523			53.9359
3	21.08	21.08	100	86.39	75.51	tr|A8DUK4|A8DUK4_MOUSE	Beta-globin OS=Mus musculus OX=10090 GN=Hbb-bs PE=1 SV=1			0	99	LLVVYPWTQR				-0.030087	1273.69	637.851	1273.72	637.866	2	8	1.1.1.203.2	1.88487	11.1228	11.1228			58.3842
3	21.08	21.08	100	86.39	75.51	tr|A8DUK4|A8DUK4_MOUSE	Beta-globin OS=Mus musculus OX=10090 GN=Hbb-bs PE=1 SV=1			0	99	LLVVYPWTQR				-0.0210538	1273.7	637.856	1273.72	637.866	2	7	1.1.1.16.2	0.136617	11.7105	11.7105			59.034
3	21.08	21.08	100	86.39	75.51	tr|A8DUK4|A8DUK4_MOUSE	Beta-globin OS=Mus musculus OX=10090 GN=Hbb-bs PE=1 SV=1			0	99	LLVVYPWTQR				-0.0378995	1273.68	637.847	1273.72	637.866	2	11	1.1.1.138.3	1.29623	11.1189	11.1189			80.9383
3	21.08	21.08	100	86.39	75.51	tr|A8DUK4|A8DUK4_MOUSE	Beta-globin OS=Mus musculus OX=10090 GN=Hbb-bs PE=1 SV=1			0	99	LLVVYPWTQR				-0.00579505	1273.71	637.864	1273.72	637.866	2	9	1.1.1.307.3	2.93482	11.0817	11.0817			84.537
3	21.08	21.08	100	86.39	75.51	tr|A8DUK4|A8DUK4_MOUSE	Beta-globin OS=Mus musculus OX=10090 GN=Hbb-bs PE=1 SV=1			0	99	LLVVYPWTQR				-0.00909095	1273.71	637.862	1273.72	637.866	2	9	1.1.1.78.2	0.692433	11.027	11.027			59.9836
3	21.08	21.08	100	86.39	75.51	tr|A8DUK4|A8DUK4_MOUSE	Beta-globin OS=Mus musculus OX=10090 GN=Hbb-bs PE=1 SV=1			0	99	LLVVYPWTQR				-0.0267911	1273.69	637.853	1273.72	637.866	2	8	1.1.1.171.2	1.55905	11.0709	11.0709			58.984
3	21.08	21.08	100	86.39	75.51	tr|A8DUK4|A8DUK4_MOUSE	Beta-globin OS=Mus musculus OX=10090 GN=Hbb-bs PE=1 SV=1			0	99	LLVVYPWTQR				0.00238366	1273.72	637.868	1273.72	637.866	2	8	1.1.1.261.2	2.43285	11.0008	11.0008			52.4865
3	21.08	21.08	100	86.39	75.51	tr|A8DUK4|A8DUK4_MOUSE	Beta-globin OS=Mus musculus OX=10090 GN=Hbb-bs PE=1 SV=1			0	99	LLVVYPWTQR				0.00238366	1273.72	637.868	1273.72	637.866	2	10	1.1.1.237.2	2.20668	11.2536	11.2536			69.1801
3	21.08	21.08	100	86.39	75.51	tr|A8DUK4|A8DUK4_MOUSE	Beta-globin OS=Mus musculus OX=10090 GN=Hbb-bs PE=1 SV=1			0	99	LLVVYPWTQR				0.00580163	1273.72	637.869	1273.72	637.866	2	9	1.1.1.331.5	3.37647	12.1585	12.1585			246.001
3	21.08	21.08	100	86.39	75.51	tr|A8DUK4|A8DUK4_MOUSE	Beta-globin OS=Mus musculus OX=10090 GN=Hbb-bs PE=1 SV=1			0	99	LLVVYPWTQR				-0.033505	1273.68	637.85	1273.72	637.866	2	8	1.1.1.112.2	1.05808	11.1554	11.1554			58.934
3	21.08	21.08	100	86.39	75.51	tr|A8DUK4|A8DUK4_MOUSE	Beta-globin OS=Mus musculus OX=10090 GN=Hbb-bs PE=1 SV=1			0	98.21	LLVVYPWTQR				-0.00542884	1273.71	637.864	1273.72	637.866	2	7	1.1.1.183.2	1.66622	11.5295	11.5295			62.3827
3	21.08	21.08	100	86.39	75.51	tr|A8DUK4|A8DUK4_MOUSE	Beta-globin OS=Mus musculus OX=10090 GN=Hbb-bs PE=1 SV=1			0	97.57	LLVVYPWTQR				-0.00481849	1273.71	637.864	1273.72	637.866	2	6	1.1.1.324.4	3.23398	10.7411	10.7411			194.34
3	21.08	21.08	100	86.39	75.51	tr|A8DUK4|A8DUK4_MOUSE	Beta-globin OS=Mus musculus OX=10090 GN=Hbb-bs PE=1 SV=1			0	96.96	LLVVYPWTQR				-0.00225501	1273.72	637.865	1273.72	637.866	2	5	1.1.1.978.10	16.2464	712.86	591.29	16.26	0.14	150.226
3	21.08	21.08	100	86.39	75.51	tr|A8DUK4|A8DUK4_MOUSE	Beta-globin OS=Mus musculus OX=10090 GN=Hbb-bs PE=1 SV=1			0	93.84	LLVVYPWTQR				0.00421471	1273.72	637.869	1273.72	637.866	2	7	1.1.1.935.11	15.4009	64.1499	64.1499			110.341
3	21.08	21.08	100	86.39	75.51	tr|A8DUK4|A8DUK4_MOUSE	Beta-globin OS=Mus musculus OX=10090 GN=Hbb-bs PE=1 SV=1			0	93.31	LLVVYPWTQR				-0.114193	1273.6	637.809	1273.72	637.866	2	7	1.1.1.1396.4	24.6685	66.3369	66.3369			34.7697
3	21.08	21.08	100	86.39	75.51	tr|A8DUK4|A8DUK4_MOUSE	Beta-globin OS=Mus musculus OX=10090 GN=Hbb-bs PE=1 SV=1			0	87.86	LLVVYPWTQR				-0.0440031	1273.67	637.844	1273.72	637.866	2	7	1.1.1.4.2	0.0327833	93.8934	93.8934			54.1858
3	21.08	21.08	100	86.39	75.51	tr|A8DUK4|A8DUK4_MOUSE	Beta-globin OS=Mus musculus OX=10090 GN=Hbb-bs PE=1 SV=1			0	87.18	LLVVYPWTQR				-0.00982337	1273.71	637.861	1273.72	637.866	2	7	1.1.1.970.8	16.0844	7619.93	1324.06	15.91	0.17	243.641
3	21.08	21.08	100	86.39	75.51	tr|A8DUK4|A8DUK4_MOUSE	Beta-globin OS=Mus musculus OX=10090 GN=Hbb-bs PE=1 SV=1			0	85.78	LLVVYPWTQR				-0.00982337	1273.71	637.861	1273.72	637.866	2	7	1.1.1.952.12	15.7421	7619.93	573.17	15.91	0.17	150.226
3	21.08	21.08	100	86.39	75.51	tr|A8DUK4|A8DUK4_MOUSE	Beta-globin OS=Mus musculus OX=10090 GN=Hbb-bs PE=1 SV=1			0	77.24	LLVVYPWTQR				-0.0151945	1273.7	637.859	1273.72	637.866	2	5	1.1.1.903.14	14.7973	63.6151	63.6151			86.2665
3	21.08	21.08	100	86.39	75.51	tr|A8DUK4|A8DUK4_MOUSE	Beta-globin OS=Mus musculus OX=10090 GN=Hbb-bs PE=1 SV=1			0	51.26	LLVVYPWTQR				-0.110043	1273.61	637.811	1273.72	637.866	2	6	1.1.1.649.7	9.78233	48.6354	48.6354			259.335
3	21.08	21.08	100	86.39	75.51	tr|A8DUK4|A8DUK4_MOUSE	Beta-globin OS=Mus musculus OX=10090 GN=Hbb-bs PE=1 SV=1			0	35.02	LLVVYPWTQR				-0.00225501	1273.72	637.865	1273.72	637.866	2	5	1.1.1.987.5	16.4262	712.86	104.46	16.26	0.14	98.3261
3	21.08	21.08	100	86.39	75.51	tr|A8DUK4|A8DUK4_MOUSE	Beta-globin OS=Mus musculus OX=10090 GN=Hbb-bs PE=1 SV=1			0	24.17	LLVVYPWTQR				-0.0245939	1273.69	637.854	1273.72	637.866	2	5	1.1.1.444.12	5.6697	103.93	75.3	5.68	0.12	365.395
3	21.08	21.08	100	86.39	75.51	tr|A8DUK4|A8DUK4_MOUSE	Beta-globin OS=Mus musculus OX=10090 GN=Hbb-bs PE=1 SV=1			0	99	VHLTDAEKAAVSGLWGKVNADEVGGEALGRLL				-0.0212781	3274.71	655.949	3274.73	655.953	5	14	1.1.1.1114.12	18.9572	3642.8	3567.08	18.95	0.1	685.524
3	21.08	21.08	100	86.39	75.51	tr|A8DUK4|A8DUK4_MOUSE	Beta-globin OS=Mus musculus OX=10090 GN=Hbb-bs PE=1 SV=1			0	99	VHLTDAEKAAVSGLWGKVNADEVGGEALGRLL				-0.435924	3274.3	1092.44	3274.73	1092.58	3	14	1.1.1.1115.15	18.9807	64.7652	64.7652			446.694
3	21.08	21.08	100	86.39	75.51	tr|A8DUK4|A8DUK4_MOUSE	Beta-globin OS=Mus musculus OX=10090 GN=Hbb-bs PE=1 SV=1			0	99	VHLTDAEKAAVSGLWGKVNADEVGGEALGRLL				-0.077234	3274.65	819.671	3274.73	819.69	4	12	1.1.1.1115.10	18.9758	5202.74	4523.3	18.95	0.14	388.436
3	21.08	21.08	100	86.39	75.51	tr|A8DUK4|A8DUK4_MOUSE	Beta-globin OS=Mus musculus OX=10090 GN=Hbb-bs PE=1 SV=1			0	99	VITAFNDGLNHLDSLK				-0.00921653	1755.91	586.309	1755.92	586.312	3	11	1.1.1.57.2	0.509767	10.8959	10.8959			76.3774
3	21.08	21.08	100	86.39	75.51	tr|A8DUK4|A8DUK4_MOUSE	Beta-globin OS=Mus musculus OX=10090 GN=Hbb-bs PE=1 SV=1			0	99	VITAFNDGLNHLDSLK				-0.00555442	1755.91	586.311	1755.92	586.312	3	13	1.1.1.152.2	1.3934	11.0231	11.0231			99.2814
3	21.08	21.08	100	86.39	75.51	tr|A8DUK4|A8DUK4_MOUSE	Beta-globin OS=Mus musculus OX=10090 GN=Hbb-bs PE=1 SV=1			0	99	VITAFNDGLNHLDSLK				0.000488057	1755.92	586.313	1755.92	586.312	3	12	1.1.1.200.2	1.8552	10.9313	10.9313			69.7299
3	21.08	21.08	100	86.39	75.51	tr|A8DUK4|A8DUK4_MOUSE	Beta-globin OS=Mus musculus OX=10090 GN=Hbb-bs PE=1 SV=1			0	99	VITAFNDGLNHLDSLK				-0.0335696	1755.88	586.301	1755.92	586.312	3	11	1.1.1.221.2	2.06437	11.1042	11.1042			84.2744
3	21.08	21.08	100	86.39	75.51	tr|A8DUK4|A8DUK4_MOUSE	Beta-globin OS=Mus musculus OX=10090 GN=Hbb-bs PE=1 SV=1			0	99	VITAFNDGLNHLDSLK				0.0019529	1755.92	586.313	1755.92	586.312	3	11	1.1.1.242.2	2.27568	11.6196	11.6196			84.3744
3	21.08	21.08	100	86.39	75.51	tr|A8DUK4|A8DUK4_MOUSE	Beta-globin OS=Mus musculus OX=10090 GN=Hbb-bs PE=1 SV=1			0	99	VITAFNDGLNHLDSLK				-0.0167239	1755.9	586.307	1755.92	586.312	3	13	1.1.1.827.5	13.2949	7012.15	6401.23	13.33	0.12	876.451
3	21.08	21.08	100	86.39	75.51	tr|A8DUK4|A8DUK4_MOUSE	Beta-globin OS=Mus musculus OX=10090 GN=Hbb-bs PE=1 SV=1			0	99	VITAFNDGLNHLDSLK				-0.00793479	1755.91	586.31	1755.92	586.312	3	11	1.1.1.7.3	0.0714667	35.179	35.179			98.538
3	21.08	21.08	100	86.39	75.51	tr|A8DUK4|A8DUK4_MOUSE	Beta-globin OS=Mus musculus OX=10090 GN=Hbb-bs PE=1 SV=1			0	99	VITAFNDGLNHLDSLK				-0.00793479	1755.91	586.31	1755.92	586.312	3	11	1.1.1.255.2	2.38718	10.9718	10.9718			78.2267
3	21.08	21.08	100	86.39	75.51	tr|A8DUK4|A8DUK4_MOUSE	Beta-globin OS=Mus musculus OX=10090 GN=Hbb-bs PE=1 SV=1			0	99	VITAFNDGLNHLDSLK				-0.0130617	1755.9	586.308	1755.92	586.312	3	11	1.1.1.90.2	0.813083	11.0231	11.0231			77.577
3	21.08	21.08	100	86.39	75.51	tr|A8DUK4|A8DUK4_MOUSE	Beta-globin OS=Mus musculus OX=10090 GN=Hbb-bs PE=1 SV=1			0	99	VITAFNDGLNHLDSLK				-0.0143435	1755.9	586.308	1755.92	586.312	3	11	1.1.1.111.2	1.03875	11.4057	11.4057			74.1283
3	21.08	21.08	100	86.39	75.51	tr|A8DUK4|A8DUK4_MOUSE	Beta-globin OS=Mus musculus OX=10090 GN=Hbb-bs PE=1 SV=1			0	99	VITAFNDGLNHLDSLK				-0.0200198	1755.9	586.306	1755.92	586.312	3	10	1.1.1.124.2	1.1654	11.4018	11.4018			73.8284
3	21.08	21.08	100	86.39	75.51	tr|A8DUK4|A8DUK4_MOUSE	Beta-globin OS=Mus musculus OX=10090 GN=Hbb-bs PE=1 SV=1			0	99	VITAFNDGLNHLDSLK				-0.0101321	1755.91	586.309	1755.92	586.312	3	12	1.1.1.191.2	1.75122	10.9824	10.9824			81.8753
3	21.08	21.08	100	86.39	75.51	tr|A8DUK4|A8DUK4_MOUSE	Beta-globin OS=Mus musculus OX=10090 GN=Hbb-bs PE=1 SV=1			0	99	VITAFNDGLNHLDSLK				0.00378396	1755.92	586.314	1755.92	586.312	3	12	1.1.1.266.2	2.48702	11.2386	11.2386			64.0819
3	21.08	21.08	100	86.39	75.51	tr|A8DUK4|A8DUK4_MOUSE	Beta-globin OS=Mus musculus OX=10090 GN=Hbb-bs PE=1 SV=1			0	99	VITAFNDGLNHLDSLK				-0.018738	1755.9	586.306	1755.92	586.312	3	10	1.1.1.212.2	1.9607	11.2576	11.2576			78.8265
3	21.08	21.08	100	86.39	75.51	tr|A8DUK4|A8DUK4_MOUSE	Beta-globin OS=Mus musculus OX=10090 GN=Hbb-bs PE=1 SV=1			0	99	VITAFNDGLNHLDSLK				-0.000427471	1755.92	586.312	1755.92	586.312	3	11	1.1.1.68.2	0.6106	11.1446	11.1446			76.5773
3	21.08	21.08	100	86.39	75.51	tr|A8DUK4|A8DUK4_MOUSE	Beta-globin OS=Mus musculus OX=10090 GN=Hbb-bs PE=1 SV=1			0	99	VITAFNDGLNHLDSLK				-0.0310061	1755.88	586.302	1755.92	586.312	3	10	1.1.1.137.2	1.2769	11.2837	11.2837			83.9246
3	21.08	21.08	100	86.39	75.51	tr|A8DUK4|A8DUK4_MOUSE	Beta-globin OS=Mus musculus OX=10090 GN=Hbb-bs PE=1 SV=1			0	99	VITAFNDGLNHLDSLK				0.00378396	1755.92	586.314	1755.92	586.312	3	9	1.1.1.169.2	1.53422	11.1337	11.1337			67.081
3	21.08	21.08	100	86.39	75.51	tr|A8DUK4|A8DUK4_MOUSE	Beta-globin OS=Mus musculus OX=10090 GN=Hbb-bs PE=1 SV=1			0	99	VITAFNDGLNHLDSLK				-0.00372337	1755.91	586.311	1755.92	586.312	3	10	1.1.1.182.2	1.64672	11.2876	11.2876			79.3763
3	21.08	21.08	100	86.39	75.51	tr|A8DUK4|A8DUK4_MOUSE	Beta-globin OS=Mus musculus OX=10090 GN=Hbb-bs PE=1 SV=1			0	99	VITAFNDGLNHLDSLK				-0.0267947	1755.89	586.303	1755.92	586.312	3	10	1.1.1.232.2	2.1657	11.0562	11.0562			88.5728
3	21.08	21.08	100	86.39	75.51	tr|A8DUK4|A8DUK4_MOUSE	Beta-globin OS=Mus musculus OX=10090 GN=Hbb-bs PE=1 SV=1			0	99	VITAFNDGLNHLDSLK				-0.0136111	1755.9	586.308	1755.92	586.312	3	11	1.1.1.288.2	2.73233	11.0416	11.0416			122.96
3	21.08	21.08	100	86.39	75.51	tr|A8DUK4|A8DUK4_MOUSE	Beta-globin OS=Mus musculus OX=10090 GN=Hbb-bs PE=1 SV=1			0	99	VITAFNDGLNHLDSLK				-0.0284426	1755.89	586.303	1755.92	586.312	3	9	1.1.1.45.2	0.4016	11.1228	11.1228			73.2786
3	21.08	21.08	100	86.39	75.51	tr|A8DUK4|A8DUK4_MOUSE	Beta-globin OS=Mus musculus OX=10090 GN=Hbb-bs PE=1 SV=1			0	99	VITAFNDGLNHLDSLK				-0.018738	1755.9	586.306	1755.92	586.312	3	12	1.1.1.79.3	0.711767	11.0231	11.0231			110.777
3	21.08	21.08	100	86.39	75.51	tr|A8DUK4|A8DUK4_MOUSE	Beta-globin OS=Mus musculus OX=10090 GN=Hbb-bs PE=1 SV=1			0	99	VITAFNDGLNHLDSLK				-0.00592063	1755.91	586.311	1755.92	586.312	3	11	1.1.1.310.2	2.98615	11.7582	11.7582			118.174
3	21.08	21.08	100	86.39	75.51	tr|A8DUK4|A8DUK4_MOUSE	Beta-globin OS=Mus musculus OX=10090 GN=Hbb-bs PE=1 SV=1			0	99	VITAFNDGLNHLDSLK				-0.0192873	1755.9	586.306	1755.92	586.312	3	10	1.1.1.296.2	2.8255	11.5531	11.5531			129.42
3	21.08	21.08	100	86.39	75.51	tr|A8DUK4|A8DUK4_MOUSE	Beta-globin OS=Mus musculus OX=10090 GN=Hbb-bs PE=1 SV=1			0	99	VITAFNDGLNHLDSLK				-0.0136111	1755.9	586.308	1755.92	586.312	3	10	1.1.1.317.2	3.09632	11.1376	11.1376			164.207
3	21.08	21.08	100	86.39	75.51	tr|A8DUK4|A8DUK4_MOUSE	Beta-globin OS=Mus musculus OX=10090 GN=Hbb-bs PE=1 SV=1			0	99	VITAFNDGLNHLDSLK				-0.0176394	1755.9	586.307	1755.92	586.312	3	9	1.1.1.102.2	0.933583	11.0817	11.0817			76.1275
3	21.08	21.08	100	86.39	75.51	tr|A8DUK4|A8DUK4_MOUSE	Beta-globin OS=Mus musculus OX=10090 GN=Hbb-bs PE=1 SV=1			0	94.96	VITAFNDGLNHLDSLK				-0.0167239	1755.9	586.307	1755.92	586.312	3	8	1.1.1.831.5	13.374	7012.15	4890.93	13.33	0.12	699.918
3	21.08	21.08	100	86.39	75.51	tr|A8DUK4|A8DUK4_MOUSE	Beta-globin OS=Mus musculus OX=10090 GN=Hbb-bs PE=1 SV=1			0	58.71	VITAFNDGLNHLDSLK				-0.0286257	1755.89	586.303	1755.92	586.312	3	7	1.1.1.410.7	4.97723	233.57	190.69	4.95	0.04	443.065
3	21.08	21.08	100	86.39	75.51	tr|A8DUK4|A8DUK4_MOUSE	Beta-globin OS=Mus musculus OX=10090 GN=Hbb-bs PE=1 SV=1			0	43.06	VITAFNDGLNHLDSLK				-0.0262453	1755.89	586.304	1755.92	586.312	3	9	1.1.1.21.2	0.170283	10.8453	10.8453			94.6332
3	21.08	21.08	100	86.39	75.51	tr|A8DUK4|A8DUK4_MOUSE	Beta-globin OS=Mus musculus OX=10090 GN=Hbb-bs PE=1 SV=1			0	36.79	VITAFNDGLNHLDSLK				-0.0176394	1755.9	586.307	1755.92	586.312	3	6	1.1.1.379.9	4.35093	336.72	64.99	4.45	0.14	309.766
3	21.08	21.08	100	86.39	75.51	tr|A8DUK4|A8DUK4_MOUSE	Beta-globin OS=Mus musculus OX=10090 GN=Hbb-bs PE=1 SV=1			0	99	VNADEVGGEALGR				-0.0205567	1285.61	643.81	1285.63	643.82	2	15	1.1.1.482.8	6.4325	2784.13	1434.69	6.36	0.12	706.366
3	21.08	21.08	100	86.39	75.51	tr|A8DUK4|A8DUK4_MOUSE	Beta-globin OS=Mus musculus OX=10090 GN=Hbb-bs PE=1 SV=1			0	99	VNADEVGGEALGR				0.0885742	1285.71	643.865	1285.63	643.82	2	9	1.1.1.488.9	6.55415	158.75	149.88	6.56	0.08	452.512
3	21.08	21.08	100	86.39	75.51	tr|A8DUK4|A8DUK4_MOUSE	Beta-globin OS=Mus musculus OX=10090 GN=Hbb-bs PE=1 SV=1			0	99	YFDSFGDLSSASAIMGNAK				-0.0636852	1979.83	990.922	1979.89	990.954	2	10	1.1.1.42.2	0.358117	11.0631	11.0631			57.6345
3	21.08	21.08	100	86.39	75.51	tr|A8DUK4|A8DUK4_MOUSE	Beta-globin OS=Mus musculus OX=10090 GN=Hbb-bs PE=1 SV=1			0	99	YFDSFGDLSSASAIMGNAK				-0.0642956	1979.83	990.922	1979.89	990.954	2	15	1.1.1.91.2	0.832583	10.892	10.892			54.5857
3	21.08	21.08	100	86.39	75.51	tr|A8DUK4|A8DUK4_MOUSE	Beta-globin OS=Mus musculus OX=10090 GN=Hbb-bs PE=1 SV=1			0	99	YFDSFGDLSSASAIMGNAK				-0.0786999	1979.81	990.915	1979.89	990.954	2	13	1.1.1.110.2	1.01925	11.1446	11.1446			49.4937
3	21.08	21.08	100	86.39	75.51	tr|A8DUK4|A8DUK4_MOUSE	Beta-globin OS=Mus musculus OX=10090 GN=Hbb-bs PE=1 SV=1			0	99	YFDSFGDLSSASAIMGNAK				-0.0620983	1979.83	990.923	1979.89	990.954	2	13	1.1.1.121.2	1.1349	11.0377	11.0377			55.9851
3	21.08	21.08	100	86.39	75.51	tr|A8DUK4|A8DUK4_MOUSE	Beta-globin OS=Mus musculus OX=10090 GN=Hbb-bs PE=1 SV=1			0	99	YFDSFGDLSSASAIMGNAK				-0.0505017	1979.84	990.929	1979.89	990.954	2	12	1.1.1.135.2	1.25273	11.2647	11.2647			57.1347
3	21.08	21.08	100	86.39	75.51	tr|A8DUK4|A8DUK4_MOUSE	Beta-globin OS=Mus musculus OX=10090 GN=Hbb-bs PE=1 SV=1			0	99	YFDSFGDLSSASAIMGNAK				-0.0774792	1979.82	990.915	1979.89	990.954	2	13	1.1.1.151.2	1.3804	11.1821	11.1821			48.9378
3	21.08	21.08	100	86.39	75.51	tr|A8DUK4|A8DUK4_MOUSE	Beta-globin OS=Mus musculus OX=10090 GN=Hbb-bs PE=1 SV=1			0	99	YFDSFGDLSSASAIMGNAK				-0.0474499	1979.85	990.93	1979.89	990.954	2	14	1.1.1.166.3	1.50405	11.2119	11.2119			71.8418
3	21.08	21.08	100	86.39	75.51	tr|A8DUK4|A8DUK4_MOUSE	Beta-globin OS=Mus musculus OX=10090 GN=Hbb-bs PE=1 SV=1			0	99	YFDSFGDLSSASAIMGNAK				-0.0556286	1979.84	990.926	1979.89	990.954	2	13	1.1.1.185.2	1.69072	11.6748	11.6748			56.0851
3	21.08	21.08	100	86.39	75.51	tr|A8DUK4|A8DUK4_MOUSE	Beta-globin OS=Mus musculus OX=10090 GN=Hbb-bs PE=1 SV=1			0	99	YFDSFGDLSSASAIMGNAK				-0.0625866	1979.83	990.923	1979.89	990.954	2	12	1.1.1.198.2	1.83055	11.0817	11.0817			51.8367
3	21.08	21.08	100	86.39	75.51	tr|A8DUK4|A8DUK4_MOUSE	Beta-globin OS=Mus musculus OX=10090 GN=Hbb-bs PE=1 SV=1			0	99	YFDSFGDLSSASAIMGNAK				-0.0796765	1979.81	990.914	1979.89	990.954	2	11	1.1.1.217.2	2.01503	11.2149	11.2149			51.6868
3	21.08	21.08	100	86.39	75.51	tr|A8DUK4|A8DUK4_MOUSE	Beta-globin OS=Mus musculus OX=10090 GN=Hbb-bs PE=1 SV=1			0	99	YFDSFGDLSSASAIMGNAK				-0.0624645	1979.83	990.923	1979.89	990.954	2	14	1.1.1.239.2	2.23137	11.3481	11.3481			57.0847
3	21.08	21.08	100	86.39	75.51	tr|A8DUK4|A8DUK4_MOUSE	Beta-globin OS=Mus musculus OX=10090 GN=Hbb-bs PE=1 SV=1			0	99	YFDSFGDLSSASAIMGNAK				-0.0442761	1979.85	990.932	1979.89	990.954	2	11	1.1.1.293.2	2.80217	11.6079	11.6079			48.438
3	21.08	21.08	100	86.39	75.51	tr|A8DUK4|A8DUK4_MOUSE	Beta-globin OS=Mus musculus OX=10090 GN=Hbb-bs PE=1 SV=1			0	99	YFDSFGDLSSASAIMGNAK				-0.070277	1979.82	990.919	1979.89	990.954	2	14	1.1.1.308.3	2.95415	11.4637	11.4637			73.6911
3	21.08	21.08	100	86.39	75.51	tr|A8DUK4|A8DUK4_MOUSE	Beta-globin OS=Mus musculus OX=10090 GN=Hbb-bs PE=1 SV=1			0	99	YFDSFGDLSSASAIMGNAK				-0.0530651	1979.84	990.928	1979.89	990.954	2	20	1.1.1.1009.8	16.873	13187.5	3660.58	16.96	0.12	1506.03
3	21.08	21.08	100	86.39	75.51	tr|A8DUK4|A8DUK4_MOUSE	Beta-globin OS=Mus musculus OX=10090 GN=Hbb-bs PE=1 SV=1			0	99	YFDSFGDLSSASAIMGNAK				-0.0178611	1979.88	660.966	1979.89	660.972	3	17	1.1.1.1012.10	16.9327	4663.72	3962.13	16.96	0.14	642.02
3	21.08	21.08	100	86.39	75.51	tr|A8DUK4|A8DUK4_MOUSE	Beta-globin OS=Mus musculus OX=10090 GN=Hbb-bs PE=1 SV=1			0	99	YFDSFGDLSSASAIMGNAK				-0.0530651	1979.84	990.928	1979.89	990.954	2	22	1.1.1.1015.14	16.9923	13187.5	11354.7	16.96	0.12	3428.72
3	21.08	21.08	100	86.39	75.51	tr|A8DUK4|A8DUK4_MOUSE	Beta-globin OS=Mus musculus OX=10090 GN=Hbb-bs PE=1 SV=1			0	99	YFDSFGDLSSASAIMGNAK				-0.0178611	1979.88	660.966	1979.89	660.972	3	15	1.1.1.1017.10	17.0273	4663.72	3186.52	16.96	0.14	444.065
3	21.08	21.08	100	86.39	75.51	tr|A8DUK4|A8DUK4_MOUSE	Beta-globin OS=Mus musculus OX=10090 GN=Hbb-bs PE=1 SV=1			0	99	YFDSFGDLSSASAIMGNAK				-0.0530651	1979.84	990.928	1979.89	990.954	2	16	1.1.1.1022.10	17.1308	13187.5	2243.25	16.96	0.12	527.664
3	21.08	21.08	100	86.39	75.51	tr|A8DUK4|A8DUK4_MOUSE	Beta-globin OS=Mus musculus OX=10090 GN=Hbb-bs PE=1 SV=1			0	99	YFDSFGDLSSASAIMGNAK				-0.0530651	1979.84	990.928	1979.89	990.954	2	18	1.1.1.1028.5	17.2518	13187.5	997.13	16.96	0.12	589.859
3	21.08	21.08	100	86.39	75.51	tr|A8DUK4|A8DUK4_MOUSE	Beta-globin OS=Mus musculus OX=10090 GN=Hbb-bs PE=1 SV=1			0	99	YFDSFGDLSSASAIMGNAK				-0.068446	1979.83	990.92	1979.89	990.954	2	16	1.1.1.1040.7	17.4745	108.556	108.556			530.044
3	21.08	21.08	100	86.39	75.51	tr|A8DUK4|A8DUK4_MOUSE	Beta-globin OS=Mus musculus OX=10090 GN=Hbb-bs PE=1 SV=1			0	99	YFDSFGDLSSASAIMGNAK				-0.0804089	1979.81	990.914	1979.89	990.954	2	9	1.1.1.6.2	0.0566167	47.4713	47.4713			48.338
3	21.08	21.08	100	86.39	75.51	tr|A8DUK4|A8DUK4_MOUSE	Beta-globin OS=Mus musculus OX=10090 GN=Hbb-bs PE=1 SV=1			0	99	YFDSFGDLSSASAIMGNAK				-0.0368298	1979.86	990.936	1979.89	990.954	2	9	1.1.1.1173.13	20.1465	63.6029	63.6029			287.704
3	21.08	21.08	100	86.39	75.51	tr|A8DUK4|A8DUK4_MOUSE	Beta-globin OS=Mus musculus OX=10090 GN=Hbb-bs PE=1 SV=1			0	99	YFDSFGDLSSASAIMGNAK				-0.0574597	1979.84	990.925	1979.89	990.954	2	10	1.1.1.952.13	15.7437	64.2111	64.2111			326.89
3	21.08	21.08	100	86.39	75.51	tr|A8DUK4|A8DUK4_MOUSE	Beta-globin OS=Mus musculus OX=10090 GN=Hbb-bs PE=1 SV=1			0	99	YFDSFGDLSSASAIMGNAK				-0.0620983	1979.83	990.923	1979.89	990.954	2	10	1.1.1.986.13	16.4104	61.6026	61.6026			423.153
3	21.08	21.08	100	86.39	75.51	tr|A8DUK4|A8DUK4_MOUSE	Beta-globin OS=Mus musculus OX=10090 GN=Hbb-bs PE=1 SV=1			0	93.86	YFDSFGDLSSASAIMGNAK				-0.0530651	1979.84	990.928	1979.89	990.954	2	9	1.1.1.1007.12	16.833	13187.5	1245.73	16.96	0.12	421.104
3	21.08	21.08	100	86.39	75.51	tr|A8DUK4|A8DUK4_MOUSE	Beta-globin OS=Mus musculus OX=10090 GN=Hbb-bs PE=1 SV=1			0	89.53	YFDSFGDLSSASAIMGNAK				-0.0600231	1979.83	990.924	1979.89	990.954	2	9	1.1.1.1046.14	17.5951	64.7775	64.7775			433.949
3	21.08	21.08	100	86.39	75.51	tr|A8DUK4|A8DUK4_MOUSE	Beta-globin OS=Mus musculus OX=10090 GN=Hbb-bs PE=1 SV=1			0	83.85	YFDSFGDLSSASAIMGNAK				-0.078822	1979.81	990.915	1979.89	990.954	2	7	1.1.1.1196.16	20.6135	60.7166	60.7166			287.724
3	21.08	21.08	100	86.39	75.51	tr|A8DUK4|A8DUK4_MOUSE	Beta-globin OS=Mus musculus OX=10090 GN=Hbb-bs PE=1 SV=1			0	69.99	YFDSFGDLSSASAIMGNAK				-0.0712536	1979.82	990.918	1979.89	990.954	2	7	1.1.1.1863.15	34.158	35.7713	35.7713			186.74
3	21.08	21.08	100	86.39	75.51	tr|A8DUK4|A8DUK4_MOUSE	Beta-globin OS=Mus musculus OX=10090 GN=Hbb-bs PE=1 SV=1			0	57.86	YFDSFGDLSSASAIMGNAK				-0.0844372	1979.81	990.912	1979.89	990.954	2	7	1.1.1.1062.14	17.9129	65.1621	65.1621			471.25
4	17.49	17.49	100	81.69	64.08	tr|Q9CY06|Q9CY06_MOUSE	GLOBIN domain-containing protein OS=Mus musculus OX=10090 PE=2 SV=1			2	99	FIASVSTVLTSK				-0.0181489	1251.69	626.852	1251.71	626.861	2	10	1.1.1.7.4	0.0756333	35.179	35.179			73.1476
4	17.49	17.49	100	81.69	64.08	tr|Q9CY06|Q9CY06_MOUSE	GLOBIN domain-containing protein OS=Mus musculus OX=10090 PE=2 SV=1			2	99	IGGHGAEYGAEALER				-0.000741194	1528.73	510.583	1528.73	510.583	3	16	1.1.1.445.6	5.68503	3192.39	1317.29	5.76	0.12	683.274
4	17.49	17.49	100	81.69	64.08	tr|Q9CY06|Q9CY06_MOUSE	GLOBIN domain-containing protein OS=Mus musculus OX=10090 PE=2 SV=1			2	99	PADFTPAVH				0.00138939	953.462	477.738	953.461	477.738	2	12	1.1.1.475.3	6.28683	1891.55	1438.6	6.32	0.1	427.171
4	17.49	17.49	100	81.69	64.08	tr|Q9CY06|Q9CY06_MOUSE	GLOBIN domain-containing protein OS=Mus musculus OX=10090 PE=2 SV=1			2	99	PADFTPAVHA				0.000103233	1024.5	513.256	1024.5	513.256	2	13	1.1.1.544.5	7.67727	6110.23	5931.53	7.65	0.1	1039.54
4	17.49	17.49	100	81.69	64.08	tr|Q9CY06|Q9CY06_MOUSE	GLOBIN domain-containing protein OS=Mus musculus OX=10090 PE=2 SV=1			2	99	PTTKTYFPHF				0.0257781	1237.64	413.554	1237.61	413.545	3	8	1.1.1.708.2	10.9298	3990.36	3021.92	10.97	0.14	168.069
4	17.49	17.49	100	81.69	64.08	tr|Q9CY06|Q9CY06_MOUSE	GLOBIN domain-containing protein OS=Mus musculus OX=10090 PE=2 SV=1			2	99	VADALANAAGHLDDLPGALSALSDLHAHK				-0.0286345	2862.43	716.616	2862.46	716.623	4	16	1.1.1.1059.7	17.8478	4894.62	943.89	17.96	0.16	727.138
4	17.49	17.49	100	81.69	64.08	tr|Q9CY06|Q9CY06_MOUSE	GLOBIN domain-containing protein OS=Mus musculus OX=10090 PE=2 SV=1			1.95861	99	MFASFPTTK				0.00279993	1028.5	515.259	1028.5	515.257	2	9	1.1.1.664.2	10.0773	3046.53	3039.75	10.07	0.14	652.616
4	17.49	17.49	100	81.69	64.08	tr|Q9CY06|Q9CY06_MOUSE	GLOBIN domain-containing protein OS=Mus musculus OX=10090 PE=2 SV=1			1.4318	96.71	TYFPHFDVSHGSAQVK				-0.00965881	1818.86	607.294	1818.87	607.297	3	8	1.1.1.626.9	9.3222	1903.97	921.04	9.25	0.1	446.164
4	17.49	17.49	100	81.69	64.08	tr|Q9CY06|Q9CY06_MOUSE	GLOBIN domain-containing protein OS=Mus musculus OX=10090 PE=2 SV=1			1.23657	94.77	RVDPVNF				0.0244719	845.464	423.739	845.44	423.727	2	5	1.1.1.582.2	8.43573	1110.8	986.53	8.45	0.08	149.015
4	17.49	17.49	100	81.69	64.08	tr|Q9CY06|Q9CY06_MOUSE	GLOBIN domain-containing protein OS=Mus musculus OX=10090 PE=2 SV=1			0.546682	73.89	LRVDPVNFK				0.0315888	1086.65	363.224	1086.62	363.213	3	6	1.1.1.562.2	8.03542	446.71	434.21	8.03	0.08	147.077
4	17.49	17.49	100	81.69	64.08	tr|Q9CY06|Q9CY06_MOUSE	GLOBIN domain-containing protein OS=Mus musculus OX=10090 PE=2 SV=1			0.189096	38	SLDKFIASVSTVL				-0.0197099	1378.75	690.383	1378.77	690.393	2	7	1.1.1.1231.9	21.3146	2441.67	2184.44	21.3	0.16	389.536
4	17.49	17.49	100	81.69	64.08	tr|Q9CY06|Q9CY06_MOUSE	GLOBIN domain-containing protein OS=Mus musculus OX=10090 PE=2 SV=1			0.0259491	35.37	EYGAEALER	Glu->pyro-Glu@N-term			0.0532678	1018.53	510.27	1018.47	510.243	2	5	1.1.1.461.2	6.00618	229.38	170.94	6.04	0.08	285.625
4	17.49	17.49	100	81.69	64.08	tr|Q9CY06|Q9CY06_MOUSE	GLOBIN domain-containing protein OS=Mus musculus OX=10090 PE=2 SV=1			0.015923	80.35	VLSGEDKSNIKAAWGKIGGHGAEYGAEALERMF				-0.0330774	3490.7	699.147	3490.73	699.153	5	8	1.1.1.967.8	16.0262	64.2846	64.2846			345.283
4	17.49	17.49	100	81.69	64.08	tr|Q9CY06|Q9CY06_MOUSE	GLOBIN domain-containing protein OS=Mus musculus OX=10090 PE=2 SV=1			0	99	FIASVSTVLTSK				-0.01998	1251.69	626.851	1251.71	626.861	2	12	1.1.1.21.3	0.17695	10.8453	10.8453			94.1834
4	17.49	17.49	100	81.69	64.08	tr|Q9CY06|Q9CY06_MOUSE	GLOBIN domain-containing protein OS=Mus musculus OX=10090 PE=2 SV=1			0	99	FIASVSTVLTSK				-0.023398	1251.68	626.849	1251.71	626.861	2	11	1.1.1.34.2	0.302117	11.0231	11.0231			65.2816
4	17.49	17.49	100	81.69	64.08	tr|Q9CY06|Q9CY06_MOUSE	GLOBIN domain-containing protein OS=Mus musculus OX=10090 PE=2 SV=1			0	99	FIASVSTVLTSK				-0.032065	1251.68	626.845	1251.71	626.861	2	10	1.1.1.46.2	0.422767	10.87	10.87			60.3306
4	17.49	17.49	100	81.69	64.08	tr|Q9CY06|Q9CY06_MOUSE	GLOBIN domain-containing protein OS=Mus musculus OX=10090 PE=2 SV=1			0	99	FIASVSTVLTSK				-0.00325636	1251.7	626.859	1251.71	626.861	2	12	1.1.1.58.2	0.5291	10.4968	10.4968			62.3827
4	17.49	17.49	100	81.69	64.08	tr|Q9CY06|Q9CY06_MOUSE	GLOBIN domain-containing protein OS=Mus musculus OX=10090 PE=2 SV=1			0	99	FIASVSTVLTSK				-0.0142427	1251.69	626.854	1251.71	626.861	2	10	1.1.1.92.2	0.85175	10.892	10.892			63.1824
4	17.49	17.49	100	81.69	64.08	tr|Q9CY06|Q9CY06_MOUSE	GLOBIN domain-containing protein OS=Mus musculus OX=10090 PE=2 SV=1			0	99	FIASVSTVLTSK				-0.0092378	1251.7	626.856	1251.71	626.861	2	10	1.1.1.104.2	0.972583	11.0817	11.0817			63.9821
4	17.49	17.49	100	81.69	64.08	tr|Q9CY06|Q9CY06_MOUSE	GLOBIN domain-containing protein OS=Mus musculus OX=10090 PE=2 SV=1			0	99	FIASVSTVLTSK				-0.0237642	1251.68	626.849	1251.71	626.861	2	10	1.1.1.113.2	1.07742	11.0231	11.0231			66.4312
4	17.49	17.49	100	81.69	64.08	tr|Q9CY06|Q9CY06_MOUSE	GLOBIN domain-containing protein OS=Mus musculus OX=10090 PE=2 SV=1			0	99	FIASVSTVLTSK				-0.0177827	1251.69	626.852	1251.71	626.861	2	11	1.1.1.138.2	1.28957	11.1189	11.1189			79.189
4	17.49	17.49	100	81.69	64.08	tr|Q9CY06|Q9CY06_MOUSE	GLOBIN domain-containing protein OS=Mus musculus OX=10090 PE=2 SV=1			0	99	FIASVSTVLTSK				-0.0259614	1251.68	626.848	1251.71	626.861	2	11	1.1.1.152.3	1.40007	11.0231	11.0231			91.7843
4	17.49	17.49	100	81.69	64.08	tr|Q9CY06|Q9CY06_MOUSE	GLOBIN domain-containing protein OS=Mus musculus OX=10090 PE=2 SV=1			0	99	FIASVSTVLTSK				-0.013022	1251.69	626.855	1251.71	626.861	2	13	1.1.1.166.2	1.4974	11.2119	11.2119			76.49
4	17.49	17.49	100	81.69	64.08	tr|Q9CY06|Q9CY06_MOUSE	GLOBIN domain-containing protein OS=Mus musculus OX=10090 PE=2 SV=1			0	99	FIASVSTVLTSK				-0.00826124	1251.7	626.857	1251.71	626.861	2	10	1.1.1.177.2	1.60522	11.115	11.115			64.282
4	17.49	17.49	100	81.69	64.08	tr|Q9CY06|Q9CY06_MOUSE	GLOBIN domain-containing protein OS=Mus musculus OX=10090 PE=2 SV=1			0	99	FIASVSTVLTSK				-0.016562	1251.69	626.853	1251.71	626.861	2	10	1.1.1.186.2	1.70988	11.5726	11.5726			64.7818
4	17.49	17.49	100	81.69	64.08	tr|Q9CY06|Q9CY06_MOUSE	GLOBIN domain-containing protein OS=Mus musculus OX=10090 PE=2 SV=1			0	99	FIASVSTVLTSK				-0.0155855	1251.69	626.853	1251.71	626.861	2	9	1.1.1.197.2	1.81172	11.1337	11.1337			64.0821
4	17.49	17.49	100	81.69	64.08	tr|Q9CY06|Q9CY06_MOUSE	GLOBIN domain-containing protein OS=Mus musculus OX=10090 PE=2 SV=1			0	99	FIASVSTVLTSK				-0.0227876	1251.68	626.85	1251.71	626.861	2	10	1.1.1.206.2	1.91487	11.4483	11.4483			65.1317
4	17.49	17.49	100	81.69	64.08	tr|Q9CY06|Q9CY06_MOUSE	GLOBIN domain-containing protein OS=Mus musculus OX=10090 PE=2 SV=1			0	99	FIASVSTVLTSK				-0.00398878	1251.7	626.859	1251.71	626.861	2	10	1.1.1.219.2	2.0397	11.0817	11.0817			67.6807
4	17.49	17.49	100	81.69	64.08	tr|Q9CY06|Q9CY06_MOUSE	GLOBIN domain-containing protein OS=Mus musculus OX=10090 PE=2 SV=1			0	99	FIASVSTVLTSK				-0.0149751	1251.69	626.854	1251.71	626.861	2	10	1.1.1.230.2	2.14103	10.7552	10.7552			66.931
4	17.49	17.49	100	81.69	64.08	tr|Q9CY06|Q9CY06_MOUSE	GLOBIN domain-containing protein OS=Mus musculus OX=10090 PE=2 SV=1			0	99	FIASVSTVLTSK				0.00199267	1251.71	626.862	1251.71	626.861	2	11	1.1.1.240.2	2.25068	11.3713	11.3713			83.0249
4	17.49	17.49	100	81.69	64.08	tr|Q9CY06|Q9CY06_MOUSE	GLOBIN domain-containing protein OS=Mus musculus OX=10090 PE=2 SV=1			0	99	FIASVSTVLTSK				-0.0105806	1251.7	626.856	1251.71	626.861	2	11	1.1.1.251.2	2.35152	11.2119	11.2119			60.7334
4	17.49	17.49	100	81.69	64.08	tr|Q9CY06|Q9CY06_MOUSE	GLOBIN domain-containing protein OS=Mus musculus OX=10090 PE=2 SV=1			0	99	FIASVSTVLTSK				-0.00935987	1251.7	626.856	1251.71	626.861	2	12	1.1.1.262.2	2.45218	11.4018	11.4018			53.9859
4	17.49	17.49	100	81.69	64.08	tr|Q9CY06|Q9CY06_MOUSE	GLOBIN domain-containing protein OS=Mus musculus OX=10090 PE=2 SV=1			0	99	FIASVSTVLTSK				-0.0152192	1251.69	626.853	1251.71	626.861	2	10	1.1.1.668.4	10.1532	84.7356	84.7356			165.675
4	17.49	17.49	100	81.69	64.08	tr|Q9CY06|Q9CY06_MOUSE	GLOBIN domain-containing protein OS=Mus musculus OX=10090 PE=2 SV=1			0	99	FIASVSTVLTSK				-0.0171724	1251.69	626.852	1251.71	626.861	2	12	1.1.1.817.5	13.0989	7742.3	1784.39	13.21	0.16	255.448
4	17.49	17.49	100	81.69	64.08	tr|Q9CY06|Q9CY06_MOUSE	GLOBIN domain-containing protein OS=Mus musculus OX=10090 PE=2 SV=1			0	99	FIASVSTVLTSK				-0.0171724	1251.69	626.852	1251.71	626.861	2	11	1.1.1.823.11	13.2198	7742.3	7668.4	13.21	0.16	682.725
4	17.49	17.49	100	81.69	64.08	tr|Q9CY06|Q9CY06_MOUSE	GLOBIN domain-containing protein OS=Mus musculus OX=10090 PE=2 SV=1			0	99	FIASVSTVLTSK				-0.016562	1251.69	626.853	1251.71	626.861	2	11	1.1.1.307.2	2.92817	11.0817	11.0817			82.6377
4	17.49	17.49	100	81.69	64.08	tr|Q9CY06|Q9CY06_MOUSE	GLOBIN domain-containing protein OS=Mus musculus OX=10090 PE=2 SV=1			0	99	FIASVSTVLTSK				-0.0171724	1251.69	626.852	1251.71	626.861	2	9	1.1.1.831.7	13.3757	7742.3	2602.89	13.21	0.16	278.278
4	17.49	17.49	100	81.69	64.08	tr|Q9CY06|Q9CY06_MOUSE	GLOBIN domain-containing protein OS=Mus musculus OX=10090 PE=2 SV=1			0	99	FIASVSTVLTSK				-0.0231538	1251.68	626.849	1251.71	626.861	2	11	1.1.1.125.2	1.17823	11.2647	11.2647			80.5385
4	17.49	17.49	100	81.69	64.08	tr|Q9CY06|Q9CY06_MOUSE	GLOBIN domain-containing protein OS=Mus musculus OX=10090 PE=2 SV=1			0	99	FIASVSTVLTSK				-0.0221773	1251.69	626.85	1251.71	626.861	2	9	1.1.1.276.2	2.55433	11.1337	11.1337			59.034
4	17.49	17.49	100	81.69	64.08	tr|Q9CY06|Q9CY06_MOUSE	GLOBIN domain-containing protein OS=Mus musculus OX=10090 PE=2 SV=1			0	99	FIASVSTVLTSK				-0.0330415	1251.67	626.845	1251.71	626.861	2	8	1.1.1.314.2	3.04332	11.1563	11.1563			99.0189
4	17.49	17.49	100	81.69	64.08	tr|Q9CY06|Q9CY06_MOUSE	GLOBIN domain-containing protein OS=Mus musculus OX=10090 PE=2 SV=1			0	99	FIASVSTVLTSK				-0.0193696	1251.69	626.851	1251.71	626.861	2	8	1.1.1.69.2	0.629933	11.3409	11.3409			63.1824
4	17.49	17.49	100	81.69	64.08	tr|Q9CY06|Q9CY06_MOUSE	GLOBIN domain-containing protein OS=Mus musculus OX=10090 PE=2 SV=1			0	91.7	FIASVSTVLTSK				-0.00435499	1251.7	626.859	1251.71	626.861	2	8	1.1.1.81.2	0.736433	11.0231	11.0231			63.4323
4	17.49	17.49	100	81.69	64.08	tr|Q9CY06|Q9CY06_MOUSE	GLOBIN domain-containing protein OS=Mus musculus OX=10090 PE=2 SV=1			0	88.09	FIASVSTVLTSK				0.0360503	1251.74	626.879	1251.71	626.861	2	5	1.1.1.609.7	8.98038	250.67	147.45	8.95	0.06	223.698
4	17.49	17.49	100	81.69	64.08	tr|Q9CY06|Q9CY06_MOUSE	GLOBIN domain-containing protein OS=Mus musculus OX=10090 PE=2 SV=1			0	34.65	FIASVSTVLTSK				-0.0679536	1251.64	626.827	1251.71	626.861	2	6	1.1.1.522.10	7.24228	395.54	295.98	7.19	0.16	434.668
4	17.49	17.49	100	81.69	64.08	tr|Q9CY06|Q9CY06_MOUSE	GLOBIN domain-containing protein OS=Mus musculus OX=10090 PE=2 SV=1			0	99	IGGHGAEYGAEALER				-0.000741194	1528.73	510.583	1528.73	510.583	3	17	1.1.1.447.8	5.7277	3192.39	2700.71	5.76	0.12	1491.42
4	17.49	17.49	100	81.69	64.08	tr|Q9CY06|Q9CY06_MOUSE	GLOBIN domain-containing protein OS=Mus musculus OX=10090 PE=2 SV=1			0	99	IGGHGAEYGAEALER				-0.000741194	1528.73	510.583	1528.73	510.583	3	17	1.1.1.448.2	5.74303	3192.39	3065.96	5.76	0.12	1329.93
4	17.49	17.49	100	81.69	64.08	tr|Q9CY06|Q9CY06_MOUSE	GLOBIN domain-containing protein OS=Mus musculus OX=10090 PE=2 SV=1			0	99	IGGHGAEYGAEALER				-0.000741194	1528.73	510.583	1528.73	510.583	3	18	1.1.1.451.2	5.80387	3192.39	2200.84	5.76	0.12	971.615
4	17.49	17.49	100	81.69	64.08	tr|Q9CY06|Q9CY06_MOUSE	GLOBIN domain-containing protein OS=Mus musculus OX=10090 PE=2 SV=1			0	99	IGGHGAEYGAEALER				-0.000741194	1528.73	510.583	1528.73	510.583	3	11	1.1.1.455.4	5.88618	3192.39	521.59	5.76	0.12	398.932
4	17.49	17.49	100	81.69	64.08	tr|Q9CY06|Q9CY06_MOUSE	GLOBIN domain-containing protein OS=Mus musculus OX=10090 PE=2 SV=1			0	99	IGGHGAEYGAEALER				-0.0272172	1528.7	765.357	1528.73	765.371	2	14	1.1.1.449.16	5.77518	688.44	493.81	5.74	0.06	527.983
4	17.49	17.49	100	81.69	64.08	tr|Q9CY06|Q9CY06_MOUSE	GLOBIN domain-containing protein OS=Mus musculus OX=10090 PE=2 SV=1			0	95.64	IGGHGAEYGAEALER				-0.0272172	1528.7	765.357	1528.73	765.371	2	7	1.1.1.444.16	5.67303	688.44	112.28	5.74	0.06	366.444
4	17.49	17.49	100	81.69	64.08	tr|Q9CY06|Q9CY06_MOUSE	GLOBIN domain-containing protein OS=Mus musculus OX=10090 PE=2 SV=1			0	86.95	IGGHGAEYGAEALER				-0.0272172	1528.7	765.357	1528.73	765.371	2	6	1.1.1.454.16	5.87602	688.44	176.71	5.74	0.06	303.468
4	17.49	17.49	100	81.69	64.08	tr|Q9CY06|Q9CY06_MOUSE	GLOBIN domain-containing protein OS=Mus musculus OX=10090 PE=2 SV=1			0	90.3	MFASFPTTK				0.00279993	1028.5	515.259	1028.5	515.257	2	9	1.1.1.670.2	10.1848	3046.53	1139.04	10.07	0.14	364.937
4	17.49	17.49	100	81.69	64.08	tr|Q9CY06|Q9CY06_MOUSE	GLOBIN domain-containing protein OS=Mus musculus OX=10090 PE=2 SV=1			0	79.58	MFASFPTTK				0.0731124	1028.57	515.294	1028.5	515.257	2	6	1.1.1.652.3	9.839	296.86	146.49	9.76	0.1	247.839
4	17.49	17.49	100	81.69	64.08	tr|Q9CY06|Q9CY06_MOUSE	GLOBIN domain-containing protein OS=Mus musculus OX=10090 PE=2 SV=1			0	91.44	PADFTPAVH				0.00138939	953.462	477.738	953.461	477.738	2	8	1.1.1.480.4	6.3885	1891.55	1100.29	6.32	0.1	365.205
4	17.49	17.49	100	81.69	64.08	tr|Q9CY06|Q9CY06_MOUSE	GLOBIN domain-containing protein OS=Mus musculus OX=10090 PE=2 SV=1			0	98.12	PADFTPAVHA				0.000103233	1024.5	513.256	1024.5	513.256	2	8	1.1.1.538.2	7.55628	6110.23	690.51	7.65	0.1	260.434
4	17.49	17.49	100	81.69	64.08	tr|Q9CY06|Q9CY06_MOUSE	GLOBIN domain-containing protein OS=Mus musculus OX=10090 PE=2 SV=1			0	91.5	PADFTPAVHA				0.128277	1024.63	513.32	1024.5	513.256	2	6	1.1.1.557.4	7.93627	168.25	163.35	7.95	0.06	202.706
4	17.49	17.49	100	81.69	64.08	tr|Q9CY06|Q9CY06_MOUSE	GLOBIN domain-containing protein OS=Mus musculus OX=10090 PE=2 SV=1			0	99	VADALANAAGHLDDLPGALSALSDLHAHK				-0.0286345	2862.43	716.616	2862.46	716.623	4	15	1.1.1.1067.6	18.0066	4894.62	4022.18	17.96	0.16	2024.77
4	17.49	17.49	100	81.69	64.08	tr|Q9CY06|Q9CY06_MOUSE	GLOBIN domain-containing protein OS=Mus musculus OX=10090 PE=2 SV=1			0	99	VADALANAAGHLDDLPGALSALSDLHAHK				0.00455537	2862.47	573.501	2862.46	573.5	5	13	1.1.1.1066.6	17.9866	9599.05	8356.17	17.96	0.14	757.946
4	17.49	17.49	100	81.69	64.08	tr|Q9CY06|Q9CY06_MOUSE	GLOBIN domain-containing protein OS=Mus musculus OX=10090 PE=2 SV=1			0	98.05	VADALANAAGHLDDLPGALSALSDLHAHK				-0.0286345	2862.43	716.616	2862.46	716.623	4	10	1.1.1.1066.13	17.9925	4894.62	4451.47	17.96	0.16	594.208
4	17.49	17.49	100	81.69	64.08	tr|Q9CY06|Q9CY06_MOUSE	GLOBIN domain-containing protein OS=Mus musculus OX=10090 PE=2 SV=1			0	98.02	VADALANAAGHLDDLPGALSALSDLHAHK	Deamidated(N)@7			0.169221	2863.62	573.73	2863.45	573.697	5	10	1.1.1.1870.4	34.289	515.58	422.72	34.32	0.06	347.551
4	17.49	17.49	100	81.69	64.08	tr|Q9CY06|Q9CY06_MOUSE	GLOBIN domain-containing protein OS=Mus musculus OX=10090 PE=2 SV=1			0	16.46	VADALANAAGHLDDLPGALSALSDLHAHK				-0.0286345	2862.43	716.616	2862.46	716.623	4	6	1.1.1.1071.15	18.0943	4894.62	614.87	17.96	0.16	304.518
5	5.18	5.35	55.8	0.03391	0	tr|A0A5K1VVQ9|A0A5K1VVQ9_MOUSE	Titin OS=Mus musculus OX=10090 GN=Ttn PE=1 SV=1			0.428291	66.27	SAHLEVPKSVHA				0.042914	1273.72	637.868	1273.68	637.846	2	5	1.1.1.752.5	11.8027	60.2206	60.2206			160.622
5	5.18	5.35	55.8	0.03391	0	tr|A0A5K1VVQ9|A0A5K1VVQ9_MOUSE	Titin OS=Mus musculus OX=10090 GN=Ttn PE=1 SV=1			0.194499	39.43	PSRATPPTKA				-0.0861011	1024.48	513.247	1024.57	513.291	2	5	1.1.1.564.2	8.07575	1021.1	184.05	8.23	0.06	193.26
5	5.18	5.35	55.8	0.03391	0	tr|A0A5K1VVQ9|A0A5K1VVQ9_MOUSE	Titin OS=Mus musculus OX=10090 GN=Ttn PE=1 SV=1			0.130182	28.71	IGLPGPCKDI	Carbamidomethyl(C)@7			-0.0332751	1068.53	535.273	1068.56	535.289	2	3	1.1.1.661.6	10.0205	266.41	127.33	9.99	0.04	144.978
5	5.18	5.35	55.8	0.03391	0	tr|A0A5K1VVQ9|A0A5K1VVQ9_MOUSE	Titin OS=Mus musculus OX=10090 GN=Ttn PE=1 SV=1			0.0952845	22.08	ATVARTMIKVMKL				0.0231111	1460.88	731.447	1460.86	731.436	2	4	1.1.1.1388.8	24.509	58.6631	58.6631			167.02
5	5.18	5.35	55.8	0.03391	0	tr|A0A5K1VVQ9|A0A5K1VVQ9_MOUSE	Titin OS=Mus musculus OX=10090 GN=Ttn PE=1 SV=1			0.0867161	20.34	TKPEIPPP				-0.0172514	877.474	439.744	877.491	439.753	2	4	1.1.1.650.2	9.798	4293.63	3340.39	9.75	0.12	234.994
5	5.18	5.35	55.8	0.03391	0	tr|A0A5K1VVQ9|A0A5K1VVQ9_MOUSE	Titin OS=Mus musculus OX=10090 GN=Ttn PE=1 SV=1			0.0846002	19.83	AGIGPPSDASN				0.0910321	984.542	493.278	984.451	493.233	2	4	1.1.1.934.8	15.3786	228.53	204.07	15.37	0.04	86.2002
5	5.18	5.35	55.8	0.03391	0	tr|A0A5K1VVQ9|A0A5K1VVQ9_MOUSE	Titin OS=Mus musculus OX=10090 GN=Ttn PE=1 SV=1			0.08302	19.5	TLTIQNVLSAAS				-0.0229108	1216.64	609.329	1216.67	609.34	2	5	1.1.1.1400.3	24.7495	459.41	324.82	24.79	0.12	99.8403
5	5.18	5.35	55.8	0.03391	0	tr|A0A5K1VVQ9|A0A5K1VVQ9_MOUSE	Titin OS=Mus musculus OX=10090 GN=Ttn PE=1 SV=1			0.0772745	18.3	AVNEYGPGVPTDIP				-0.0166507	1427.68	714.846	1427.69	714.854	2	6	1.1.1.822.8	13.2023	341.58	41.84	13.15	0.04	333.737
5	5.18	5.35	55.8	0.03391	0	tr|A0A5K1VVQ9|A0A5K1VVQ9_MOUSE	Titin OS=Mus musculus OX=10090 GN=Ttn PE=1 SV=1			0.076238	18.1	VAKVKVAS				0.0110562	800.523	401.269	800.512	401.263	2	5	1.1.1.920.2	15.1139	11615.3	2468.74	14.94	0.16	64.0447
5	5.18	5.35	55.8	0.03391	0	tr|A0A5K1VVQ9|A0A5K1VVQ9_MOUSE	Titin OS=Mus musculus OX=10090 GN=Ttn PE=1 SV=1			0.000434506	26.44	GPPKKPEATTVPV	Carbamidomethyl(E)@7			0.0530661	1376.82	689.417	1376.77	689.39	2	7	1.1.1.1226.9	21.2136	1457.69	1341.26	21.22	0.1	304.518
5	5.18	5.35	55.8	0.03391	0	tr|A0A5K1VVQ9|A0A5K1VVQ9_MOUSE	Titin OS=Mus musculus OX=10090 GN=Ttn PE=1 SV=1			0	29.67	PPEYDGGAEITNYVI	Carbamidomethyl(Y)@13			-0.0112935	1693.77	565.598	1693.78	565.602	3	6	1.1.1.651.7	9.82233	6043.31	3576.38	9.87	0.12	325.51
6	4.6	4.61	55.5	6	6	sp|Q61599|GDIR2_MOUSE	Rho GDP-dissociation inhibitor 2 OS=Mus musculus OX=10090 GN=Arhgdib PE=1 SV=3			2	99	ADDDLDSKL				-0.00973965	990.441	496.228	990.451	496.233	2	9	1.1.1.500.5	6.79248	895.71	430.07	6.87	0.12	416.825
6	4.6	4.61	55.5	6	6	sp|Q61599|GDIR2_MOUSE	Rho GDP-dissociation inhibitor 2 OS=Mus musculus OX=10090 GN=Arhgdib PE=1 SV=3			1.92082	98.96	EEADDDLDSKLN				0.0890144	1362.67	682.341	1362.58	682.297	2	8	1.1.1.445.13	5.69087	200.32	174.67	5.7	0.06	511.289
6	4.6	4.61	55.5	6	6	sp|Q61599|GDIR2_MOUSE	Rho GDP-dissociation inhibitor 2 OS=Mus musculus OX=10090 GN=Arhgdib PE=1 SV=3			0.669586	81.07	EADDDLDSKL				-0.0168713	1119.48	560.745	1119.49	560.754	2	6	1.1.1.522.8	7.24062	36.8214	36.8214			287.724
6	4.6	4.61	55.5	6	6	sp|Q61599|GDIR2_MOUSE	Rho GDP-dissociation inhibitor 2 OS=Mus musculus OX=10090 GN=Arhgdib PE=1 SV=3			0	31.46	ADDDLDSKL				-0.00973965	990.441	496.228	990.451	496.233	2	7	1.1.1.505.4	6.89247	895.71	735.48	6.87	0.12	604.704
7	4.12	4.12	88.89	15.87	15.87	sp|Q64478|H2B1H_MOUSE	Histone H2B type 1-H OS=Mus musculus OX=10090 GN=H2bc9 PE=1 SV=3			2	99	VRLLLPGELAKHAVSEGTK				-0.00916081	2017.16	505.297	2017.17	505.299	4	12	1.1.1.698.2	10.744	147.627	147.627			776.962
7	4.12	4.12	88.89	15.87	15.87	sp|Q64478|H2B1H_MOUSE	Histone H2B type 1-H OS=Mus musculus OX=10090 GN=H2bc9 PE=1 SV=3			2	99	VRLLLPGELAKHAVSEGTKA				0.98583	2089.19	523.305	2088.21	523.059	4	14	1.1.1.710.3	10.9743	59.6954	59.6954			418.873
7	4.12	4.12	88.89	15.87	15.87	sp|Q64478|H2B1H_MOUSE	Histone H2B type 1-H OS=Mus musculus OX=10090 GN=H2bc9 PE=1 SV=3			0.0746879	17.95	IAGEASRL				0.0185459	815.469	408.742	815.45	408.732	2	5	1.1.1.574.2	8.27558	1548.86	1303.34	8.31	0.1	178.515
8	3.3	3.49	91.8	2.438	0	sp|Q9QZR9|CO4A4_MOUSE	Collagen alpha-4(IV) chain OS=Mus musculus OX=10090 GN=Col4a4 PE=1 SV=1			0.869666	88.22	PGKPGLPG				0.00817017	721.42	361.717	721.412	361.713	2	4	1.1.1.734.2	11.4431	674.85	557.23	11.42	0.06	39.7482
8	3.3	3.49	91.8	2.438	0	sp|Q9QZR9|CO4A4_MOUSE	Collagen alpha-4(IV) chain OS=Mus musculus OX=10090 GN=Col4a4 PE=1 SV=1			0.785156	85.61	PGQPGLPG				0.0445557	721.42	361.717	721.376	361.695	2	4	1.1.1.734.2	11.4431	674.85	557.23	11.42	0.06	39.7482
8	3.3	3.49	91.8	2.438	0	sp|Q9QZR9|CO4A4_MOUSE	Collagen alpha-4(IV) chain OS=Mus musculus OX=10090 GN=Col4a4 PE=1 SV=1			0.245652	47.17	DPGSPGISPPGLPG				-0.0152673	1246.6	624.309	1246.62	624.317	2	6	1.1.1.1380.3	24.3407	1581.66	1570.02	24.34	0.12	39.9562
8	3.3	3.49	91.8	2.438	0	sp|Q9QZR9|CO4A4_MOUSE	Collagen alpha-4(IV) chain OS=Mus musculus OX=10090 GN=Col4a4 PE=1 SV=1			0.198596	40.38	PGLNGLHGL				0.0766941	876.558	439.286	876.482	439.248	2	4	1.1.1.1043.2	17.5232	4468.13	1060.41	17.34	0.26	205.605
8	3.3	3.49	91.8	2.438	0	sp|Q9QZR9|CO4A4_MOUSE	Collagen alpha-4(IV) chain OS=Mus musculus OX=10090 GN=Col4a4 PE=1 SV=1			0.120331	27.11	PGENGEKGRSVYITGGVK				-0.0506756	1846.9	924.459	1846.95	924.484	2	4	1.1.1.1496.15	26.7184	348.12	330.58	26.71	0.1	165.92
8	3.3	3.49	91.8	2.438	0	sp|Q9QZR9|CO4A4_MOUSE	Collagen alpha-4(IV) chain OS=Mus musculus OX=10090 GN=Col4a4 PE=1 SV=1			0.0731433	23.25	GVPGPPGSPGNVDLL				0.0642864	1374.78	459.267	1374.71	459.245	3	5	1.1.1.456.2	5.90485	571.71	379.55	5.94	0.06	254.087
8	3.3	3.49	91.8	2.438	0	sp|Q9QZR9|CO4A4_MOUSE	Collagen alpha-4(IV) chain OS=Mus musculus OX=10090 GN=Col4a4 PE=1 SV=1			0.0660069	16.04	PGLFGFLGPKGD				0.0308322	1203.66	602.837	1203.63	602.822	2	5	1.1.1.663.8	10.0617	1033.37	497.02	10.14	0.16	257.236
8	3.3	3.49	91.8	2.438	0	sp|Q9QZR9|CO4A4_MOUSE	Collagen alpha-4(IV) chain OS=Mus musculus OX=10090 GN=Col4a4 PE=1 SV=1			0.0619809	15.21	GPPGFPGPHGQDG				0.0314305	1218.57	610.294	1218.54	610.278	2	4	1.1.1.1148.6	19.6362	1133.21	834.63	19.55	0.24	55.7617
8	3.3	3.49	91.8	2.438	0	sp|Q9QZR9|CO4A4_MOUSE	Collagen alpha-4(IV) chain OS=Mus musculus OX=10090 GN=Col4a4 PE=1 SV=1			0.00305076	75.23	PGPPGSPGLRGVIGFPG	Acetyl@N-term	Acetyl@1020		-0.0809788	1602.77	802.393	1602.85	802.433	2	7	1.1.1.961.7	15.9217	65.4748	65.4748			318.093
9	3.17	3.2	87.24	3.377	3.377	tr|Q7TQE2|Q7TQE2_MOUSE	Zyx protein OS=Mus musculus OX=10090 GN=Zyx PE=1 SV=1			2	99	AAPRPPPAISVSVSAPAF	Acetyl@N-term	Acetyl@2		-0.0377347	1775.92	888.967	1775.96	888.986	2	14	1.1.1.1035.6	17.3757	2470	1229.7	17.44	0.16	557.383
9	3.17	3.2	87.24	3.377	3.377	tr|Q7TQE2|Q7TQE2_MOUSE	Zyx protein OS=Mus musculus OX=10090 GN=Zyx PE=1 SV=1			0.661543	97.23	AAPRPPPAIS	Acetyl@N-term	Acetyl@2		-0.0172992	1017.54	509.779	1017.56	509.788	2	7	1.1.1.550.3	7.7946	1741.91	1065.52	8.01	0.3	377.785
9	3.17	3.2	87.24	3.377	3.377	tr|Q7TQE2|Q7TQE2_MOUSE	Zyx protein OS=Mus musculus OX=10090 GN=Zyx PE=1 SV=1			0.423659	94.06	AAPRPPPAISV	Acetyl@N-term	Acetyl@2		-0.00966327	1116.62	559.317	1116.63	559.322	2	10	1.1.1.757.2	11.9011	2551.93	1358.91	12	0.2	347.763
9	3.17	3.2	87.24	3.377	3.377	tr|Q7TQE2|Q7TQE2_MOUSE	Zyx protein OS=Mus musculus OX=10090 GN=Zyx PE=1 SV=1			0	70.11	AAPRPPPAIS	Acetyl@N-term	Acetyl@2		-0.0172992	1017.54	509.779	1017.56	509.788	2	7	1.1.1.555.4	7.89643	1741.91	1514.38	8.01	0.3	487.648
9	3.17	3.2	87.24	3.377	3.377	tr|Q7TQE2|Q7TQE2_MOUSE	Zyx protein OS=Mus musculus OX=10090 GN=Zyx PE=1 SV=1			0	99	AAPRPPPAISVSVSAPAF	Acetyl@N-term	Acetyl@2		-0.0377347	1775.92	888.967	1775.96	888.986	2	13	1.1.1.1041.14	17.4945	2470	1447.9	17.44	0.16	482.531
10	2.82	2.84	49.88	4.019	4.019	tr|Q4V9X1|Q4V9X1_MOUSE; sp|Q9JJA4|WDR12_MOUSE	Ribosome biogenesis protein WDR12 OS=Mus musculus OX=10090 GN=Wdr12 PE=1 SV=1; Ribosome biogenesis protein WDR12 OS=Mus musculus OX=10090 GN=Wdr12 PE=1 SV=1			1.46852	97.8	PTDEEDEMEEATNRPRK				-0.120526	2045.78	1023.89	2045.9	1023.96	2	9	1.1.1.703.5	10.8424	68.647	68.647			737.803
10	2.82	2.84	49.88	4.019	4.019	tr|Q4V9X1|Q4V9X1_MOUSE; sp|Q9JJA4|WDR12_MOUSE	Ribosome biogenesis protein WDR12 OS=Mus musculus OX=10090 GN=Wdr12 PE=1 SV=1; Ribosome biogenesis protein WDR12 OS=Mus musculus OX=10090 GN=Wdr12 PE=1 SV=1			1.3098	97.05	PTDEEDEMEEATNRP				-0.124525	1761.58	881.795	1761.7	881.857	2	8	1.1.1.756.7	11.8862	61.0733	61.0733			288.104
10	2.82	2.84	49.88	4.019	4.019	tr|Q4V9X1|Q4V9X1_MOUSE; sp|Q9JJA4|WDR12_MOUSE	Ribosome biogenesis protein WDR12 OS=Mus musculus OX=10090 GN=Wdr12 PE=1 SV=1; Ribosome biogenesis protein WDR12 OS=Mus musculus OX=10090 GN=Wdr12 PE=1 SV=1			0	15.15	PTDEEDEMEEATNRP	Deamidated(N)@13			0.0442915	1762.73	882.371	1762.68	882.349	2	6	1.1.1.755.10	11.8699	61.8457	61.8457			362.426
11	2.29	2.39	52.39	0.1948	0.1948	sp|Q8VHE6|DYH5_MOUSE	Dynein heavy chain 5, axonemal OS=Mus musculus OX=10090 GN=Dnah5 PE=1 SV=2			2	99	LDVDVPPEE				0.0828159	1011.56	506.787	1011.48	506.745	2	7	1.1.1.637.5	9.53968	3436.29	1014.92	9.61	0.1	219.495
12	2.25	3.35	90.64	1.308	0	sp|P11087|CO1A1_MOUSE	Collagen alpha-1(I) chain OS=Mus musculus OX=10090 GN=Col1a1 PE=1 SV=4			0.482804	70.57	PAGPPGAPGAP				-0.00409818	887.446	444.73	887.45	444.732	2	7	1.1.1.497.2	6.72982	1127.54	1046.18	6.71	0.14	235.244
12	2.25	3.35	90.64	1.308	0	sp|P11087|CO1A1_MOUSE	Collagen alpha-1(I) chain OS=Mus musculus OX=10090 GN=Col1a1 PE=1 SV=4			0.230623	45.18	PGAPGAPGAPGPVGPAGK				-0.0923738	1453.68	727.845	1453.77	727.891	2	8	1.1.1.664.6	10.0856	977.06	567.13	10.03	0.08	461.146
12	2.25	3.35	90.64	1.308	0	sp|P11087|CO1A1_MOUSE	Collagen alpha-1(I) chain OS=Mus musculus OX=10090 GN=Col1a1 PE=1 SV=4			0.0893756	21.68	EDVGVEGP				0.0878146	800.443	401.229	800.355	401.185	2	5	1.1.1.620.2	9.19653	49.0383	49.0383			28.4721
12	2.25	3.35	90.64	1.308	0	sp|P11087|CO1A1_MOUSE	Collagen alpha-1(I) chain OS=Mus musculus OX=10090 GN=Col1a1 PE=1 SV=4			0.0619809	15.52	EAGPPGPAGFAGPPGADGQ				-0.0085516	1648.74	825.377	1648.75	825.381	2	7	1.1.1.676.9	10.3103	923.01	619.81	10.38	0.2	474.834
12	2.25	3.35	90.64	1.308	0	sp|P11087|CO1A1_MOUSE	Collagen alpha-1(I) chain OS=Mus musculus OX=10090 GN=Col1a1 PE=1 SV=4			0.0457575	17.75	DGFPF				0.0790603	581.328	582.335	581.249	582.256	1	5	1.1.1.626.5	9.31887	47.3426	47.3426			322.261
12	2.25	3.35	90.64	1.308	0	sp|P11087|CO1A1_MOUSE	Collagen alpha-1(I) chain OS=Mus musculus OX=10090 GN=Col1a1 PE=1 SV=4			0.0433514	15.01	PAGPKGSPGEAGRPGEAGLPG				-0.122682	1857.81	929.913	1857.93	929.974	2	6	1.1.1.434.16	5.4712	30.554	30.554			684.474
12	2.25	3.35	90.64	1.308	0	sp|P11087|CO1A1_MOUSE	Collagen alpha-1(I) chain OS=Mus musculus OX=10090 GN=Col1a1 PE=1 SV=4			0.0150229	15.33	GPRGNNGAPG	Deamidated(N)@6			0.0153591	896.425	897.433	896.41	897.417	1	5	1.1.1.993.11	16.5509	61.9294	61.9294			241.972
12	2.25	3.35	90.64	1.308	0	sp|P11087|CO1A1_MOUSE	Collagen alpha-1(I) chain OS=Mus musculus OX=10090 GN=Col1a1 PE=1 SV=4			0	15.33	GPRGNNGAPG	Deamidated(N)@5			0.0153591	896.425	897.433	896.41	897.417	1	5	1.1.1.993.11	16.5509	61.9294	61.9294			241.972
12	2.25	3.35	90.64	1.308	0	sp|P11087|CO1A1_MOUSE	Collagen alpha-1(I) chain OS=Mus musculus OX=10090 GN=Col1a1 PE=1 SV=4			0	85.61	PGQPGLPG				0.0445557	721.42	361.717	721.376	361.695	2	4	1.1.1.734.2	11.4431	674.85	557.23	11.42	0.06	39.7482
13	2.2	2.25	50.29	0	0	sp|O35125|LRC23_MOUSE	Leucine-rich repeat-containing protein 23 OS=Mus musculus OX=10090 GN=Lrrc23 PE=1 SV=1			2	47.5	LDPDQDMEPYLPPV				-0.00816159	1627.74	814.875	1627.74	814.879	2	4	1.1.1.1017.13	17.0307	551.6	403.15	17.08	0.08	131.264
13	2.2	2.25	50.29	0	0	sp|O35125|LRC23_MOUSE	Leucine-rich repeat-containing protein 23 OS=Mus musculus OX=10090 GN=Lrrc23 PE=1 SV=1			0.181115	44.37	DEVESDKEIE				-0.0364138	1191.48	596.746	1191.51	596.764	2	6	1.1.1.412.4	5.01557	1805.05	949.34	5.07	0.1	501.793
14	2.14	2.17	78.53	2.863	2.863	sp|D3Z6Q9|BIN2_MOUSE	Bridging integrator 2 OS=Mus musculus OX=10090 GN=Bin2 PE=1 SV=1			2	99	AEGKAGGAAGLFAK	Acetyl@N-term	Acetyl@2		-0.0119274	1288.67	645.34	1288.68	645.346	2	15	1.1.1.606.9	8.92238	3166.65	3049.75	8.89	0.14	900.292
14	2.14	2.17	78.53	2.863	2.863	sp|D3Z6Q9|BIN2_MOUSE	Bridging integrator 2 OS=Mus musculus OX=10090 GN=Bin2 PE=1 SV=1			0.0952845	22.51	PSPGDVVL				-0.00941265	782.408	783.415	782.417	783.425	1	5	1.1.1.718.6	11.1341	63.0384	63.0384			301.199
14	2.14	2.17	78.53	2.863	2.863	sp|D3Z6Q9|BIN2_MOUSE	Bridging integrator 2 OS=Mus musculus OX=10090 GN=Bin2 PE=1 SV=1			0	96.21	AEGKAGGAAGLFAK	Acetyl@N-term	Acetyl@2		-0.0119274	1288.67	645.34	1288.68	645.346	2	8	1.1.1.601.8	8.82122	3166.65	1209.68	8.89	0.14	479.801
15	2.09	2.12	63.28	0.7686	0.7686	tr|Q8CGB2|Q8CGB2_MOUSE; sp|P35441|TSP1_MOUSE	Thrombospondin 1 OS=Mus musculus OX=10090 GN=Thbs1 PE=2 SV=1; Thrombospondin-1 OS=Mus musculus OX=10090 GN=Thbs1 PE=1 SV=1			1.95861	99	PAVPDDKFQ				0.00275693	1015.5	508.757	1015.5	508.756	2	9	1.1.1.441.4	5.60237	1569.28	1073.07	5.64	0.1	484.75
15	2.09	2.12	63.28	0.7686	0.7686	tr|Q8CGB2|Q8CGB2_MOUSE; sp|P35441|TSP1_MOUSE	Thrombospondin 1 OS=Mus musculus OX=10090 GN=Thbs1 PE=2 SV=1; Thrombospondin-1 OS=Mus musculus OX=10090 GN=Thbs1 PE=1 SV=1			0	97.84	PAVPDDKFQ				0.00275693	1015.5	508.757	1015.5	508.756	2	8	1.1.1.447.7	5.72687	1569.28	636.9	5.64	0.1	347.551
16	2.07	2.1	64.14	1.793	1.793	sp|Q9QYB8|ADDB_MOUSE	Beta-adducin OS=Mus musculus OX=10090 GN=Add2 PE=1 SV=4			2	99	VFEEDGVPVPALR				0.0731912	1426.82	714.417	1426.75	714.38	2	11	1.1.1.814.5	13.0357	217.21	124.74	13.07	0.06	352.535
17	2.01	2.02	64.14	2.45	2.45	tr|Q52L87|Q52L87_MOUSE; tr|Q3TIZ0|Q3TIZ0_MOUSE; sp|P68373|TBA1C_MOUSE	Tubulin alpha chain OS=Mus musculus OX=10090 GN=Tuba1c PE=1 SV=1; Tubulin alpha chain OS=Mus musculus OX=10090 GN=Tuba1c PE=2 SV=1; Tubulin alpha-1C chain OS=Mus musculus OX=10090 GN=Tuba1c PE=1 SV=1			2	99	DLEPTVIDEVR				0.0176554	1284.67	643.344	1284.66	643.335	2	10	1.1.1.747.3	11.7048	398.49	303.7	11.72	0.12	214.513
18	1.95	1.95	89.27	3.114	3.114	tr|Q4QRN6|Q4QRN6_MOUSE	Pmepa1 protein (Fragment) OS=Mus musculus OX=10090 GN=Pmepa1 PE=2 SV=1			1.88606	98.91	LHHSHIAPL				-0.0010001	1023.56	512.788	1023.56	512.788	2	8	1.1.1.515.5	7.0958	840.54	515	7.15	0.12	302.414
19	1.9	2	39.76	0.5893	0.5893	sp|Q9JLC8|SACS_MOUSE	Sacsin OS=Mus musculus OX=10090 GN=Sacs PE=1 SV=2			1.08619	95.66	EENGAISDFSGKAFC	Carbamidomethyl(C)@15			-0.130863	1630.56	816.288	1630.69	816.354	2	7	1.1.1.1002.11	16.7315	66.0311	66.0311			162.152
19	1.9	2	39.76	0.5893	0.5893	sp|Q9JLC8|SACS_MOUSE	Sacsin OS=Mus musculus OX=10090 GN=Sacs PE=1 SV=2			0.4698	95.79	NELPDQFAPFIG	Deamidated(Q)@6			0.123792	1347.76	450.26	1347.63	450.219	3	7	1.1.1.647.3	9.73885	217.53	213.48	9.74	0.06	542.877
19	1.9	2	39.76	0.5893	0.5893	sp|Q9JLC8|SACS_MOUSE	Sacsin OS=Mus musculus OX=10090 GN=Sacs PE=1 SV=2			0.138466	31.61	HVNGHFAL				-0.0357595	893.415	894.422	893.451	894.458	1	5	1.1.1.712.10	11.0184	65.1251	65.1251			240.272
20	1.83	1.87	59.21	5.263	1.645	sp|Q5DU09|ZN652_MOUSE	Zinc finger protein 652 OS=Mus musculus OX=10090 GN=Znf652 PE=1 SV=2			1.67778	98.26	APAAPAPAVA				0.00791601	834.468	418.241	834.46	418.237	2	8	1.1.1.475.2	6.286	833.59	433.51	6.34	0.08	178.465
20	1.83	1.87	59.21	5.263	1.645	sp|Q5DU09|ZN652_MOUSE	Zinc finger protein 652 OS=Mus musculus OX=10090 GN=Znf652 PE=1 SV=2			0.00656376	77.1	AAPAPAVANTPTSPAPAVSMSPVGAVLPSR	Deamidated(R)@30	Deamidated(R)@541		-0.104182	2784.34	929.122	2784.45	929.157	3	11	1.1.1.541.11	7.6256	2886.84	1575.25	7.69	0.1	1363.05
20	1.83	1.87	59.21	5.263	1.645	sp|Q5DU09|ZN652_MOUSE	Zinc finger protein 652 OS=Mus musculus OX=10090 GN=Znf652 PE=1 SV=2			0	24.61	AAPAPAVANTPTSPAPAVSMSPVGAVLPSR	Deamidated(R)@30	Deamidated(R)@541		-0.111873	2784.34	929.119	2784.45	929.157	3	8	1.1.1.647.14	9.748	1861.84	874.58	9.79	0.08	878.5
20	1.83	1.87	59.21	5.263	1.645	sp|Q5DU09|ZN652_MOUSE	Zinc finger protein 652 OS=Mus musculus OX=10090 GN=Znf652 PE=1 SV=2			0	16.53	AAPAPAVANTPTSPAPAVSMSPVGAVLPSR	Deamidated(R)@30	Deamidated(R)@541		-0.104182	2784.34	929.122	2784.45	929.157	3	9	1.1.1.547.15	7.74493	2886.84	1718.79	7.69	0.1	1227.82
20	1.83	1.87	59.21	5.263	1.645	sp|Q5DU09|ZN652_MOUSE	Zinc finger protein 652 OS=Mus musculus OX=10090 GN=Znf652 PE=1 SV=2			0	73.73	APAAPAPAVA				0.00791601	834.468	418.241	834.46	418.237	2	7	1.1.1.480.2	6.38683	833.59	384.96	6.34	0.08	168.069
21	1.75	1.81	79.17	14.02	0	tr|Q8C253|Q8C253_MOUSE	Galectin OS=Mus musculus OX=10090 GN=Lgals3 PE=1 SV=1			1.11919	93.6	APGAYPGSTAPGAFPGQPG				-0.0723059	1698.73	850.371	1698.8	850.407	2	11	1.1.1.837.3	13.4867	201.47	201.47			482.986
21	1.75	1.81	79.17	14.02	0	tr|Q8C253|Q8C253_MOUSE	Galectin OS=Mus musculus OX=10090 GN=Lgals3 PE=1 SV=1			0.567031	76.2	QPGAGGYPGAAYPGAYPG				0.0478274	1649.8	550.939	1649.75	550.923	3	8	1.1.1.476.7	6.31017	11350	2484.78	6.1	0.14	1185.43
21	1.75	1.81	79.17	14.02	0	tr|Q8C253|Q8C253_MOUSE	Galectin OS=Mus musculus OX=10090 GN=Lgals3 PE=1 SV=1			0	32.05	QPGAGGYPGAAYPGAYPG				0.0419681	1649.79	550.937	1649.75	550.923	3	6	1.1.1.497.6	6.73315	1131.78	1117.21	6.77	0.18	479.801
21	1.75	1.81	79.17	14.02	0	tr|Q8C253|Q8C253_MOUSE	Galectin OS=Mus musculus OX=10090 GN=Lgals3 PE=1 SV=1			0	30.93	QPGAGGYPGAAYPGAYPG				0.0372073	1649.78	550.936	1649.75	550.923	3	7	1.1.1.504.6	6.87397	975.52	867.88	6.87	0.08	582.662
21	1.75	1.81	79.17	14.02	0	tr|Q8C253|Q8C253_MOUSE	Galectin OS=Mus musculus OX=10090 GN=Lgals3 PE=1 SV=1			0	23.39	QPGAGGYPGAAYPGAYPG				0.0478274	1649.8	550.939	1649.75	550.923	3	9	1.1.1.465.6	6.08985	11350	10980.3	6.1	0.14	4793.77
22	1.73	1.73	45.19	2.237	2.237	tr|B2RX82|B2RX82_MOUSE	Cholinergic receptor, nicotinic, alpha polypeptide 10 OS=Mus musculus OX=10090 GN=Chrna10 PE=2 SV=1			1.67778	98.2	SWTHGGHQLD				-0.0166705	1136.48	569.249	1136.5	569.257	2	6	1.1.1.778.5	12.3184	60.1854	60.1854			182.652
23	1.67	1.76	67.68	3.053	0	tr|B0QZH6|B0QZH6_MOUSE; tr|B0QZH4|B0QZH4_MOUSE; sp|Q80Y50|CMTA2_MOUSE	Calmodulin-binding transcription activator 2 OS=Mus musculus OX=10090 GN=Camta2 PE=1 SV=1; Calmodulin-binding transcription activator 2 OS=Mus musculus OX=10090 GN=Camta2 PE=1 SV=1; Calmodulin-binding transcription activator 2 OS=Mus musculus OX=10090 GN=Camta2 PE=2 SV=1			0.88941	89	PAAALEPQAAARGLAPQLGANGRRGNKF				-0.156486	2801.36	934.794	2801.52	934.846	3	10	1.1.1.542.14	7.64677	75.9119	75.9119			1514.74
23	1.67	1.76	67.68	3.053	0	tr|B0QZH6|B0QZH6_MOUSE; tr|B0QZH4|B0QZH4_MOUSE; sp|Q80Y50|CMTA2_MOUSE	Calmodulin-binding transcription activator 2 OS=Mus musculus OX=10090 GN=Camta2 PE=1 SV=1; Calmodulin-binding transcription activator 2 OS=Mus musculus OX=10090 GN=Camta2 PE=1 SV=1; Calmodulin-binding transcription activator 2 OS=Mus musculus OX=10090 GN=Camta2 PE=2 SV=1			0.38934	64.67	MWACALGH	Carbamidomethyl(C)@4			-0.0487388	944.351	945.358	944.4	945.407	1	6	1.1.1.786.10	12.4847	61.8577	61.8577			499.859
23	1.67	1.76	67.68	3.053	0	tr|B0QZH6|B0QZH6_MOUSE; tr|B0QZH4|B0QZH4_MOUSE; sp|Q80Y50|CMTA2_MOUSE	Calmodulin-binding transcription activator 2 OS=Mus musculus OX=10090 GN=Camta2 PE=1 SV=1; Calmodulin-binding transcription activator 2 OS=Mus musculus OX=10090 GN=Camta2 PE=1 SV=1; Calmodulin-binding transcription activator 2 OS=Mus musculus OX=10090 GN=Camta2 PE=2 SV=1			0.109579	25.57	HVRLARCLE	Carbamidomethyl(C)@7			0.0294491	1152.65	577.331	1152.62	577.317	2	4	1.1.1.1879.5	34.4712	35.3347	35.3347			86.2002
23	1.67	1.76	67.68	3.053	0	tr|B0QZH6|B0QZH6_MOUSE; tr|B0QZH4|B0QZH4_MOUSE; sp|Q80Y50|CMTA2_MOUSE	Calmodulin-binding transcription activator 2 OS=Mus musculus OX=10090 GN=Camta2 PE=1 SV=1; Calmodulin-binding transcription activator 2 OS=Mus musculus OX=10090 GN=Camta2 PE=1 SV=1; Calmodulin-binding transcription activator 2 OS=Mus musculus OX=10090 GN=Camta2 PE=2 SV=1			0.078834	19.21	SSSSSSSSGFA				0.00781463	989.402	990.409	989.394	990.401	1	5	1.1.1.823.15	13.224	63.0988	63.0988			330.588
23	1.67	1.76	67.68	3.053	0	tr|B0QZH6|B0QZH6_MOUSE; tr|B0QZH4|B0QZH4_MOUSE; sp|Q80Y50|CMTA2_MOUSE	Calmodulin-binding transcription activator 2 OS=Mus musculus OX=10090 GN=Camta2 PE=1 SV=1; Calmodulin-binding transcription activator 2 OS=Mus musculus OX=10090 GN=Camta2 PE=1 SV=1; Calmodulin-binding transcription activator 2 OS=Mus musculus OX=10090 GN=Camta2 PE=2 SV=1			0.0649968	16.12	VEHPLALSPP				0.0916527	1058.67	530.341	1058.58	530.295	2	4	1.1.1.1059.3	17.8436	291.97	185.66	17.94	0.2	95.6467
24	1.6	2	90.47	0	0	sp|Q9QZS0|CO4A3_MOUSE	Collagen alpha-3(IV) chain OS=Mus musculus OX=10090 GN=Col4a3 PE=1 SV=2			0.226945	45.12	PGRKGVMGDVGPQGP				-0.0384533	1450.7	726.356	1450.74	726.375	2	4	1.1.1.1467.9	26.1223	1107.17	906.3	26.03	0.24	93.5475
24	1.6	2	90.47	0	0	sp|Q9QZS0|CO4A3_MOUSE	Collagen alpha-3(IV) chain OS=Mus musculus OX=10090 GN=Col4a3 PE=1 SV=2			0.159267	34.65	PGLTGIHGPQGDKGE				-0.0507004	1461.67	731.842	1461.72	731.868	2	4	1.1.1.1283.8	22.3681	235.3	200.07	22.38	0.06	118.738
24	1.6	2	90.47	0	0	sp|Q9QZS0|CO4A3_MOUSE	Collagen alpha-3(IV) chain OS=Mus musculus OX=10090 GN=Col4a3 PE=1 SV=2			0.116907	26.95	GPKGEPGSPCTECHCFPGPPG	Carbamidomethyl(C)@10; Carbamidomethyl(C)@13; Carbamidomethyl(C)@15			0.0569615	2223.97	1112.99	2223.91	1112.96	2	4	1.1.1.1643.13	29.7191	1451.35	910.7	29.75	0.1	108.242
24	1.6	2	90.47	0	0	sp|Q9QZS0|CO4A3_MOUSE	Collagen alpha-3(IV) chain OS=Mus musculus OX=10090 GN=Col4a3 PE=1 SV=2			0.110698	26.29	PGRCIPGPRGT	Carbamidomethyl(C)@4			0.0981581	1166.7	584.355	1166.6	584.306	2	4	1.1.1.984.11	16.3677	2566.58	1810.44	16.16	0.32	126.085
24	1.6	2	90.47	0	0	sp|Q9QZS0|CO4A3_MOUSE	Collagen alpha-3(IV) chain OS=Mus musculus OX=10090 GN=Col4a3 PE=1 SV=2			0.104025	24.86	QSGPAGPDGAPGSP				-0.00420694	1193.53	597.771	1193.53	597.773	2	4	1.1.1.588.8	8.56107	816.64	357.45	8.61	0.18	348.501
24	1.6	2	90.47	0	0	sp|Q9QZS0|CO4A3_MOUSE	Collagen alpha-3(IV) chain OS=Mus musculus OX=10090 GN=Col4a3 PE=1 SV=2			0.090444	21.67	HGPQGDKGEPGYSEGARPGPPGP				-0.0485367	2242.99	748.67	2243.04	748.686	3	7	1.1.1.395.15	4.67973	1465.95	1450.76	4.67	0.12	1313.79
24	1.6	2	90.47	0	0	sp|Q9QZS0|CO4A3_MOUSE	Collagen alpha-3(IV) chain OS=Mus musculus OX=10090 GN=Col4a3 PE=1 SV=2			0.0675262	16.82	GPPGPKGNQGFPGTKG				-0.0930355	1494.66	748.34	1494.76	748.386	2	5	1.1.1.524.14	7.28595	1357.94	619.91	7.19	0.16	422.073
24	1.6	2	90.47	0	0	sp|Q9QZS0|CO4A3_MOUSE	Collagen alpha-3(IV) chain OS=Mus musculus OX=10090 GN=Col4a3 PE=1 SV=2			0.0150229	16.46	NPERMFRKPIP	Oxidation(M)@5			-0.00894915	1399.73	467.584	1399.74	467.587	3	6	1.1.1.445.2	5.6817	817.04	757.68	5.68	0.1	429.32
24	1.6	2	90.47	0	0	sp|Q9QZS0|CO4A3_MOUSE	Collagen alpha-3(IV) chain OS=Mus musculus OX=10090 GN=Col4a3 PE=1 SV=2			0.0150229	23.39	TSTPDLGPPGPPGPPGQAGP	Deamidated(Q)@17			-0.0055332	1796.85	599.958	1796.86	599.96	3	11	1.1.1.675.3	10.2848	4268.77	2925.39	10.38	0.26	609.464
24	1.6	2	90.47	0	0	sp|Q9QZS0|CO4A3_MOUSE	Collagen alpha-3(IV) chain OS=Mus musculus OX=10090 GN=Col4a3 PE=1 SV=2			0.000434506	15.67	PGLPGPPGPRGDTGS	Oxidation(P)@7	Oxidation(P)@991		0.147449	1376.82	689.415	1376.67	689.341	2	6	1.1.1.1267.13	22.0479	2609	2243.08	22.22	0.39	332.757
24	1.6	2	90.47	0	0	sp|Q9QZS0|CO4A3_MOUSE	Collagen alpha-3(IV) chain OS=Mus musculus OX=10090 GN=Col4a3 PE=1 SV=2			0	42.17	PGRKGVMGDVGPQGP				-0.0264904	1450.71	726.362	1450.74	726.375	2	4	1.1.1.1438.5	25.5271	768.3	257.65	25.58	0.29	108.242
24	1.6	2	90.47	0	0	sp|Q9QZS0|CO4A3_MOUSE	Collagen alpha-3(IV) chain OS=Mus musculus OX=10090 GN=Col4a3 PE=1 SV=2			0	27.87	PGRKGVMGDVGPQGP				-0.0450451	1450.69	726.352	1450.74	726.375	2	4	1.1.1.1472.7	26.2222	63.9183	63.9183			97.7459
25	1.6	1.63	51.96	1.557	1.557	sp|Q7TNB8|SBNO2_MOUSE	Protein strawberry notch homolog 2 OS=Mus musculus OX=10090 GN=Sbno2 PE=1 SV=1			1.46852	97.11	ETSYPTTATVPSFFSKSSDFP				-0.0638291	2295	1148.51	2295.06	1148.54	2	9	1.1.1.1383.16	24.4132	1510.4	1455.11	24.38	0.16	592.009
26	1.58	1.84	72.36	4.969	4.969	tr|Q3TN85|Q3TN85_MOUSE	UV excision repair protein RAD23 homolog A (Fragment) OS=Mus musculus OX=10090 GN=Rad23a PE=1 SV=1			1.5376	98.54	DVEGEVGAIAEGTGLP				-0.086263	1512.64	757.33	1512.73	757.373	2	10	1.1.1.976.5	16.209	303.52	268.39	16.2	0.08	189.673
27	1.48	1.59	49.33	0.9129	0	tr|Q5XKB2|Q5XKB2_MOUSE	Telomerase associated protein 1 OS=Mus musculus OX=10090 GN=Tep1 PE=2 SV=1			0.838632	87.75	PDQPNEPPFVFF				-0.059654	1432.61	717.311	1432.67	717.34	2	7	1.1.1.413.13	5.04357	2338.61	935.66	5.11	0.08	619.399
27	1.48	1.59	49.33	0.9129	0	tr|Q5XKB2|Q5XKB2_MOUSE	Telomerase associated protein 1 OS=Mus musculus OX=10090 GN=Tep1 PE=2 SV=1			0.385103	63.26	SSFAFLSDTALF				-0.0108533	1304.62	653.316	1304.63	653.322	2	5	1.1.1.1072.10	18.1103	66.7324	66.7324			178.565
27	1.48	1.59	49.33	0.9129	0	tr|Q5XKB2|Q5XKB2_MOUSE	Telomerase associated protein 1 OS=Mus musculus OX=10090 GN=Tep1 PE=2 SV=1			0.0909792	22.89	VSAVVAVEEHIV				0.0730529	1250.76	626.387	1250.69	626.351	2	4	1.1.1.857.5	13.8768	80.0694	80.0694			351.085
27	1.48	1.59	49.33	0.9129	0	tr|Q5XKB2|Q5XKB2_MOUSE	Telomerase associated protein 1 OS=Mus musculus OX=10090 GN=Tep1 PE=2 SV=1			0.015923	15.65	LLLIGMMVARAEQV				0.190605	1543.05	772.534	1542.86	772.439	2	4	1.1.1.1861.8	34.1107	33.4624	33.4624			154.375
27	1.48	1.59	49.33	0.9129	0	tr|Q5XKB2|Q5XKB2_MOUSE	Telomerase associated protein 1 OS=Mus musculus OX=10090 GN=Tep1 PE=2 SV=1			0	28.54	PDQPNEPPFVFF				-0.059654	1432.61	717.311	1432.67	717.34	2	6	1.1.1.418.13	5.14488	2338.61	1741.5	5.11	0.08	935.279
27	1.48	1.59	49.33	0.9129	0	tr|Q5XKB2|Q5XKB2_MOUSE	Telomerase associated protein 1 OS=Mus musculus OX=10090 GN=Tep1 PE=2 SV=1			0	20.28	VSAVVAVEEHIV				-0.0680603	1250.62	626.317	1250.69	626.351	2	4	1.1.1.763.5	12.0211	61.5788	61.5788			131.333
28	1.48	1.52	55.61	0.7233	0.7233	tr|Q6DI68|Q6DI68_MOUSE; tr|A2AQC3|A2AQC3_MOUSE	Phospholipid-transporting ATPase (Fragment) OS=Mus musculus OX=10090 GN=Atp9a PE=2 SV=1; Phospholipid-transporting ATPase OS=Mus musculus OX=10090 GN=Atp9a PE=1 SV=1			1.39794	96.67	HLGTVAYG				0.102657	816.516	409.265	816.413	409.214	2	6	1.1.1.1800.2	32.8831	41.1267	41.1267			25.6219
29	1.47	1.47	39.55	1.929	1.929	sp|Q9CWU2|ZDH13_MOUSE	Palmitoyltransferase ZDHHC13 OS=Mus musculus OX=10090 GN=Zdhhc13 PE=1 SV=2			1.45593	97.04	ADPTLIDGEGFS				-0.0550257	1220.5	611.258	1220.56	611.285	2	8	1.1.1.883.4	14.3955	67.0675	67.0675			298.769
30	1.39	1.57	77.26	1.575	0	tr|D3YZU4|D3YZU4_MOUSE	SH3 and multiple ankyrin repeat domains protein 1 OS=Mus musculus OX=10090 GN=Shank1 PE=1 SV=1			0.623423	79.44	STLSSLSAEGGG				0.0106679	1064.51	533.262	1064.5	533.257	2	7	1.1.1.729.3	11.3441	2266.08	1529.86	11.4	0.14	257.286
30	1.39	1.57	77.26	1.575	0	tr|D3YZU4|D3YZU4_MOUSE	SH3 and multiple ankyrin repeat domains protein 1 OS=Mus musculus OX=10090 GN=Shank1 PE=1 SV=1			0.356547	75.37	QGAPAAPGDPPAPGPPAPAAPA	Gln->pyro-Glu@N-term			0.033823	1856.94	619.987	1856.91	619.976	3	9	1.1.1.394.7	4.65308	1202.39	704.29	4.69	0.1	648.638
31	1.37	2.85	85.86	0.5464	0	tr|Q8BKY2|Q8BKY2_MOUSE	Uncharacterized protein OS=Mus musculus OX=10090 GN=Col3a1 PE=2 SV=1			0.258061	49.51	KGETGERGSNGIKGH				-0.0892112	1525.67	763.842	1525.76	763.887	2	6	1.1.1.871.8	14.1561	335.59	145.3	14.09	0.08	1604.57
31	1.37	2.85	85.86	0.5464	0	tr|Q8BKY2|Q8BKY2_MOUSE	Uncharacterized protein OS=Mus musculus OX=10090 GN=Col3a1 PE=2 SV=1			0.116339	28.98	GPPGALGPAGPAGKDG				0.0418715	1317.71	440.244	1317.67	440.23	3	6	1.1.1.393.3	4.62942	6628.69	3511.23	4.54	0.12	1058.03
31	1.37	2.85	85.86	0.5464	0	tr|Q8BKY2|Q8BKY2_MOUSE	Uncharacterized protein OS=Mus musculus OX=10090 GN=Col3a1 PE=2 SV=1			0.111259	26.04	QIESLISPDGSRKNPA				-0.0487325	1710.84	571.288	1710.89	571.304	3	4	1.1.1.418.4	5.13738	28.5129	28.5129			244.69
31	1.37	2.85	85.86	0.5464	0	tr|Q8BKY2|Q8BKY2_MOUSE	Uncharacterized protein OS=Mus musculus OX=10090 GN=Col3a1 PE=2 SV=1			0.0867161	21.94	PGTAGFPGGRGLPGPPGNNGNPGPTGPSGAPG				-0.0660419	2765.26	922.761	2765.33	922.783	3	9	1.1.1.691.4	10.6031	201.47	201.47			763.143
31	1.37	2.85	85.86	0.5464	0	tr|Q8BKY2|Q8BKY2_MOUSE	Uncharacterized protein OS=Mus musculus OX=10090 GN=Col3a1 PE=2 SV=1			0.0501223	15.64	GPSGFRGPAGPNGIPG				-0.0238269	1436.69	719.353	1436.72	719.365	2	6	1.1.1.814.6	13.0373	424.01	288.06	13.07	0.08	298.05
31	1.37	2.85	85.86	0.5464	0	tr|Q8BKY2|Q8BKY2_MOUSE	Uncharacterized protein OS=Mus musculus OX=10090 GN=Col3a1 PE=2 SV=1			0.0145735	15.1	PGQAGPAGPPGPPGALGPAGPAG				-0.172368	1846.76	924.387	1846.93	924.474	2	6	1.1.1.728.8	11.3301	71.3734	71.3734			408.509
31	1.37	2.85	85.86	0.5464	0	tr|Q8BKY2|Q8BKY2_MOUSE	Uncharacterized protein OS=Mus musculus OX=10090 GN=Col3a1 PE=2 SV=1			0.000434506	27.36	PGARGERGEAGSPGIPGPKGEDGKDGSPGEPGA	Delta:H(2)C(2)(K)@19			0.187404	3068.64	1023.89	3068.45	1023.83	3	9	1.1.1.697.3	10.7245	167.418	167.418			697.905
31	1.37	2.85	85.86	0.5464	0	tr|Q8BKY2|Q8BKY2_MOUSE	Uncharacterized protein OS=Mus musculus OX=10090 GN=Col3a1 PE=2 SV=1			0	85.61	PGQPGLPG				0.0445557	721.42	361.717	721.376	361.695	2	4	1.1.1.734.2	11.4431	674.85	557.23	11.42	0.06	39.7482
32	1.3	1.35	63.9	1.22	1.22	tr|A0A668KM31|A0A668KM31_MOUSE	Amphiphysin OS=Mus musculus OX=10090 GN=Amph PE=1 SV=1			1.26761	95.53	HEEAKISDGE				-0.0205918	1113.47	557.744	1113.49	557.754	2	9	1.1.1.528.7	7.36128	1225.47	952	7.43	0.14	479.801
33	1.27	1.34	53.45	4.31	4.31	tr|L0CUZ4|L0CUZ4_MOUSE	V-myc myelocytomatosis viral oncogene-like protein OS=Mus musculus OX=10090 GN=MYC PE=4 SV=1			1.22185	95.02	PAGAPGVAPPRPGGRQTSGG				-0.0247863	1785.9	596.307	1785.92	596.315	3	9	1.1.1.322.4	3.19648	446.63	434.95	3.19	0.06	426.883
33	1.27	1.34	53.45	4.31	4.31	tr|L0CUZ4|L0CUZ4_MOUSE	V-myc myelocytomatosis viral oncogene-like protein OS=Mus musculus OX=10090 GN=MYC PE=4 SV=1			0.00130485	39.15	AGAPGVAPPRPG	Deamidated(R)@10	Deamidated(R)@238		-0.0134442	1046.54	524.276	1046.55	524.283	2	5	1.1.1.694.2	10.6655	201.47	201.47			113.413
34	1.26	1.32	65.33	1.642	0	sp|Q8BLS7|SWAHA_MOUSE	Ankyrin repeat domain-containing protein SOWAHA OS=Mus musculus OX=10090 GN=Sowaha PE=1 SV=2			1.02228	92.05	MPVAPLPSP				-0.0112783	907.472	454.743	907.484	454.749	2	5	1.1.1.515.4	7.09497	35.5312	35.5312			196.404
34	1.26	1.32	65.33	1.642	0	sp|Q8BLS7|SWAHA_MOUSE	Ankyrin repeat domain-containing protein SOWAHA OS=Mus musculus OX=10090 GN=Sowaha PE=1 SV=2			0.140261	32.45	GLGLHLGPG				0.0577658	819.518	820.525	819.46	820.468	1	6	1.1.1.1823.3	33.3552	65.1868	65.1868			103.88
35	1.23	1.28	69.83	1.685	0	tr|D3YWC9|D3YWC9_MOUSE; sp|Q6P9S0|MTSS2_MOUSE	Protein MTSS 2 OS=Mus musculus OX=10090 GN=Mtss2 PE=1 SV=1; Protein MTSS 2 OS=Mus musculus OX=10090 GN=Mtss2 PE=1 SV=1			1.19382	94.65	PSEETPTPPPA				0.0297371	1121.55	561.784	1121.52	561.769	2	7	1.1.1.479.9	6.37267	5801.99	914.3	6.46	0.1	306.567
36	1.2	1.66	80.39	1.38	0	tr|Q9JLI2|Q9JLI2_MOUSE	Collagen type V alpha 3 chain OS=Mus musculus OX=10090 GN=Col5a3 PE=1 SV=1			0.349692	60.14	PGHPGHEGPTGEKGAQGPPGSAGP				-0.0739443	2174.94	1088.47	2175.01	1088.51	2	9	1.1.1.1068.14	18.0351	64.7652	64.7652			529.463
36	1.2	1.66	80.39	1.38	0	tr|Q9JLI2|Q9JLI2_MOUSE	Collagen type V alpha 3 chain OS=Mus musculus OX=10090 GN=Col5a3 PE=1 SV=1			0.132533	31.69	PGFKGDEGPKGD				-0.103546	1202.45	602.234	1202.56	602.286	2	5	1.1.1.1357.3	23.8709	157.79	20.05	23.78	0.06	50.5137
36	1.2	1.66	80.39	1.38	0	tr|Q9JLI2|Q9JLI2_MOUSE	Collagen type V alpha 3 chain OS=Mus musculus OX=10090 GN=Col5a3 PE=1 SV=1			0.129596	33.67	GKDGIPGPPGLQ				-0.0025192	1134.6	568.308	1134.6	568.309	2	4	1.1.1.536.7	7.52112	392.98	362.36	7.41	0.14	228.946
36	1.2	1.66	80.39	1.38	0	tr|Q9JLI2|Q9JLI2_MOUSE	Collagen type V alpha 3 chain OS=Mus musculus OX=10090 GN=Col5a3 PE=1 SV=1			0.0710923	17.77	PGLPGEKGQRGDF				0.00702945	1356.69	679.35	1356.68	679.347	2	4	1.1.1.671.4	10.2098	272.05	110.99	10.14	0.1	315.962
36	1.2	1.66	80.39	1.38	0	tr|Q9JLI2|Q9JLI2_MOUSE	Collagen type V alpha 3 chain OS=Mus musculus OX=10090 GN=Col5a3 PE=1 SV=1			0.0655015	16.76	GLTGPPGPA				0.0967711	765.499	383.757	765.402	383.708	2	6	1.1.1.898.2	14.688	9107.02	7623.14	14.92	0.34	256.966
37	1.19	16.22	100	70.86	58.94	tr|A8DUK2|A8DUK2_MOUSE	Beta-globin OS=Mus musculus OX=10090 GN=Hbbt1 PE=3 SV=1			1.17393	94.4	EVGGEALGRLV				-0.0186325	1098.58	550.3	1098.6	550.309	2	8	1.1.1.565.6	8.09908	1710.34	1688.82	8.09	0.1	426.272
37	1.19	16.22	100	70.86	58.94	tr|A8DUK2|A8DUK2_MOUSE	Beta-globin OS=Mus musculus OX=10090 GN=Hbbt1 PE=3 SV=1			0	96.02	AAVSGLWGK				0.00297335	887.49	444.752	887.487	444.751	2	7	1.1.1.614.2	9.07653	2528.44	1601.37	9.11	0.08	200.502
37	1.19	16.22	100	70.86	58.94	tr|A8DUK2|A8DUK2_MOUSE	Beta-globin OS=Mus musculus OX=10090 GN=Hbbt1 PE=3 SV=1			0	19.66	DFTPAAQAAFQK				-0.0164812	1293.62	647.817	1293.64	647.825	2	5	1.1.1.603.12	8.86505	3109.21	1495.96	8.93	0.14	493.396
37	1.19	16.22	100	70.86	58.94	tr|A8DUK2|A8DUK2_MOUSE	Beta-globin OS=Mus musculus OX=10090 GN=Hbbt1 PE=3 SV=1			0	99	FDSFGDLSSASAIMGNAK				-0.0280667	1816.8	909.408	1816.83	909.422	2	11	1.1.1.944.13	15.5832	67.0171	67.0171			333.387
37	1.19	16.22	100	70.86	58.94	tr|A8DUK2|A8DUK2_MOUSE	Beta-globin OS=Mus musculus OX=10090 GN=Hbbt1 PE=3 SV=1			0	99	GTFASLSELHCDKLHVDPENFR	Carbamidomethyl(C)@11			-0.00746889	2571.21	643.81	2571.22	643.812	4	10	1.1.1.761.3	11.9799	4699.72	2146.15	12.05	0.12	769.092
37	1.19	16.22	100	70.86	58.94	tr|A8DUK2|A8DUK2_MOUSE	Beta-globin OS=Mus musculus OX=10090 GN=Hbbt1 PE=3 SV=1			0	79.23	GTFASLSELHCDKLHVDPENFR	Carbamidomethyl(C)@11			-0.00746889	2571.21	643.81	2571.22	643.812	4	7	1.1.1.767.4	12.0992	4699.72	3131.1	12.05	0.12	492.147
37	1.19	16.22	100	70.86	58.94	tr|A8DUK2|A8DUK2_MOUSE	Beta-globin OS=Mus musculus OX=10090 GN=Hbbt1 PE=3 SV=1			0	40.9	GTFASLSELHCDKLHVDPENFR	Carbamidomethyl(C)@11			0.0283454	2571.25	515.256	2571.22	515.251	5	7	1.1.1.763.3	12.0194	2934.14	2129.19	12.05	0.08	687.423
37	1.19	16.22	100	70.86	58.94	tr|A8DUK2|A8DUK2_MOUSE	Beta-globin OS=Mus musculus OX=10090 GN=Hbbt1 PE=3 SV=1			0	16.24	GTFASLSELHCDKLHVDPENFR	Carbamidomethyl(C)@11			-0.00746889	2571.21	643.81	2571.22	643.812	4	7	1.1.1.774.4	12.2434	4699.72	330.62	12.05	0.12	447.875
37	1.19	16.22	100	70.86	58.94	tr|A8DUK2|A8DUK2_MOUSE	Beta-globin OS=Mus musculus OX=10090 GN=Hbbt1 PE=3 SV=1			0	92.46	LLGNMIVIVLGHHLGK				-0.106265	1712.91	857.46	1713.01	857.513	2	7	1.1.1.1146.15	19.6037	58.9131	58.9131			323.261
37	1.19	16.22	100	70.86	58.94	tr|A8DUK2|A8DUK2_MOUSE	Beta-globin OS=Mus musculus OX=10090 GN=Hbbt1 PE=3 SV=1			0	82.72	LLGNMIVIVLGHHLGK				0.0185862	1713.03	429.265	1713.01	429.26	4	7	1.1.1.1150.2	19.673	4443.13	4052.55	19.61	0.24	197.458
37	1.19	16.22	100	70.86	58.94	tr|A8DUK2|A8DUK2_MOUSE	Beta-globin OS=Mus musculus OX=10090 GN=Hbbt1 PE=3 SV=1			0	80.48	LLGNMIVIVLGHHLGK				0.00535491	1713.02	572.013	1713.01	572.011	3	7	1.1.1.1151.4	19.6949	2620.36	2181.6	19.65	0.18	160.722
37	1.19	16.22	100	70.86	58.94	tr|A8DUK2|A8DUK2_MOUSE	Beta-globin OS=Mus musculus OX=10090 GN=Hbbt1 PE=3 SV=1			0	79.09	LLGNMIVIVLGHHLGK				0.0185862	1713.03	429.265	1713.01	429.26	4	7	1.1.1.1145.2	19.5727	4443.13	2745.45	19.61	0.24	195.359
37	1.19	16.22	100	70.86	58.94	tr|A8DUK2|A8DUK2_MOUSE	Beta-globin OS=Mus musculus OX=10090 GN=Hbbt1 PE=3 SV=1			0	47.05	LLGNMIVIVLGHHLGK				0.0185862	1713.03	429.265	1713.01	429.26	4	6	1.1.1.1156.3	19.7947	4443.13	2319.35	19.61	0.24	178.565
37	1.19	16.22	100	70.86	58.94	tr|A8DUK2|A8DUK2_MOUSE	Beta-globin OS=Mus musculus OX=10090 GN=Hbbt1 PE=3 SV=1			0	99	LLVVYPWTQR				-0.0338712	1273.68	637.85	1273.72	637.866	2	8	1.1.1.56.2	0.490433	10.9246	10.9246			55.5353
37	1.19	16.22	100	70.86	58.94	tr|A8DUK2|A8DUK2_MOUSE	Beta-globin OS=Mus musculus OX=10090 GN=Hbbt1 PE=3 SV=1			0	99	LLVVYPWTQR				-0.00762611	1273.71	637.863	1273.72	637.866	2	10	1.1.1.89.2	0.79375	11.3209	11.3209			56.435
37	1.19	16.22	100	70.86	58.94	tr|A8DUK2|A8DUK2_MOUSE	Beta-globin OS=Mus musculus OX=10090 GN=Hbbt1 PE=3 SV=1			0	99	LLVVYPWTQR				-0.0100675	1273.71	637.861	1273.72	637.866	2	10	1.1.1.103.2	0.95325	11.027	11.027			59.2839
37	1.19	16.22	100	70.86	58.94	tr|A8DUK2|A8DUK2_MOUSE	Beta-globin OS=Mus musculus OX=10090 GN=Hbbt1 PE=3 SV=1			0	99	LLVVYPWTQR				-0.0180021	1273.7	637.857	1273.72	637.866	2	11	1.1.1.125.3	1.1849	11.2647	11.2647			76.3901
37	1.19	16.22	100	70.86	58.94	tr|A8DUK2|A8DUK2_MOUSE	Beta-globin OS=Mus musculus OX=10090 GN=Hbbt1 PE=3 SV=1			0	99	LLVVYPWTQR				-0.00982337	1273.71	637.861	1273.72	637.866	2	12	1.1.1.964.4	15.9659	7619.93	5298.86	15.91	0.17	764.655
37	1.19	16.22	100	70.86	58.94	tr|A8DUK2|A8DUK2_MOUSE	Beta-globin OS=Mus musculus OX=10090 GN=Hbbt1 PE=3 SV=1			0	99	LLVVYPWTQR				-0.0278898	1273.69	637.852	1273.72	637.866	2	10	1.1.1.32.2	0.263617	11.1298	11.1298			56.5847
37	1.19	16.22	100	70.86	58.94	tr|A8DUK2|A8DUK2_MOUSE	Beta-globin OS=Mus musculus OX=10090 GN=Hbbt1 PE=3 SV=1			0	99	LLVVYPWTQR				-0.00945716	1273.71	637.862	1273.72	637.866	2	9	1.1.1.193.2	1.77588	10.7169	10.7169			58.2343
37	1.19	16.22	100	70.86	58.94	tr|A8DUK2|A8DUK2_MOUSE	Beta-globin OS=Mus musculus OX=10090 GN=Hbbt1 PE=3 SV=1			0	99	LLVVYPWTQR				-0.0200773	1273.7	637.856	1273.72	637.866	2	9	1.1.1.249.2	2.32685	11.3521	11.3521			65.5815
37	1.19	16.22	100	70.86	58.94	tr|A8DUK2|A8DUK2_MOUSE	Beta-globin OS=Mus musculus OX=10090 GN=Hbbt1 PE=3 SV=1			0	99	LLVVYPWTQR				-0.0164152	1273.7	637.858	1273.72	637.866	2	8	1.1.1.67.2	0.5911	11.0817	11.0817			56.5349
37	1.19	16.22	100	70.86	58.94	tr|A8DUK2|A8DUK2_MOUSE	Beta-globin OS=Mus musculus OX=10090 GN=Hbbt1 PE=3 SV=1			0	99	LLVVYPWTQR				-0.0392423	1273.68	637.847	1273.72	637.866	2	8	1.1.1.156.2	1.4359	11.0817	11.0817			59.084
37	1.19	16.22	100	70.86	58.94	tr|A8DUK2|A8DUK2_MOUSE	Beta-globin OS=Mus musculus OX=10090 GN=Hbbt1 PE=3 SV=1			0	99	LLVVYPWTQR				-0.0236173	1273.69	637.855	1273.72	637.866	2	8	1.1.1.216.2	1.9957	11.115	11.115			61.5331
37	1.19	16.22	100	70.86	58.94	tr|A8DUK2|A8DUK2_MOUSE	Beta-globin OS=Mus musculus OX=10090 GN=Hbbt1 PE=3 SV=1			0	99	LLVVYPWTQR				-0.0256925	1273.69	637.854	1273.72	637.866	2	9	1.1.1.225.2	2.1002	11.2797	11.2797			64.8318
37	1.19	16.22	100	70.86	58.94	tr|A8DUK2|A8DUK2_MOUSE	Beta-globin OS=Mus musculus OX=10090 GN=Hbbt1 PE=3 SV=1			0	99	LLVVYPWTQR				-0.00982337	1273.71	637.861	1273.72	637.866	2	10	1.1.1.958.14	15.8652	7619.93	6237.9	15.91	0.17	821.752
37	1.19	16.22	100	70.86	58.94	tr|A8DUK2|A8DUK2_MOUSE	Beta-globin OS=Mus musculus OX=10090 GN=Hbbt1 PE=3 SV=1			0	99	LLVVYPWTQR				-0.0201993	1273.7	637.856	1273.72	637.866	2	9	1.1.1.44.2	0.38245	11.0523	11.0523			53.9359
37	1.19	16.22	100	70.86	58.94	tr|A8DUK2|A8DUK2_MOUSE	Beta-globin OS=Mus musculus OX=10090 GN=Hbbt1 PE=3 SV=1			0	99	LLVVYPWTQR				-0.030087	1273.69	637.851	1273.72	637.866	2	8	1.1.1.203.2	1.88487	11.1228	11.1228			58.3842
37	1.19	16.22	100	70.86	58.94	tr|A8DUK2|A8DUK2_MOUSE	Beta-globin OS=Mus musculus OX=10090 GN=Hbbt1 PE=3 SV=1			0	99	LLVVYPWTQR				-0.0210538	1273.7	637.856	1273.72	637.866	2	7	1.1.1.16.2	0.136617	11.7105	11.7105			59.034
37	1.19	16.22	100	70.86	58.94	tr|A8DUK2|A8DUK2_MOUSE	Beta-globin OS=Mus musculus OX=10090 GN=Hbbt1 PE=3 SV=1			0	99	LLVVYPWTQR				-0.0378995	1273.68	637.847	1273.72	637.866	2	11	1.1.1.138.3	1.29623	11.1189	11.1189			80.9383
37	1.19	16.22	100	70.86	58.94	tr|A8DUK2|A8DUK2_MOUSE	Beta-globin OS=Mus musculus OX=10090 GN=Hbbt1 PE=3 SV=1			0	99	LLVVYPWTQR				-0.00579505	1273.71	637.864	1273.72	637.866	2	9	1.1.1.307.3	2.93482	11.0817	11.0817			84.537
37	1.19	16.22	100	70.86	58.94	tr|A8DUK2|A8DUK2_MOUSE	Beta-globin OS=Mus musculus OX=10090 GN=Hbbt1 PE=3 SV=1			0	99	LLVVYPWTQR				-0.00909095	1273.71	637.862	1273.72	637.866	2	9	1.1.1.78.2	0.692433	11.027	11.027			59.9836
37	1.19	16.22	100	70.86	58.94	tr|A8DUK2|A8DUK2_MOUSE	Beta-globin OS=Mus musculus OX=10090 GN=Hbbt1 PE=3 SV=1			0	99	LLVVYPWTQR				-0.0267911	1273.69	637.853	1273.72	637.866	2	8	1.1.1.171.2	1.55905	11.0709	11.0709			58.984
37	1.19	16.22	100	70.86	58.94	tr|A8DUK2|A8DUK2_MOUSE	Beta-globin OS=Mus musculus OX=10090 GN=Hbbt1 PE=3 SV=1			0	99	LLVVYPWTQR				0.00238366	1273.72	637.868	1273.72	637.866	2	8	1.1.1.261.2	2.43285	11.0008	11.0008			52.4865
37	1.19	16.22	100	70.86	58.94	tr|A8DUK2|A8DUK2_MOUSE	Beta-globin OS=Mus musculus OX=10090 GN=Hbbt1 PE=3 SV=1			0	99	LLVVYPWTQR				0.00238366	1273.72	637.868	1273.72	637.866	2	10	1.1.1.237.2	2.20668	11.2536	11.2536			69.1801
37	1.19	16.22	100	70.86	58.94	tr|A8DUK2|A8DUK2_MOUSE	Beta-globin OS=Mus musculus OX=10090 GN=Hbbt1 PE=3 SV=1			0	99	LLVVYPWTQR				0.00580163	1273.72	637.869	1273.72	637.866	2	9	1.1.1.331.5	3.37647	12.1585	12.1585			246.001
37	1.19	16.22	100	70.86	58.94	tr|A8DUK2|A8DUK2_MOUSE	Beta-globin OS=Mus musculus OX=10090 GN=Hbbt1 PE=3 SV=1			0	99	LLVVYPWTQR				-0.033505	1273.68	637.85	1273.72	637.866	2	8	1.1.1.112.2	1.05808	11.1554	11.1554			58.934
37	1.19	16.22	100	70.86	58.94	tr|A8DUK2|A8DUK2_MOUSE	Beta-globin OS=Mus musculus OX=10090 GN=Hbbt1 PE=3 SV=1			0	98.21	LLVVYPWTQR				-0.00542884	1273.71	637.864	1273.72	637.866	2	7	1.1.1.183.2	1.66622	11.5295	11.5295			62.3827
37	1.19	16.22	100	70.86	58.94	tr|A8DUK2|A8DUK2_MOUSE	Beta-globin OS=Mus musculus OX=10090 GN=Hbbt1 PE=3 SV=1			0	97.57	LLVVYPWTQR				-0.00481849	1273.71	637.864	1273.72	637.866	2	6	1.1.1.324.4	3.23398	10.7411	10.7411			194.34
37	1.19	16.22	100	70.86	58.94	tr|A8DUK2|A8DUK2_MOUSE	Beta-globin OS=Mus musculus OX=10090 GN=Hbbt1 PE=3 SV=1			0	96.96	LLVVYPWTQR				-0.00225501	1273.72	637.865	1273.72	637.866	2	5	1.1.1.978.10	16.2464	712.86	591.29	16.26	0.14	150.226
37	1.19	16.22	100	70.86	58.94	tr|A8DUK2|A8DUK2_MOUSE	Beta-globin OS=Mus musculus OX=10090 GN=Hbbt1 PE=3 SV=1			0	93.84	LLVVYPWTQR				0.00421471	1273.72	637.869	1273.72	637.866	2	7	1.1.1.935.11	15.4009	64.1499	64.1499			110.341
37	1.19	16.22	100	70.86	58.94	tr|A8DUK2|A8DUK2_MOUSE	Beta-globin OS=Mus musculus OX=10090 GN=Hbbt1 PE=3 SV=1			0	93.31	LLVVYPWTQR				-0.114193	1273.6	637.809	1273.72	637.866	2	7	1.1.1.1396.4	24.6685	66.3369	66.3369			34.7697
37	1.19	16.22	100	70.86	58.94	tr|A8DUK2|A8DUK2_MOUSE	Beta-globin OS=Mus musculus OX=10090 GN=Hbbt1 PE=3 SV=1			0	87.86	LLVVYPWTQR				-0.0440031	1273.67	637.844	1273.72	637.866	2	7	1.1.1.4.2	0.0327833	93.8934	93.8934			54.1858
37	1.19	16.22	100	70.86	58.94	tr|A8DUK2|A8DUK2_MOUSE	Beta-globin OS=Mus musculus OX=10090 GN=Hbbt1 PE=3 SV=1			0	87.18	LLVVYPWTQR				-0.00982337	1273.71	637.861	1273.72	637.866	2	7	1.1.1.970.8	16.0844	7619.93	1324.06	15.91	0.17	243.641
37	1.19	16.22	100	70.86	58.94	tr|A8DUK2|A8DUK2_MOUSE	Beta-globin OS=Mus musculus OX=10090 GN=Hbbt1 PE=3 SV=1			0	85.78	LLVVYPWTQR				-0.00982337	1273.71	637.861	1273.72	637.866	2	7	1.1.1.952.12	15.7421	7619.93	573.17	15.91	0.17	150.226
37	1.19	16.22	100	70.86	58.94	tr|A8DUK2|A8DUK2_MOUSE	Beta-globin OS=Mus musculus OX=10090 GN=Hbbt1 PE=3 SV=1			0	77.24	LLVVYPWTQR				-0.0151945	1273.7	637.859	1273.72	637.866	2	5	1.1.1.903.14	14.7973	63.6151	63.6151			86.2665
37	1.19	16.22	100	70.86	58.94	tr|A8DUK2|A8DUK2_MOUSE	Beta-globin OS=Mus musculus OX=10090 GN=Hbbt1 PE=3 SV=1			0	51.26	LLVVYPWTQR				-0.110043	1273.61	637.811	1273.72	637.866	2	6	1.1.1.649.7	9.78233	48.6354	48.6354			259.335
37	1.19	16.22	100	70.86	58.94	tr|A8DUK2|A8DUK2_MOUSE	Beta-globin OS=Mus musculus OX=10090 GN=Hbbt1 PE=3 SV=1			0	35.02	LLVVYPWTQR				-0.00225501	1273.72	637.865	1273.72	637.866	2	5	1.1.1.987.5	16.4262	712.86	104.46	16.26	0.14	98.3261
37	1.19	16.22	100	70.86	58.94	tr|A8DUK2|A8DUK2_MOUSE	Beta-globin OS=Mus musculus OX=10090 GN=Hbbt1 PE=3 SV=1			0	24.17	LLVVYPWTQR				-0.0245939	1273.69	637.854	1273.72	637.866	2	5	1.1.1.444.12	5.6697	103.93	75.3	5.68	0.12	365.395
37	1.19	16.22	100	70.86	58.94	tr|A8DUK2|A8DUK2_MOUSE	Beta-globin OS=Mus musculus OX=10090 GN=Hbbt1 PE=3 SV=1			0	17	TFASLSELHCDKLHVDPENFR	Carbamidomethyl@N-term; Carbamidomethyl(C)@10			-0.00746889	2571.21	643.81	2571.22	643.812	4	10	1.1.1.761.3	11.9799	4699.72	2146.15	12.05	0.12	769.092
37	1.19	16.22	100	70.86	58.94	tr|A8DUK2|A8DUK2_MOUSE	Beta-globin OS=Mus musculus OX=10090 GN=Hbbt1 PE=3 SV=1			0	99	VITAFNDGLNHLDSLK				-0.0205691	1755.89	586.306	1755.92	586.312	3	11	1.1.1.33.2	0.282783	11.1821	11.1821			77.7269
37	1.19	16.22	100	70.86	58.94	tr|A8DUK2|A8DUK2_MOUSE	Beta-globin OS=Mus musculus OX=10090 GN=Hbbt1 PE=3 SV=1			0	99	VITAFNDGLNHLDSLK				-0.00921653	1755.91	586.309	1755.92	586.312	3	11	1.1.1.57.2	0.509767	10.8959	10.8959			76.3774
37	1.19	16.22	100	70.86	58.94	tr|A8DUK2|A8DUK2_MOUSE	Beta-globin OS=Mus musculus OX=10090 GN=Hbbt1 PE=3 SV=1			0	99	VITAFNDGLNHLDSLK				-0.00555442	1755.91	586.311	1755.92	586.312	3	13	1.1.1.152.2	1.3934	11.0231	11.0231			99.2814
37	1.19	16.22	100	70.86	58.94	tr|A8DUK2|A8DUK2_MOUSE	Beta-globin OS=Mus musculus OX=10090 GN=Hbbt1 PE=3 SV=1			0	99	VITAFNDGLNHLDSLK				0.000488057	1755.92	586.313	1755.92	586.312	3	12	1.1.1.200.2	1.8552	10.9313	10.9313			69.7299
37	1.19	16.22	100	70.86	58.94	tr|A8DUK2|A8DUK2_MOUSE	Beta-globin OS=Mus musculus OX=10090 GN=Hbbt1 PE=3 SV=1			0	99	VITAFNDGLNHLDSLK				-0.0335696	1755.88	586.301	1755.92	586.312	3	11	1.1.1.221.2	2.06437	11.1042	11.1042			84.2744
37	1.19	16.22	100	70.86	58.94	tr|A8DUK2|A8DUK2_MOUSE	Beta-globin OS=Mus musculus OX=10090 GN=Hbbt1 PE=3 SV=1			0	99	VITAFNDGLNHLDSLK				0.0019529	1755.92	586.313	1755.92	586.312	3	11	1.1.1.242.2	2.27568	11.6196	11.6196			84.3744
37	1.19	16.22	100	70.86	58.94	tr|A8DUK2|A8DUK2_MOUSE	Beta-globin OS=Mus musculus OX=10090 GN=Hbbt1 PE=3 SV=1			0	99	VITAFNDGLNHLDSLK				-0.0167239	1755.9	586.307	1755.92	586.312	3	13	1.1.1.827.5	13.2949	7012.15	6401.23	13.33	0.12	876.451
37	1.19	16.22	100	70.86	58.94	tr|A8DUK2|A8DUK2_MOUSE	Beta-globin OS=Mus musculus OX=10090 GN=Hbbt1 PE=3 SV=1			0	99	VITAFNDGLNHLDSLK				-0.00793479	1755.91	586.31	1755.92	586.312	3	11	1.1.1.7.3	0.0714667	35.179	35.179			98.538
37	1.19	16.22	100	70.86	58.94	tr|A8DUK2|A8DUK2_MOUSE	Beta-globin OS=Mus musculus OX=10090 GN=Hbbt1 PE=3 SV=1			0	99	VITAFNDGLNHLDSLK				-0.00793479	1755.91	586.31	1755.92	586.312	3	11	1.1.1.255.2	2.38718	10.9718	10.9718			78.2267
37	1.19	16.22	100	70.86	58.94	tr|A8DUK2|A8DUK2_MOUSE	Beta-globin OS=Mus musculus OX=10090 GN=Hbbt1 PE=3 SV=1			0	99	VITAFNDGLNHLDSLK				-0.0130617	1755.9	586.308	1755.92	586.312	3	11	1.1.1.90.2	0.813083	11.0231	11.0231			77.577
37	1.19	16.22	100	70.86	58.94	tr|A8DUK2|A8DUK2_MOUSE	Beta-globin OS=Mus musculus OX=10090 GN=Hbbt1 PE=3 SV=1			0	99	VITAFNDGLNHLDSLK				-0.0143435	1755.9	586.308	1755.92	586.312	3	11	1.1.1.111.2	1.03875	11.4057	11.4057			74.1283
37	1.19	16.22	100	70.86	58.94	tr|A8DUK2|A8DUK2_MOUSE	Beta-globin OS=Mus musculus OX=10090 GN=Hbbt1 PE=3 SV=1			0	99	VITAFNDGLNHLDSLK				-0.0200198	1755.9	586.306	1755.92	586.312	3	10	1.1.1.124.2	1.1654	11.4018	11.4018			73.8284
37	1.19	16.22	100	70.86	58.94	tr|A8DUK2|A8DUK2_MOUSE	Beta-globin OS=Mus musculus OX=10090 GN=Hbbt1 PE=3 SV=1			0	99	VITAFNDGLNHLDSLK				-0.0101321	1755.91	586.309	1755.92	586.312	3	12	1.1.1.191.2	1.75122	10.9824	10.9824			81.8753
37	1.19	16.22	100	70.86	58.94	tr|A8DUK2|A8DUK2_MOUSE	Beta-globin OS=Mus musculus OX=10090 GN=Hbbt1 PE=3 SV=1			0	99	VITAFNDGLNHLDSLK				0.00378396	1755.92	586.314	1755.92	586.312	3	12	1.1.1.266.2	2.48702	11.2386	11.2386			64.0819
37	1.19	16.22	100	70.86	58.94	tr|A8DUK2|A8DUK2_MOUSE	Beta-globin OS=Mus musculus OX=10090 GN=Hbbt1 PE=3 SV=1			0	99	VITAFNDGLNHLDSLK				-0.018738	1755.9	586.306	1755.92	586.312	3	10	1.1.1.212.2	1.9607	11.2576	11.2576			78.8265
37	1.19	16.22	100	70.86	58.94	tr|A8DUK2|A8DUK2_MOUSE	Beta-globin OS=Mus musculus OX=10090 GN=Hbbt1 PE=3 SV=1			0	99	VITAFNDGLNHLDSLK				-0.000427471	1755.92	586.312	1755.92	586.312	3	11	1.1.1.68.2	0.6106	11.1446	11.1446			76.5773
37	1.19	16.22	100	70.86	58.94	tr|A8DUK2|A8DUK2_MOUSE	Beta-globin OS=Mus musculus OX=10090 GN=Hbbt1 PE=3 SV=1			0	99	VITAFNDGLNHLDSLK				-0.0310061	1755.88	586.302	1755.92	586.312	3	10	1.1.1.137.2	1.2769	11.2837	11.2837			83.9246
37	1.19	16.22	100	70.86	58.94	tr|A8DUK2|A8DUK2_MOUSE	Beta-globin OS=Mus musculus OX=10090 GN=Hbbt1 PE=3 SV=1			0	99	VITAFNDGLNHLDSLK				0.00378396	1755.92	586.314	1755.92	586.312	3	9	1.1.1.169.2	1.53422	11.1337	11.1337			67.081
37	1.19	16.22	100	70.86	58.94	tr|A8DUK2|A8DUK2_MOUSE	Beta-globin OS=Mus musculus OX=10090 GN=Hbbt1 PE=3 SV=1			0	99	VITAFNDGLNHLDSLK				-0.00372337	1755.91	586.311	1755.92	586.312	3	10	1.1.1.182.2	1.64672	11.2876	11.2876			79.3763
37	1.19	16.22	100	70.86	58.94	tr|A8DUK2|A8DUK2_MOUSE	Beta-globin OS=Mus musculus OX=10090 GN=Hbbt1 PE=3 SV=1			0	99	VITAFNDGLNHLDSLK				-0.0267947	1755.89	586.303	1755.92	586.312	3	10	1.1.1.232.2	2.1657	11.0562	11.0562			88.5728
37	1.19	16.22	100	70.86	58.94	tr|A8DUK2|A8DUK2_MOUSE	Beta-globin OS=Mus musculus OX=10090 GN=Hbbt1 PE=3 SV=1			0	99	VITAFNDGLNHLDSLK				-0.0136111	1755.9	586.308	1755.92	586.312	3	11	1.1.1.288.2	2.73233	11.0416	11.0416			122.96
37	1.19	16.22	100	70.86	58.94	tr|A8DUK2|A8DUK2_MOUSE	Beta-globin OS=Mus musculus OX=10090 GN=Hbbt1 PE=3 SV=1			0	99	VITAFNDGLNHLDSLK				-0.0284426	1755.89	586.303	1755.92	586.312	3	9	1.1.1.45.2	0.4016	11.1228	11.1228			73.2786
37	1.19	16.22	100	70.86	58.94	tr|A8DUK2|A8DUK2_MOUSE	Beta-globin OS=Mus musculus OX=10090 GN=Hbbt1 PE=3 SV=1			0	99	VITAFNDGLNHLDSLK				-0.018738	1755.9	586.306	1755.92	586.312	3	12	1.1.1.79.3	0.711767	11.0231	11.0231			110.777
37	1.19	16.22	100	70.86	58.94	tr|A8DUK2|A8DUK2_MOUSE	Beta-globin OS=Mus musculus OX=10090 GN=Hbbt1 PE=3 SV=1			0	99	VITAFNDGLNHLDSLK				-0.00592063	1755.91	586.311	1755.92	586.312	3	11	1.1.1.310.2	2.98615	11.7582	11.7582			118.174
37	1.19	16.22	100	70.86	58.94	tr|A8DUK2|A8DUK2_MOUSE	Beta-globin OS=Mus musculus OX=10090 GN=Hbbt1 PE=3 SV=1			0	99	VITAFNDGLNHLDSLK				-0.0192873	1755.9	586.306	1755.92	586.312	3	10	1.1.1.296.2	2.8255	11.5531	11.5531			129.42
37	1.19	16.22	100	70.86	58.94	tr|A8DUK2|A8DUK2_MOUSE	Beta-globin OS=Mus musculus OX=10090 GN=Hbbt1 PE=3 SV=1			0	99	VITAFNDGLNHLDSLK				-0.0136111	1755.9	586.308	1755.92	586.312	3	10	1.1.1.317.2	3.09632	11.1376	11.1376			164.207
37	1.19	16.22	100	70.86	58.94	tr|A8DUK2|A8DUK2_MOUSE	Beta-globin OS=Mus musculus OX=10090 GN=Hbbt1 PE=3 SV=1			0	99	VITAFNDGLNHLDSLK				-0.0176394	1755.9	586.307	1755.92	586.312	3	9	1.1.1.102.2	0.933583	11.0817	11.0817			76.1275
37	1.19	16.22	100	70.86	58.94	tr|A8DUK2|A8DUK2_MOUSE	Beta-globin OS=Mus musculus OX=10090 GN=Hbbt1 PE=3 SV=1			0	94.96	VITAFNDGLNHLDSLK				-0.0167239	1755.9	586.307	1755.92	586.312	3	8	1.1.1.831.5	13.374	7012.15	4890.93	13.33	0.12	699.918
37	1.19	16.22	100	70.86	58.94	tr|A8DUK2|A8DUK2_MOUSE	Beta-globin OS=Mus musculus OX=10090 GN=Hbbt1 PE=3 SV=1			0	58.71	VITAFNDGLNHLDSLK				-0.0286257	1755.89	586.303	1755.92	586.312	3	7	1.1.1.410.7	4.97723	233.57	190.69	4.95	0.04	443.065
37	1.19	16.22	100	70.86	58.94	tr|A8DUK2|A8DUK2_MOUSE	Beta-globin OS=Mus musculus OX=10090 GN=Hbbt1 PE=3 SV=1			0	43.06	VITAFNDGLNHLDSLK				-0.0262453	1755.89	586.304	1755.92	586.312	3	9	1.1.1.21.2	0.170283	10.8453	10.8453			94.6332
37	1.19	16.22	100	70.86	58.94	tr|A8DUK2|A8DUK2_MOUSE	Beta-globin OS=Mus musculus OX=10090 GN=Hbbt1 PE=3 SV=1			0	36.79	VITAFNDGLNHLDSLK				-0.0176394	1755.9	586.307	1755.92	586.312	3	6	1.1.1.379.9	4.35093	336.72	64.99	4.45	0.14	309.766
37	1.19	16.22	100	70.86	58.94	tr|A8DUK2|A8DUK2_MOUSE	Beta-globin OS=Mus musculus OX=10090 GN=Hbbt1 PE=3 SV=1			0	99	VNADEVGGEALGR				-0.0205567	1285.61	643.81	1285.63	643.82	2	14	1.1.1.477.9	6.33183	2784.13	2471.97	6.36	0.12	1239.71
37	1.19	16.22	100	70.86	58.94	tr|A8DUK2|A8DUK2_MOUSE	Beta-globin OS=Mus musculus OX=10090 GN=Hbbt1 PE=3 SV=1			0	99	VNADEVGGEALGR				-0.0205567	1285.61	643.81	1285.63	643.82	2	15	1.1.1.482.8	6.4325	2784.13	1434.69	6.36	0.12	706.366
37	1.19	16.22	100	70.86	58.94	tr|A8DUK2|A8DUK2_MOUSE	Beta-globin OS=Mus musculus OX=10090 GN=Hbbt1 PE=3 SV=1			0	99	VNADEVGGEALGR				0.0885742	1285.71	643.865	1285.63	643.82	2	9	1.1.1.488.9	6.55415	158.75	149.88	6.56	0.08	452.512
37	1.19	16.22	100	70.86	58.94	tr|A8DUK2|A8DUK2_MOUSE	Beta-globin OS=Mus musculus OX=10090 GN=Hbbt1 PE=3 SV=1			0	65.65	VVYPWTQRY				0.00793992	1210.62	606.318	1210.61	606.314	2	5	1.1.1.786.3	12.4756	604.82	545.64	12.45	0.12	137.631
37	1.19	16.22	100	70.86	58.94	tr|A8DUK2|A8DUK2_MOUSE	Beta-globin OS=Mus musculus OX=10090 GN=Hbbt1 PE=3 SV=1			0	99	YFDSFGDLSSASAIMGNAK				-0.0786999	1979.81	990.915	1979.89	990.954	2	13	1.1.1.24.2	0.206617	10.7067	10.7067			52.2366
37	1.19	16.22	100	70.86	58.94	tr|A8DUK2|A8DUK2_MOUSE	Beta-globin OS=Mus musculus OX=10090 GN=Hbbt1 PE=3 SV=1			0	99	YFDSFGDLSSASAIMGNAK				-0.0636852	1979.83	990.922	1979.89	990.954	2	10	1.1.1.42.2	0.358117	11.0631	11.0631			57.6345
37	1.19	16.22	100	70.86	58.94	tr|A8DUK2|A8DUK2_MOUSE	Beta-globin OS=Mus musculus OX=10090 GN=Hbbt1 PE=3 SV=1			0	99	YFDSFGDLSSASAIMGNAK				-0.0642956	1979.83	990.922	1979.89	990.954	2	15	1.1.1.91.2	0.832583	10.892	10.892			54.5857
37	1.19	16.22	100	70.86	58.94	tr|A8DUK2|A8DUK2_MOUSE	Beta-globin OS=Mus musculus OX=10090 GN=Hbbt1 PE=3 SV=1			0	99	YFDSFGDLSSASAIMGNAK				-0.0786999	1979.81	990.915	1979.89	990.954	2	13	1.1.1.110.2	1.01925	11.1446	11.1446			49.4937
37	1.19	16.22	100	70.86	58.94	tr|A8DUK2|A8DUK2_MOUSE	Beta-globin OS=Mus musculus OX=10090 GN=Hbbt1 PE=3 SV=1			0	99	YFDSFGDLSSASAIMGNAK				-0.0620983	1979.83	990.923	1979.89	990.954	2	13	1.1.1.121.2	1.1349	11.0377	11.0377			55.9851
37	1.19	16.22	100	70.86	58.94	tr|A8DUK2|A8DUK2_MOUSE	Beta-globin OS=Mus musculus OX=10090 GN=Hbbt1 PE=3 SV=1			0	99	YFDSFGDLSSASAIMGNAK				-0.0505017	1979.84	990.929	1979.89	990.954	2	12	1.1.1.135.2	1.25273	11.2647	11.2647			57.1347
37	1.19	16.22	100	70.86	58.94	tr|A8DUK2|A8DUK2_MOUSE	Beta-globin OS=Mus musculus OX=10090 GN=Hbbt1 PE=3 SV=1			0	99	YFDSFGDLSSASAIMGNAK				-0.0774792	1979.82	990.915	1979.89	990.954	2	13	1.1.1.151.2	1.3804	11.1821	11.1821			48.9378
37	1.19	16.22	100	70.86	58.94	tr|A8DUK2|A8DUK2_MOUSE	Beta-globin OS=Mus musculus OX=10090 GN=Hbbt1 PE=3 SV=1			0	99	YFDSFGDLSSASAIMGNAK				-0.0474499	1979.85	990.93	1979.89	990.954	2	14	1.1.1.166.3	1.50405	11.2119	11.2119			71.8418
37	1.19	16.22	100	70.86	58.94	tr|A8DUK2|A8DUK2_MOUSE	Beta-globin OS=Mus musculus OX=10090 GN=Hbbt1 PE=3 SV=1			0	99	YFDSFGDLSSASAIMGNAK				-0.0556286	1979.84	990.926	1979.89	990.954	2	13	1.1.1.185.2	1.69072	11.6748	11.6748			56.0851
37	1.19	16.22	100	70.86	58.94	tr|A8DUK2|A8DUK2_MOUSE	Beta-globin OS=Mus musculus OX=10090 GN=Hbbt1 PE=3 SV=1			0	99	YFDSFGDLSSASAIMGNAK				-0.0625866	1979.83	990.923	1979.89	990.954	2	12	1.1.1.198.2	1.83055	11.0817	11.0817			51.8367
37	1.19	16.22	100	70.86	58.94	tr|A8DUK2|A8DUK2_MOUSE	Beta-globin OS=Mus musculus OX=10090 GN=Hbbt1 PE=3 SV=1			0	99	YFDSFGDLSSASAIMGNAK				-0.0796765	1979.81	990.914	1979.89	990.954	2	11	1.1.1.217.2	2.01503	11.2149	11.2149			51.6868
37	1.19	16.22	100	70.86	58.94	tr|A8DUK2|A8DUK2_MOUSE	Beta-globin OS=Mus musculus OX=10090 GN=Hbbt1 PE=3 SV=1			0	99	YFDSFGDLSSASAIMGNAK				-0.0624645	1979.83	990.923	1979.89	990.954	2	14	1.1.1.239.2	2.23137	11.3481	11.3481			57.0847
37	1.19	16.22	100	70.86	58.94	tr|A8DUK2|A8DUK2_MOUSE	Beta-globin OS=Mus musculus OX=10090 GN=Hbbt1 PE=3 SV=1			0	99	YFDSFGDLSSASAIMGNAK				-0.0442761	1979.85	990.932	1979.89	990.954	2	11	1.1.1.293.2	2.80217	11.6079	11.6079			48.438
37	1.19	16.22	100	70.86	58.94	tr|A8DUK2|A8DUK2_MOUSE	Beta-globin OS=Mus musculus OX=10090 GN=Hbbt1 PE=3 SV=1			0	99	YFDSFGDLSSASAIMGNAK				-0.070277	1979.82	990.919	1979.89	990.954	2	14	1.1.1.308.3	2.95415	11.4637	11.4637			73.6911
37	1.19	16.22	100	70.86	58.94	tr|A8DUK2|A8DUK2_MOUSE	Beta-globin OS=Mus musculus OX=10090 GN=Hbbt1 PE=3 SV=1			0	99	YFDSFGDLSSASAIMGNAK				-0.0530651	1979.84	990.928	1979.89	990.954	2	20	1.1.1.1009.8	16.873	13187.5	3660.58	16.96	0.12	1506.03
37	1.19	16.22	100	70.86	58.94	tr|A8DUK2|A8DUK2_MOUSE	Beta-globin OS=Mus musculus OX=10090 GN=Hbbt1 PE=3 SV=1			0	99	YFDSFGDLSSASAIMGNAK				-0.0178611	1979.88	660.966	1979.89	660.972	3	17	1.1.1.1012.10	16.9327	4663.72	3962.13	16.96	0.14	642.02
37	1.19	16.22	100	70.86	58.94	tr|A8DUK2|A8DUK2_MOUSE	Beta-globin OS=Mus musculus OX=10090 GN=Hbbt1 PE=3 SV=1			0	99	YFDSFGDLSSASAIMGNAK				-0.0530651	1979.84	990.928	1979.89	990.954	2	22	1.1.1.1015.14	16.9923	13187.5	11354.7	16.96	0.12	3428.72
37	1.19	16.22	100	70.86	58.94	tr|A8DUK2|A8DUK2_MOUSE	Beta-globin OS=Mus musculus OX=10090 GN=Hbbt1 PE=3 SV=1			0	99	YFDSFGDLSSASAIMGNAK				-0.0178611	1979.88	660.966	1979.89	660.972	3	15	1.1.1.1017.10	17.0273	4663.72	3186.52	16.96	0.14	444.065
37	1.19	16.22	100	70.86	58.94	tr|A8DUK2|A8DUK2_MOUSE	Beta-globin OS=Mus musculus OX=10090 GN=Hbbt1 PE=3 SV=1			0	99	YFDSFGDLSSASAIMGNAK				-0.0530651	1979.84	990.928	1979.89	990.954	2	16	1.1.1.1022.10	17.1308	13187.5	2243.25	16.96	0.12	527.664
37	1.19	16.22	100	70.86	58.94	tr|A8DUK2|A8DUK2_MOUSE	Beta-globin OS=Mus musculus OX=10090 GN=Hbbt1 PE=3 SV=1			0	99	YFDSFGDLSSASAIMGNAK				-0.0530651	1979.84	990.928	1979.89	990.954	2	18	1.1.1.1028.5	17.2518	13187.5	997.13	16.96	0.12	589.859
37	1.19	16.22	100	70.86	58.94	tr|A8DUK2|A8DUK2_MOUSE	Beta-globin OS=Mus musculus OX=10090 GN=Hbbt1 PE=3 SV=1			0	99	YFDSFGDLSSASAIMGNAK				-0.068446	1979.83	990.92	1979.89	990.954	2	16	1.1.1.1040.7	17.4745	108.556	108.556			530.044
37	1.19	16.22	100	70.86	58.94	tr|A8DUK2|A8DUK2_MOUSE	Beta-globin OS=Mus musculus OX=10090 GN=Hbbt1 PE=3 SV=1			0	99	YFDSFGDLSSASAIMGNAK				-0.0804089	1979.81	990.914	1979.89	990.954	2	9	1.1.1.6.2	0.0566167	47.4713	47.4713			48.338
37	1.19	16.22	100	70.86	58.94	tr|A8DUK2|A8DUK2_MOUSE	Beta-globin OS=Mus musculus OX=10090 GN=Hbbt1 PE=3 SV=1			0	99	YFDSFGDLSSASAIMGNAK				-0.0368298	1979.86	990.936	1979.89	990.954	2	9	1.1.1.1173.13	20.1465	63.6029	63.6029			287.704
37	1.19	16.22	100	70.86	58.94	tr|A8DUK2|A8DUK2_MOUSE	Beta-globin OS=Mus musculus OX=10090 GN=Hbbt1 PE=3 SV=1			0	99	YFDSFGDLSSASAIMGNAK				-0.0574597	1979.84	990.925	1979.89	990.954	2	10	1.1.1.952.13	15.7437	64.2111	64.2111			326.89
37	1.19	16.22	100	70.86	58.94	tr|A8DUK2|A8DUK2_MOUSE	Beta-globin OS=Mus musculus OX=10090 GN=Hbbt1 PE=3 SV=1			0	99	YFDSFGDLSSASAIMGNAK				-0.0620983	1979.83	990.923	1979.89	990.954	2	10	1.1.1.986.13	16.4104	61.6026	61.6026			423.153
37	1.19	16.22	100	70.86	58.94	tr|A8DUK2|A8DUK2_MOUSE	Beta-globin OS=Mus musculus OX=10090 GN=Hbbt1 PE=3 SV=1			0	93.86	YFDSFGDLSSASAIMGNAK				-0.0530651	1979.84	990.928	1979.89	990.954	2	9	1.1.1.1007.12	16.833	13187.5	1245.73	16.96	0.12	421.104
37	1.19	16.22	100	70.86	58.94	tr|A8DUK2|A8DUK2_MOUSE	Beta-globin OS=Mus musculus OX=10090 GN=Hbbt1 PE=3 SV=1			0	89.53	YFDSFGDLSSASAIMGNAK				-0.0600231	1979.83	990.924	1979.89	990.954	2	9	1.1.1.1046.14	17.5951	64.7775	64.7775			433.949
37	1.19	16.22	100	70.86	58.94	tr|A8DUK2|A8DUK2_MOUSE	Beta-globin OS=Mus musculus OX=10090 GN=Hbbt1 PE=3 SV=1			0	83.85	YFDSFGDLSSASAIMGNAK				-0.078822	1979.81	990.915	1979.89	990.954	2	7	1.1.1.1196.16	20.6135	60.7166	60.7166			287.724
37	1.19	16.22	100	70.86	58.94	tr|A8DUK2|A8DUK2_MOUSE	Beta-globin OS=Mus musculus OX=10090 GN=Hbbt1 PE=3 SV=1			0	69.99	YFDSFGDLSSASAIMGNAK				-0.0712536	1979.82	990.918	1979.89	990.954	2	7	1.1.1.1863.15	34.158	35.7713	35.7713			186.74
37	1.19	16.22	100	70.86	58.94	tr|A8DUK2|A8DUK2_MOUSE	Beta-globin OS=Mus musculus OX=10090 GN=Hbbt1 PE=3 SV=1			0	57.86	YFDSFGDLSSASAIMGNAK				-0.0844372	1979.81	990.912	1979.89	990.954	2	7	1.1.1.1062.14	17.9129	65.1621	65.1621			471.25
38	1.19	1.26	43.89	0.6429	0	sp|P40201|CHD1_MOUSE	Chromodomain-helicase-DNA-binding protein 1 OS=Mus musculus OX=10090 GN=Chd1 PE=1 SV=3			0.856985	88.53	RAGGLGINLAS				-0.0149689	1027.56	514.788	1027.58	514.796	2	7	1.1.1.397.5	4.71225	1201.67	727.63	4.75	0.1	401.031
38	1.19	1.26	43.89	0.6429	0	sp|P40201|CHD1_MOUSE	Chromodomain-helicase-DNA-binding protein 1 OS=Mus musculus OX=10090 GN=Chd1 PE=1 SV=3			0.197911	41.69	STRAGGLGIN				0.0831276	944.587	473.301	944.504	473.259	2	4	1.1.1.1042.4	17.5047	1250.3	1145.8	17.48	0.1	121.887
38	1.19	1.26	43.89	0.6429	0	sp|P40201|CHD1_MOUSE	Chromodomain-helicase-DNA-binding protein 1 OS=Mus musculus OX=10090 GN=Chd1 PE=1 SV=3			0.0589857	15.42	LEEIYMLPRM				-0.0134517	1293.63	647.824	1293.65	647.83	2	4	1.1.1.539.7	7.58093	6281.01	2856.91	7.51	0.12	222.729
38	1.19	1.26	43.89	0.6429	0	sp|P40201|CHD1_MOUSE	Chromodomain-helicase-DNA-binding protein 1 OS=Mus musculus OX=10090 GN=Chd1 PE=1 SV=3			0	54.91	RAGGLGINLAS				-0.0149689	1027.56	514.788	1027.58	514.796	2	7	1.1.1.402.2	4.81107	1201.67	616.74	4.75	0.1	312.914
39	1.12	1.15	27.92	4.221	0	tr|Q8VFT3|Q8VFT3_MOUSE	Olfactory receptor OS=Mus musculus OX=10090 GN=Olfr733 PE=2 SV=1			1.11919	94.02	TVMNPRVCYVMLL	Carbamidomethyl(C)@8			-0.10954	1594.69	798.354	1594.8	798.409	2	6	1.1.1.1150.13	19.6822	57.8871	57.8871			160.672
40	1.1	1.41	79.23	1.408	0	sp|Q0VF58|COJA1_MOUSE	Collagen alpha-1(XIX) chain OS=Mus musculus OX=10090 GN=Col19a1 PE=2 SV=2			0.239578	48.42	GPQGPPGPKGDKGDMGPPG				-0.0114568	1744.81	873.412	1744.82	873.417	2	5	1.1.1.1553.8	27.8775	69.0331	69.0331			132.383
40	1.1	1.41	79.23	1.408	0	sp|Q0VF58|COJA1_MOUSE	Collagen alpha-1(XIX) chain OS=Mus musculus OX=10090 GN=Col19a1 PE=2 SV=2			0.195179	43.55	SKGSTGPPGHQG				0.0281597	1108.55	555.284	1108.53	555.27	2	5	1.1.1.622.8	9.2417	492.67	457.72	9.23	0.12	286.674
40	1.1	1.41	79.23	1.408	0	sp|Q0VF58|COJA1_MOUSE	Collagen alpha-1(XIX) chain OS=Mus musculus OX=10090 GN=Col19a1 PE=2 SV=2			0.177178	38.14	PGMPGNDGAPG				0.0159585	968.418	969.425	968.402	969.409	1	4	1.1.1.1335.15	23.432	62.1382	62.1382			178.565
40	1.1	1.41	79.23	1.408	0	sp|Q0VF58|COJA1_MOUSE	Collagen alpha-1(XIX) chain OS=Mus musculus OX=10090 GN=Col19a1 PE=2 SV=2			0.0783135	50.63	GPPGNPGPPGPPGPPG	Deamidated(N)@5			0.0187208	1348.66	675.337	1348.64	675.328	2	4	1.1.1.1463.3	26.0358	935.76	601.91	26.19	0.22	57.861
40	1.1	1.41	79.23	1.408	0	sp|Q0VF58|COJA1_MOUSE	Collagen alpha-1(XIX) chain OS=Mus musculus OX=10090 GN=Col19a1 PE=2 SV=2			0.0560111	18.09	GPPGLTGRTGHPG				-0.037032	1202.58	602.297	1202.62	602.315	2	4	1.1.1.1362.4	23.9733	1885.89	1826.95	23.97	0.08	48.3646
41	1.07	3.47	88.7	3.075	0	tr|Q63ZW6|Q63ZW6_MOUSE	Col4a5 protein OS=Mus musculus OX=10090 GN=Col4a5 PE=1 SV=1			0.312471	56.32	PPGTAVVGPPGP				0.0670196	1044.63	523.321	1044.56	523.287	2	4	1.1.1.918.2	15.0813	1054.69	616.58	15.25	0.25	105.716
41	1.07	3.47	88.7	3.075	0	tr|Q63ZW6|Q63ZW6_MOUSE	Col4a5 protein OS=Mus musculus OX=10090 GN=Col4a5 PE=1 SV=1			0.08302	21.01	IPGLSGPKGY				0.0771308	987.616	494.815	987.539	494.777	2	5	1.1.1.1110.3	18.8693	5277.24	2786.16	18.64	0.36	289.907
41	1.07	3.47	88.7	3.075	0	tr|Q63ZW6|Q63ZW6_MOUSE	Col4a5 protein OS=Mus musculus OX=10090 GN=Col4a5 PE=1 SV=1			0.0599818	15.39	GPPGPPGDKGLQ				0.0165739	1118.59	560.302	1118.57	560.293	2	3	1.1.1.1136.2	19.3919	359.27	230.57	19.37	0.04	78.853
41	1.07	3.47	88.7	3.075	0	tr|Q63ZW6|Q63ZW6_MOUSE	Col4a5 protein OS=Mus musculus OX=10090 GN=Col4a5 PE=1 SV=1			0.00217692	39.17	PGFPGTPGLP	Oxidation(P)@10	Oxidation(P)@107		-0.0206596	954.46	478.238	954.481	478.248	2	6	1.1.1.571.2	8.21625	15958.3	582.26	8.39	0.12	288.174
41	1.07	3.47	88.7	3.075	0	tr|Q63ZW6|Q63ZW6_MOUSE	Col4a5 protein OS=Mus musculus OX=10090 GN=Col4a5 PE=1 SV=1			0.000869447	21.58	QGPPGPPGTTSVAHG	Oxidation(P)@6	Oxidation(P)@1458		0.0620251	1374.71	688.365	1374.65	688.334	2	7	1.1.1.1072.13	18.1128	2114.05	1435.17	18.18	0.32	355.815
41	1.07	3.47	88.7	3.075	0	tr|Q63ZW6|Q63ZW6_MOUSE	Col4a5 protein OS=Mus musculus OX=10090 GN=Col4a5 PE=1 SV=1			0	88.22	PGKPGLPG				0.00817017	721.42	361.717	721.412	361.713	2	4	1.1.1.734.2	11.4431	674.85	557.23	11.42	0.06	39.7482
41	1.07	3.47	88.7	3.075	0	tr|Q63ZW6|Q63ZW6_MOUSE	Col4a5 protein OS=Mus musculus OX=10090 GN=Col4a5 PE=1 SV=1			0	85.61	PGQPGLPG				0.0445557	721.42	361.717	721.376	361.695	2	4	1.1.1.734.2	11.4431	674.85	557.23	11.42	0.06	39.7482
42	1.04	1.07	47.51	2.639	0	sp|Q8VE49|DOXA1_MOUSE	Dual oxidase maturation factor 1 OS=Mus musculus OX=10090 GN=Duoxa1 PE=2 SV=2			1.03152	92.37	LVMAVAHRM				0.00651982	1026.55	514.284	1026.55	514.281	2	5	1.1.1.1225.3	21.1885	62.6682	62.6682			71.5058
43	1.02	1.05	63.84	2.542	0	sp|Q9CXA2|T3HPD_MOUSE	Trans-L-3-hydroxyproline dehydratase OS=Mus musculus OX=10090 GN=L3hypdh PE=1 SV=1			1.01323	91.95	ADEQVDRSP				0.0608043	1015.52	508.766	1015.46	508.736	2	9	1.1.1.470.3	6.18767	2155.46	2115.57	6.2	0.22	729.257
44	1.01	1.03	38.05	5.31	0	tr|A0A1L1SRI2|A0A1L1SRI2_MOUSE	Histocompatibility antigen 60c OS=Mus musculus OX=10090 GN=H60c PE=4 SV=1			1	91.68	SQYYQGEFIDGF				-0.0366573	1452.58	727.299	1452.62	727.317	2	5	1.1.1.1106.13	18.7971	64.8144	64.8144			183.813
45	1	1.09	37.42	0.5307	0	sp|P41233|ABCA1_MOUSE	Phospholipid-transporting ATPase ABCA1 OS=Mus musculus OX=10090 GN=Abca1 PE=1 SV=4			0.756962	87.9	KPAVDRICIGIP	Carbamidomethyl(C)@8			-0.117498	1337.63	669.823	1337.75	669.882	2	8	1.1.1.544.9	7.6806	1497.13	1175.4	7.71	0.18	486.099
45	1	1.09	37.42	0.5307	0	sp|P41233|ABCA1_MOUSE	Phospholipid-transporting ATPase ABCA1 OS=Mus musculus OX=10090 GN=Abca1 PE=1 SV=4			0.127844	30.73	PTAGVDPYSRRG				-0.0337473	1274.6	638.309	1274.64	638.326	2	5	1.1.1.1429.5	25.3429	67.6806	67.6806			46.3153
46	0.99	1.09	51.62	0.825	0	tr|A0A0N4SVK8|A0A0N4SVK8_MOUSE	[Protein ADP-ribosylarginine] hydrolase-like protein 1 OS=Mus musculus OX=10090 GN=Adprhl1 PE=1 SV=1			0.850781	88.23	KIREDAEDKVTFPD				0.0266783	1661.85	554.958	1661.83	554.949	3	9	1.1.1.605.5	8.89905	7604.18	5435.35	8.85	0.1	1254.91
47	0.99	1.01	47.79	1.416	0	tr|A0A571BF50|A0A571BF50_MOUSE	WD repeat domain 88 OS=Mus musculus OX=10090 GN=Wdr88 PE=4 SV=1			0.970616	91.13	VDNRRVSV				-0.0152543	943.505	472.76	943.52	472.767	2	6	1.1.1.447.4	5.72437	1161.18	769.88	5.68	0.1	308.716
48	0.95	1.15	46.9	0.2801	0	sp|Q8CG65|SSPO_MOUSE	SCO-spondin OS=Mus musculus OX=10090 GN=Sspo PE=2 SV=2			0.291579	54.35	TPGAPVGQTVSPRP				0.00402457	1362.73	682.372	1362.73	682.37	2	7	1.1.1.776.5	12.2822	315.29	284.73	12.28	0.06	302.449
48	0.95	1.15	46.9	0.2801	0	sp|Q8CG65|SSPO_MOUSE	SCO-spondin OS=Mus musculus OX=10090 GN=Sspo PE=2 SV=2			0.183096	39.89	LRAYHPPGP				0.00198944	1006.54	504.276	1006.53	504.275	2	4	1.1.1.583.2	8.45557	173.48	158.63	8.44	0.04	187.95
48	0.95	1.15	46.9	0.2801	0	sp|Q8CG65|SSPO_MOUSE	SCO-spondin OS=Mus musculus OX=10090 GN=Sspo PE=2 SV=2			0.0660069	21.21	EFSTCSLQPCAGPVP	Carbamidomethyl(C)@5; Carbamidomethyl(C)@10			0.0170695	1648.74	825.377	1648.72	825.369	2	5	1.1.1.725.8	11.2711	71.8312	71.8312			229.276
48	0.95	1.15	46.9	0.2801	0	sp|Q8CG65|SSPO_MOUSE	SCO-spondin OS=Mus musculus OX=10090 GN=Sspo PE=2 SV=2			0.0570004	15.75	PLTCDDISGQAACPPDRPCSSPG	Carbamidomethyl(C)@4; Carbamidomethyl(C)@13; Carbamidomethyl(C)@19			0.0574642	2457.09	1229.55	2457.04	1229.53	2	5	1.1.1.1727.10	31.4175	103.12	103.12			65.7089
48	0.95	1.15	46.9	0.2801	0	sp|Q8CG65|SSPO_MOUSE	SCO-spondin OS=Mus musculus OX=10090 GN=Sspo PE=2 SV=2			0.0496351	15.42	FPGMSLQWQGD				0.0363799	1264.59	633.303	1264.55	633.285	2	5	1.1.1.1378.3	24.2998	54.0614	54.0614			36.8689
49	0.95	1.01	69.59	12.89	0	tr|Q3TRZ0|Q3TRZ0_MOUSE	Uncharacterized protein OS=Mus musculus OX=10090 GN=9330154J02Rik PE=2 SV=1			0.694649	83.81	PGPASRLQTWPLGPH				-0.107812	1612.74	807.377	1612.85	807.431	2	5	1.1.1.1387.12	24.4918	1651.04	1099.52	24.58	0.22	105.093
49	0.95	1.01	69.59	12.89	0	tr|Q3TRZ0|Q3TRZ0_MOUSE	Uncharacterized protein OS=Mus musculus OX=10090 GN=9330154J02Rik PE=2 SV=1			0.258061	50.17	RREPANKAAV				0.0137103	1110.64	556.327	1110.63	556.32	2	6	1.1.1.596.3	8.71738	734.78	695.74	8.69	0.12	284.575
49	0.95	1.01	69.59	12.89	0	tr|Q3TRZ0|Q3TRZ0_MOUSE	Uncharacterized protein OS=Mus musculus OX=10090 GN=9330154J02Rik PE=2 SV=1			0	68.13	PGPASRLQTWPLGPH				-0.0927975	1612.75	807.385	1612.85	807.431	2	5	1.1.1.1464.9	26.0611	917.9	874.26	26.07	0.31	106.143
50	0.95	0.97	66.22	7.207	0	tr|Q3UN64|Q3UN64_MOUSE	Uncharacterized protein OS=Mus musculus OX=10090 GN=Gm10564 PE=2 SV=1			0.943095	90.58	LGGGRGALGCAARRAG	Carbamidomethyl(C)@10			-0.0916959	1498.7	750.356	1498.79	750.402	2	7	1.1.1.1166.14	20.0052	2812.31	329.86	19.85	0.14	343.419
51	0.92	0.97	53.58	0.6359	0	tr|F8VQF9|F8VQF9_MOUSE; sp|Q3TLI0|TPC10_MOUSE	Trafficking protein particle complex subunit 10 OS=Mus musculus OX=10090 GN=Trappc10 PE=1 SV=1; Trafficking protein particle complex subunit 10 OS=Mus musculus OX=10090 GN=Trappc10 PE=1 SV=2			0.847712	88.17	KSCGVIAM	Carbamidomethyl(C)@3			0.0221236	864.442	433.228	864.42	433.217	2	4	1.1.1.945.4	15.5949	68.0219	68.0219			117.538
52	0.92	0.96	67.37	1.631	0	tr|A6H5Z1|A6H5Z1_MOUSE	T-box18 OS=Mus musculus OX=10090 GN=Tbx18 PE=2 SV=1			0.886057	92.22	QGTGNAVPAT				0.143264	914.589	458.302	914.446	458.23	2	7	1.1.1.1099.3	18.6476	63.8329	63.8329			61.0098
53	0.9	1.07	52.31	0.3653	0	tr|B2RQQ5|B2RQQ5_MOUSE	Microtubule-associated protein 1B OS=Mus musculus OX=10090 GN=Map1b PE=2 SV=1			0.630784	80.31	PDLGVVFLN				0.0064258	972.534	487.274	972.528	487.271	2	7	1.1.1.854.3	13.8183	918.24	448.54	13.75	0.16	82.5941
53	0.9	1.07	52.31	0.3653	0	tr|B2RQQ5|B2RQQ5_MOUSE	Microtubule-associated protein 1B OS=Mus musculus OX=10090 GN=Map1b PE=2 SV=1			0.093665	24.42	SAKTATTGPGTTKT				0.118593	1320.81	661.411	1320.69	661.352	2	5	1.1.1.1255.8	21.7999	4155.26	3831.91	21.93	0.93	396.483
54	0.89	0.98	68.33	0.8219	0	tr|A0A2I3BQG2|A0A2I3BQG2_MOUSE	Crystallin beta-gamma domain-containing 2 OS=Mus musculus OX=10090 GN=Crybg2 PE=1 SV=1			0.79588	86.71	AHGAPKTSSSRPTTV				-0.0795066	1495.69	748.855	1495.77	748.894	2	6	1.1.1.745.7	11.6694	260.35	199.72	11.64	0.18	241.672
55	0.88	0.91	34.29	4.416	0	sp|A7MCT6|EKI2_MOUSE	Ethanolamine kinase 2 OS=Mus musculus OX=10090 GN=Etnk2 PE=1 SV=1			0.860121	88.62	SPSLSADVPKVEVLEQE				-0.060223	1825.87	913.943	1825.93	913.973	2	11	1.1.1.673.5	10.2503	4487.09	1716.39	10.36	0.12	775.351
56	0.87	0.92	39.68	0.4839	0	sp|Q8BHK9|ERC6L_MOUSE	DNA excision repair protein ERCC-6-like OS=Mus musculus OX=10090 GN=Ercc6l PE=1 SV=1			0.826814	87.61	LYEKLF				-0.0153396	811.433	406.724	811.448	406.731	2	5	1.1.1.623.2	9.25653	1381.39	939.45	9.29	0.1	142.729
57	0.86	0.92	43.5	0.6647	0	sp|P70335|ROCK1_MOUSE	Rho-associated protein kinase 1 OS=Mus musculus OX=10090 GN=Rock1 PE=1 SV=1			0.818156	87.67	VSYDVTSAR				0.0522051	996.54	499.277	996.488	499.251	2	8	1.1.1.431.3	5.39972	2734.01	2595.88	5.39	0.1	1274.95
58	0.85	0.93	35.33	0.6651	0	tr|Q91XW2|Q91XW2_MOUSE	Putative ubiquitin-specific protease OS=Mus musculus OX=10090 GN=Usp9y PE=2 SV=1			0.610834	79.27	EDDEIITYI				0.00959845	1109.52	555.769	1109.51	555.764	2	7	1.1.1.541.2	7.6156	14193.1	2749.19	7.73	0.12	384.288
58	0.85	0.93	35.33	0.6651	0	tr|Q91XW2|Q91XW2_MOUSE	Putative ubiquitin-specific protease OS=Mus musculus OX=10090 GN=Usp9y PE=2 SV=1			0.124939	29.64	NSNIQVPNVDVL				-0.0640376	1310.62	656.317	1310.68	656.349	2	4	1.1.1.906.5	14.8563	63.8817	63.8817			247.451
58	0.85	0.93	35.33	0.6651	0	tr|Q91XW2|Q91XW2_MOUSE	Putative ubiquitin-specific protease OS=Mus musculus OX=10090 GN=Usp9y PE=2 SV=1			0.0710923	63.73	MQSSINGN	Deamidated(Q)@2			0.0535405	850.403	426.209	850.349	426.182	2	6	1.1.1.596.2	8.71655	758.72	310.61	8.69	0.12	144.928
58	0.85	0.93	35.33	0.6651	0	tr|Q91XW2|Q91XW2_MOUSE	Putative ubiquitin-specific protease OS=Mus musculus OX=10090 GN=Usp9y PE=2 SV=1			0	24.79	EDDEIITYI				0.00959845	1109.52	555.769	1109.51	555.764	2	7	1.1.1.547.6	7.73743	14193.1	13788.7	7.73	0.12	1936.35
59	0.83	0.86	35.77	1.243	0	tr|Q8BMN7|Q8BMN7_MOUSE	Guanylate-binding protein 5 OS=Mus musculus OX=10090 GN=Gbp5 PE=1 SV=1			0.826814	93.88	PGGIQVNGP				-0.0662546	837.368	838.375	837.434	838.442	1	7	1.1.1.820.8	13.1587	61.0852	61.0852			206.885
60	0.83	0.86	30.55	1.833	0	tr|Q569X9|Q569X9_MOUSE	Cytochrome P450, family 2, subfamily c, polypeptide 67 OS=Mus musculus OX=10090 GN=Cyp2c67 PE=1 SV=1			0.798603	86.93	TEFPNPEVF				0.044351	1078.54	540.278	1078.5	540.256	2	6	1.1.1.773.3	12.2176	1961.54	1226.72	12.27	0.24	250.988
60	0.83	0.86	30.55	1.833	0	tr|Q569X9|Q569X9_MOUSE	Cytochrome P450, family 2, subfamily c, polypeptide 67 OS=Mus musculus OX=10090 GN=Cyp2c67 PE=1 SV=1			0	31.87	TEFPNPEVF				0.044351	1078.54	540.278	1078.5	540.256	2	5	1.1.1.780.2	12.3567	1961.54	1456.16	12.27	0.24	246.52
61	0.82	0.9	56.42	0.9174	0	tr|J3QQ18|J3QQ18_MOUSE; tr|A0A2R8VHH2|A0A2R8VHH2_MOUSE	Ras/Rap GTPase-activating protein SynGAP OS=Mus musculus OX=10090 GN=Syngap1 PE=1 SV=1; Ras/Rap GTPase-activating protein SynGAP OS=Mus musculus OX=10090 GN=Syngap1 PE=1 SV=1			0.504456	73.5	GKGKGGCPAVRL	Carbamidomethyl(C)@7			-0.089198	1198.57	600.293	1198.66	600.338	2	8	1.1.1.498.6	6.75298	3652.86	3370.43	6.73	0.14	1027.04
61	0.82	0.9	56.42	0.9174	0	tr|J3QQ18|J3QQ18_MOUSE; tr|A0A2R8VHH2|A0A2R8VHH2_MOUSE	Ras/Rap GTPase-activating protein SynGAP OS=Mus musculus OX=10090 GN=Syngap1 PE=1 SV=1; Ras/Rap GTPase-activating protein SynGAP OS=Mus musculus OX=10090 GN=Syngap1 PE=1 SV=1			0.235824	47.32	ILPRFRSA				0.00698577	958.578	480.296	958.571	480.293	2	4	1.1.1.758.6	11.9243	189.16	101.88	11.9	0.04	115.719
62	0.81	0.9	38.52	0.4042	0	sp|Q6RT24|CENPE_MOUSE	Centromere-associated protein E OS=Mus musculus OX=10090 GN=Cenpe PE=1 SV=1			0.701147	83.74	KNELEEFELL				0.00456968	1262.64	421.889	1262.64	421.887	3	6	1.1.1.444.2	5.66137	4798.5	343.55	5.46	0.08	177.466
63	0.81	0.84	42.96	1.69	0	tr|A0A1Y7VJP4|A0A1Y7VJP4_MOUSE	WD repeat and coiled-coil-containing protein OS=Mus musculus OX=10090 GN=Wdcp PE=1 SV=1			0.774691	87.75	PWLCPALPRPSR	Carbamidomethyl(C)@4			-0.11485	1448.66	725.335	1448.77	725.393	2	6	1.1.1.729.9	11.3491	71.897	71.897			431.42
64	0.8	2.19	78.82	0.4616	0	sp|Q30D77|COOA1_MOUSE	Collagen alpha-1(XXIV) chain OS=Mus musculus OX=10090 GN=Col24a1 PE=2 SV=2			0.185087	40.14	PRGIPGPHGNPG				0.111417	1154.71	578.36	1154.59	578.305	2	5	1.1.1.1171.6	20.0995	2877.93	2753.61	20.09	0.36	215.251
64	0.8	2.19	78.82	0.4616	0	sp|Q30D77|COOA1_MOUSE	Collagen alpha-1(XXIV) chain OS=Mus musculus OX=10090 GN=Col24a1 PE=2 SV=2			0.0877779	22.2	GPEGFPGD				0.0248148	774.343	775.351	774.318	775.326	1	4	1.1.1.1662.5	30.1006	89.5728	89.5728			19.0256
64	0.8	2.19	78.82	0.4616	0	sp|Q30D77|COOA1_MOUSE	Collagen alpha-1(XXIV) chain OS=Mus musculus OX=10090 GN=Col24a1 PE=2 SV=2			0.0798767	20.2	RADASQAQRNL				-0.0712424	1228.56	615.285	1228.63	615.321	2	5	1.1.1.1488.2	26.5439	63.6151	63.6151			28.4721
64	0.8	2.19	78.82	0.4616	0	sp|Q30D77|COOA1_MOUSE	Collagen alpha-1(XXIV) chain OS=Mus musculus OX=10090 GN=Col24a1 PE=2 SV=2			0	20.52	GNPGLPGLPG				0.0918851	877.558	439.786	877.466	439.74	2	5	1.1.1.957.4	15.8352	3868.31	3527.15	15.89	0.23	668.975
64	0.8	2.19	78.82	0.4616	0	sp|Q30D77|COOA1_MOUSE	Collagen alpha-1(XXIV) chain OS=Mus musculus OX=10090 GN=Col24a1 PE=2 SV=2			0	88.22	PGKPGLPG				0.00817017	721.42	361.717	721.412	361.713	2	4	1.1.1.734.2	11.4431	674.85	557.23	11.42	0.06	39.7482
65	0.77	0.9	55.45	0.7931	0	tr|A0A2I3BQW0|A0A2I3BQW0_MOUSE	Polycomb group protein ASXL1 OS=Mus musculus OX=10090 GN=Asxl1 PE=1 SV=1			0.659556	83.37	IAATESVPQPES				0.00909841	1227.61	614.811	1227.6	614.806	2	8	1.1.1.429.11	5.36605	1400.44	1396.6	5.37	0.12	843.414
66	0.76	1.22	77.87	0.9299	0	tr|E9Q7P1|E9Q7P1_MOUSE	Collagen, type XXII, alpha 1 OS=Mus musculus OX=10090 GN=Col22a1 PE=1 SV=1			0.37366	64.15	PGSRGDPGIGVAGPP				0.124461	1332.8	667.409	1332.68	667.347	2	6	1.1.1.1257.7	21.8393	1629.16	1608.84	21.85	0.1	331.507
66	0.76	1.22	77.87	0.9299	0	tr|E9Q7P1|E9Q7P1_MOUSE	Collagen, type XXII, alpha 1 OS=Mus musculus OX=10090 GN=Col22a1 PE=1 SV=1			0.139662	32.63	PGVHGEKGDQGEKGE				-0.000297697	1522.7	762.358	1522.7	762.358	2	4	1.1.1.1551.10	27.8385	67.3289	67.3289			81.9518
66	0.76	1.22	77.87	0.9299	0	tr|E9Q7P1|E9Q7P1_MOUSE	Collagen, type XXII, alpha 1 OS=Mus musculus OX=10090 GN=Col22a1 PE=1 SV=1			0.0277972	27.92	GAQGPPGAAGNPGAPGPAGPPGLSGPPG	Deamidated(N)@11			-0.0326109	2260.05	754.359	2260.09	754.37	3	7	1.1.1.396.13	4.69857	781.04	602.81	4.66	0.18	931.131
66	0.76	1.22	77.87	0.9299	0	tr|E9Q7P1|E9Q7P1_MOUSE	Collagen, type XXII, alpha 1 OS=Mus musculus OX=10090 GN=Col22a1 PE=1 SV=1			0.000869447	39.08	QGKEGPPGPQGPS	Acetyl@N-term	Acetyl@1208		0.070243	1276.68	639.345	1276.6	639.31	2	5	1.1.1.518.8	7.1593	132.03	108.6	7.17	0.04	365.395
66	0.76	1.22	77.87	0.9299	0	tr|E9Q7P1|E9Q7P1_MOUSE	Collagen, type XXII, alpha 1 OS=Mus musculus OX=10090 GN=Col22a1 PE=1 SV=1			0	31.63	PGSRGDPGIGVAGPP				0.111277	1332.79	667.402	1332.68	667.347	2	5	1.1.1.1277.7	22.2451	2063.22	1781.69	22.3	0.28	204.805
67	0.75	0.82	37.82	0.6845	0	tr|E9PWW5|E9PWW5_MOUSE	ADAMTS-like protein 1 OS=Mus musculus OX=10090 GN=Adamtsl1 PE=1 SV=1			0.609065	80.93	LADELCHHPKPS	Carbamidomethyl(C)@6			-0.112527	1402.55	702.284	1402.67	702.34	2	6	1.1.1.831.8	13.3765	69.6707	69.6707			283.426
67	0.75	0.82	37.82	0.6845	0	tr|E9PWW5|E9PWW5_MOUSE	ADAMTS-like protein 1 OS=Mus musculus OX=10090 GN=Adamtsl1 PE=1 SV=1			0.0644927	16.71	LLQKASL				0.0389614	771.524	772.532	771.485	772.493	1	5	1.1.1.1758.6	32.0331	50.5448	50.5448			41.0673
68	0.75	0.82	63.16	1.914	0	sp|Q04519|ASM_MOUSE	Sphingomyelin phosphodiesterase OS=Mus musculus OX=10090 GN=Smpd1 PE=1 SV=2			0.69897	83.66	YENTLAGQFFGH				-0.0358196	1382.59	692.302	1382.63	692.32	2	5	1.1.1.827.8	13.299	532.88	429.52	13.27	0.16	285.805
69	0.73	0.78	44.09	2.047	0	tr|Q80UM0|Q80UM0_MOUSE	Expressed sequence AU018091 OS=Mus musculus OX=10090 GN=AU018091 PE=2 SV=2			0.692504	83.2	IQHSLEEKNDQQP				-0.0854559	1564.66	783.339	1564.75	783.381	2	9	1.1.1.618.15	9.16737	4632.59	4384.92	9.13	0.12	1178.67
70	0.73	0.77	56.2	5.013	0	tr|Q8C852|Q8C852_MOUSE; tr|Q6PGI2|Q6PGI2_MOUSE; sp|O88809|DCX_MOUSE	Uncharacterized protein OS=Mus musculus OX=10090 GN=Dcx PE=2 SV=1; Dcx protein OS=Mus musculus OX=10090 GN=Dcx PE=1 SV=1; Neuronal migration protein doublecortin OS=Mus musculus OX=10090 GN=Dcx PE=1 SV=1			0.688246	82.98	TDITEAIKLETGVVKKLYT				0.0300621	2121.22	708.082	2121.19	708.072	3	8	1.1.1.736.5	11.4886	1075.67	1064.21	11.5	0.12	463.619
71	0.72	2.18	87.59	0.5063	0	sp|Q8BLX7|COGA1_MOUSE	Collagen alpha-1(XVI) chain OS=Mus musculus OX=10090 GN=Col16a1 PE=1 SV=2			0.136083	32.67	GLDGKDGKPG				-0.0270129	942.45	472.232	942.477	472.246	2	4	1.1.1.717.2	11.1071	416.92	354.62	11.03	0.18	102.944
71	0.72	2.18	87.59	0.5063	0	sp|Q8BLX7|COGA1_MOUSE	Collagen alpha-1(XVI) chain OS=Mus musculus OX=10090 GN=Col16a1 PE=1 SV=2			0.0883098	22.15	GESGPPGSEGLPGPQGPAGP				0.0906016	1743.9	582.306	1743.81	582.276	3	4	1.1.1.719.3	11.1479	63.9061	63.9061			183.044
71	0.72	2.18	87.59	0.5063	0	sp|Q8BLX7|COGA1_MOUSE	Collagen alpha-1(XVI) chain OS=Mus musculus OX=10090 GN=Col16a1 PE=1 SV=2			0.0680339	17.66	DIGVGIAGENGLPGP				-0.0493337	1364.64	683.329	1364.69	683.354	2	4	1.1.1.1187.10	20.4263	834.74	817.19	20.42	0.28	153.375
71	0.72	2.18	87.59	0.5063	0	sp|Q8BLX7|COGA1_MOUSE	Collagen alpha-1(XVI) chain OS=Mus musculus OX=10090 GN=Col16a1 PE=1 SV=2			0.000434506	24.67	LPGTSGIPGP	Oxidation(P)@8	Oxidation(P)@601		0.0978291	910.574	456.294	910.476	456.245	2	5	1.1.1.954.3	15.7742	263.94	16.12	15.83	0.08	73.5435
71	0.72	2.18	87.59	0.5063	0	sp|Q8BLX7|COGA1_MOUSE	Collagen alpha-1(XVI) chain OS=Mus musculus OX=10090 GN=Col16a1 PE=1 SV=2			0	20.52	GNPGLPGLPG				0.0918851	877.558	439.786	877.466	439.74	2	5	1.1.1.957.4	15.8352	3868.31	3527.15	15.89	0.23	668.975
71	0.72	2.18	87.59	0.5063	0	sp|Q8BLX7|COGA1_MOUSE	Collagen alpha-1(XVI) chain OS=Mus musculus OX=10090 GN=Col16a1 PE=1 SV=2			0	85.61	PGQPGLPG				0.0445557	721.42	361.717	721.376	361.695	2	4	1.1.1.734.2	11.4431	674.85	557.23	11.42	0.06	39.7482
71	0.72	2.18	87.59	0.5063	0	sp|Q8BLX7|COGA1_MOUSE	Collagen alpha-1(XVI) chain OS=Mus musculus OX=10090 GN=Col16a1 PE=1 SV=2			0	25.84	SQPGPQGPPGVPGPPGPPG	Deamidated(Q)@6; Oxidation(P)@12	Oxidation(P)@906		-0.0580903	1692.75	847.384	1692.81	847.413	2	6	1.1.1.831.11	13.3815	69.6707	69.6707			188.742
72	0.72	0.76	52.87	1.724	0	tr|J3QMQ8|J3QMQ8_MOUSE	Thioredoxin-disulfide reductase OS=Mus musculus OX=10090 GN=Txnrd2 PE=1 SV=1			0.649752	81.44	MVAAMVAAL				0.0241389	875.485	438.75	875.461	438.738	2	7	1.1.1.556.2	7.9146	523.41	522.09	7.91	0.08	160.722
73	0.71	0.79	59.35	0.8818	0	tr|E9QJU8|E9QJU8_MOUSE; sp|Q8CG79|ASPP2_MOUSE	Transformation-related protein 53-binding protein 2 OS=Mus musculus OX=10090 GN=Trp53bp2 PE=1 SV=1; Apoptosis-stimulating of p53 protein 2 OS=Mus musculus OX=10090 GN=Tp53bp2 PE=1 SV=3			0.610834	79.84	QVDDGEIAVR				0.00650605	1100.55	551.284	1100.55	551.28	2	6	1.1.1.593.7	8.66038	46.5856	46.5856			260.384
74	0.71	0.76	63.33	1.616	0	tr|G3UW60|G3UW60_MOUSE	Sushi domain-containing 5 OS=Mus musculus OX=10090 GN=Susd5 PE=1 SV=1			0.69897	83.56	TDWPRSRLHR				-0.107981	1322.59	662.301	1322.7	662.355	2	7	1.1.1.530.14	7.40728	42.3214	42.3214			534.381
75	0.71	0.74	37	4.893	0	tr|A2AAU2|A2AAU2_MOUSE; sp|Q9JJV4|CCG4_MOUSE	Voltage-dependent calcium channel gamma-4 subunit OS=Mus musculus OX=10090 GN=Cacng4 PE=1 SV=1; Voltage-dependent calcium channel gamma-4 subunit OS=Mus musculus OX=10090 GN=Cacng4 PE=1 SV=1			0.657577	81.8	EASPSRDASPVGLKIT				-0.101623	1626.76	814.385	1626.86	814.436	2	5	1.1.1.1176.12	20.2053	60.7047	60.7047			161.772
76	0.69	1.08	78.32	1.172	0	tr|B2RQQ8|B2RQQ8_MOUSE; sp|P08122|CO4A2_MOUSE	Collagen, type IV, alpha 2 OS=Mus musculus OX=10090 GN=Col4a2 PE=1 SV=1; Collagen alpha-2(IV) chain OS=Mus musculus OX=10090 GN=Col4a2 PE=1 SV=4			0.400117	66.01	GPTGPKGDVGARGVSGFPGA				-0.0482472	1782.85	595.292	1782.9	595.308	3	6	1.1.1.1294.7	22.5916	66.056	66.056			65.2082
76	0.69	1.08	78.32	1.172	0	tr|B2RQQ8|B2RQQ8_MOUSE; sp|P08122|CO4A2_MOUSE	Collagen, type IV, alpha 2 OS=Mus musculus OX=10090 GN=Col4a2 PE=1 SV=1; Collagen alpha-2(IV) chain OS=Mus musculus OX=10090 GN=Col4a2 PE=1 SV=4			0.0545314	16.24	PGPPGPKGQPGNRGLGF				-0.0385526	1631.81	816.915	1631.85	816.934	2	6	1.1.1.1064.15	17.9538	595.98	348.06	17.98	0.04	353.849
76	0.69	1.08	78.32	1.172	0	tr|B2RQQ8|B2RQQ8_MOUSE; sp|P08122|CO4A2_MOUSE	Collagen, type IV, alpha 2 OS=Mus musculus OX=10090 GN=Col4a2 PE=1 SV=1; Collagen alpha-2(IV) chain OS=Mus musculus OX=10090 GN=Col4a2 PE=1 SV=4			0.0163737	17.38	GAPGPKGIKGDSRTI				-0.172212	1452.63	727.324	1452.8	727.41	2	6	1.1.1.493.13	6.65848	1677.89	1404.12	6.63	0.14	949.912
77	0.69	0.82	73.12	1.671	0	tr|D3YTR3|D3YTR3_MOUSE	RNA-binding protein MEX3D OS=Mus musculus OX=10090 GN=Mex3d PE=1 SV=2			0.655608	83.03	PHPAALGPSTLL				-0.0667618	1172.59	587.302	1172.66	587.335	2	5	1.1.1.1468.4	26.1384	66.6822	66.6822			29.5217
78	0.68	1.45	89.87	0	0	sp|P02463|CO4A1_MOUSE	Collagen alpha-1(IV) chain OS=Mus musculus OX=10090 GN=Col4a1 PE=1 SV=4			0.174574	46.55	GFPGINGPKG				-0.023043	942.469	472.242	942.492	472.253	2	4	1.1.1.985.3	16.3812	61.8935	61.8935			119.737
78	0.68	1.45	89.87	0	0	sp|P02463|CO4A1_MOUSE	Collagen alpha-1(IV) chain OS=Mus musculus OX=10090 GN=Col4a1 PE=1 SV=4			0.127261	30.2	QSGLPGIGIPGRPG				-0.107195	1304.61	653.314	1304.72	653.367	2	4	1.1.1.1220.8	21.0917	62.7164	62.7164			100.895
78	0.68	1.45	89.87	0	0	sp|P02463|CO4A1_MOUSE	Collagen alpha-1(IV) chain OS=Mus musculus OX=10090 GN=Col4a1 PE=1 SV=4			0.0565055	18.9	AGSPGIPGVKGEQG				-0.0404833	1252.6	627.308	1252.64	627.328	2	6	1.1.1.362.9	4.00462	577.2	335.66	4.1	0.1	442.016
78	0.68	1.45	89.87	0	0	sp|P02463|CO4A1_MOUSE	Collagen alpha-1(IV) chain OS=Mus musculus OX=10090 GN=Col4a1 PE=1 SV=4			0.0530567	15.64	GIGIPGRP				0.0461004	765.496	383.755	765.45	383.732	2	5	1.1.1.881.2	14.3475	12254	7196.54	14.48	0.38	212.636
78	0.68	1.45	89.87	0	0	sp|P02463|CO4A1_MOUSE	Collagen alpha-1(IV) chain OS=Mus musculus OX=10090 GN=Col4a1 PE=1 SV=4			0.0190881	25.11	PGPPGTVIGTMPLGE	Oxidation(M)@11			-0.0396584	1437.68	719.846	1437.72	719.866	2	4	1.1.1.1401.9	24.775	1647.4	1481.54	24.81	0.14	101.944
78	0.68	1.45	89.87	0	0	sp|P02463|CO4A1_MOUSE	Collagen alpha-1(IV) chain OS=Mus musculus OX=10090 GN=Col4a1 PE=1 SV=4			0	20.52	GNPGLPGIPG				0.0918851	877.558	439.786	877.466	439.74	2	5	1.1.1.957.4	15.8352	3868.31	3527.15	15.89	0.23	668.975
79	0.68	0.81	72.86	1.002	0	sp|D3YWE6|MN1_MOUSE	Transcriptional activator MN1 OS=Mus musculus OX=10090 GN=Mn1 PE=2 SV=1			0.534617	75.49	GHPGTPGLEQVRT				0.0833363	1347.77	450.265	1347.69	450.237	3	5	1.1.1.1024.4	17.1625	67.3289	67.3289			64.1586
80	0.67	0.81	73.26	3.721	0	tr|Q5PPM1|Q5PPM1_MOUSE	Pre B-cell leukemia transcription factor 2 OS=Mus musculus OX=10090 GN=Pbx2 PE=2 SV=1			0.548214	78.01	LVGAEPGGPAEPPGGG				-0.010099	1360.65	681.333	1360.66	681.338	2	5	1.1.1.787.5	12.5012	241.58	20.31	12.37	0.14	448.504
80	0.67	0.81	73.26	3.721	0	tr|Q5PPM1|Q5PPM1_MOUSE	Pre B-cell leukemia transcription factor 2 OS=Mus musculus OX=10090 GN=Pbx2 PE=2 SV=1			0.101824	25.22	HSDYRSKL				0.0922828	1004.6	503.305	1004.5	503.259	2	3	1.1.1.631.3	9.4177	128.18	10.55	9.29	0.06	207.854
81	0.67	0.73	43.19	0.9313	0	sp|P54279|PMS2_MOUSE	Mismatch repair endonuclease PMS2 OS=Mus musculus OX=10090 GN=Pms2 PE=2 SV=1			0.649752	82.15	TPQTLNLT				0.00743598	886.483	444.249	886.476	444.245	2	6	1.1.1.491.2	6.60882	630.35	499.67	6.63	0.12	234.194
82	0.65	0.7	59.68	1.905	0	tr|Q3TGI0|Q3TGI0_MOUSE	Uncharacterized protein OS=Mus musculus OX=10090 GN=Xrcc1 PE=2 SV=1			0.58838	78.59	VEVLVGSSAGGA				0.0822757	1044.63	523.321	1044.55	523.28	2	7	1.1.1.927.6	15.2427	1054.69	875.24	15.25	0.25	226.359
83	0.64	0.73	32.2	0.352	0	tr|A0A087WS83|A0A087WS83_MOUSE	Voltage-dependent R-type calcium channel subunit alpha OS=Mus musculus OX=10090 GN=Cacna1e PE=1 SV=1			0.581699	78.19	NPLNPLNP				0.00790069	877.474	439.744	877.466	439.74	2	5	1.1.1.644.2	9.67818	4293.63	2040.57	9.75	0.12	164.87
83	0.64	0.73	32.2	0.352	0	tr|A0A087WS83|A0A087WS83_MOUSE	Voltage-dependent R-type calcium channel subunit alpha OS=Mus musculus OX=10090 GN=Cacna1e PE=1 SV=1			0	41.54	NPLNPLNP				-0.0548302	877.411	878.418	877.466	878.473	1	6	1.1.1.641.15	9.62902	47.5519	47.5519			443.065
84	0.64	0.67	55.76	6.061	0	tr|A0A2I3BQE8|A0A2I3BQE8_MOUSE	Predicted gene 5460 (Fragment) OS=Mus musculus OX=10090 GN=Gm5460 PE=4 SV=1			0.630784	80.83	VNEWADLYTS				-0.0398777	1196.5	599.255	1196.53	599.275	2	5	1.1.1.734.5	11.4481	252.78	209.85	11.42	0.06	105.573
85	0.64	0.67	15	7.857	0	sp|P04219|HYIG_MOUSE	Putative uncharacterized Ig-region protein OS=Mus musculus OX=10090 PE=4 SV=1			0.640165	81.12	SLSPGTNIPVT				0.000194341	1084.58	543.296	1084.58	543.295	2	6	1.1.1.966.4	16.006	298.41	169.46	15.98	0.04	117.25
86	0.63	0.69	60.71	1.403	0	sp|O89090|SP1_MOUSE	Transcription factor Sp1 OS=Mus musculus OX=10090 GN=Sp1 PE=1 SV=2			0.607303	79.76	QNKKGGPGVAL				-0.0599409	1067.55	534.782	1067.61	534.812	2	5	1.1.1.525.2	7.29628	217.28	139.24	7.27	0.08	280.377
87	0.62	0.74	38.39	0.3455	0	tr|E9PV66|E9PV66_MOUSE	Myosin XVIIIb OS=Mus musculus OX=10090 GN=Myo18b PE=1 SV=1			0.427128	68.18	VDVVKPQAE				0.0323089	983.561	492.788	983.529	492.772	2	6	1.1.1.536.3	7.51778	1244.69	923.7	7.55	0.1	375.841
88	0.62	0.68	32.58	0.5238	0	sp|Q8R151|ZNFX1_MOUSE	NFX1-type zinc finger-containing protein 1 OS=Mus musculus OX=10090 GN=Znfx1 PE=1 SV=3			0.55752	76.95	EVLEAHTIAT				-0.0333499	1082.53	542.271	1082.56	542.288	2	7	1.1.1.642.4	9.63985	491.72	463.49	9.65	0.16	356.798
89	0.6	0.65	34.99	2.022	0	sp|Q8BXJ9|TMM62_MOUSE	Transmembrane protein 62 OS=Mus musculus OX=10090 GN=Tmem62 PE=2 SV=1			0.571865	78.11	LILLLYIWQVYSC	Carbamidomethyl(C)@13			0.111115	1683.02	842.518	1682.91	842.463	2	4	1.1.1.1801.6	32.9093	36.934	36.934			115.919
90	0.59	0.64	52.09	2.781	0	sp|Q8K4Z5|SF3A1_MOUSE	Splicing factor 3A subunit 1 OS=Mus musculus OX=10090 GN=Sf3a1 PE=1 SV=1			0.55752	76.99	SAPPITSVPRPPAMPPPVRTTV				0.0520347	2267.3	567.832	2267.25	567.819	4	6	1.1.1.857.4	13.8743	3535.39	1325.54	13.81	0.1	103.174
91	0.58	0.65	43.34	1.284	0	tr|Q80XK2|Q80XK2_MOUSE; tr|Q3U109|Q3U109_MOUSE; tr|A0A0N4SUT9|A0A0N4SUT9_MOUSE	Bromodomain and PHD finger containing, 1 OS=Mus musculus OX=10090 GN=Brpf1 PE=1 SV=1; Peregrin OS=Mus musculus OX=10090 GN=Brpf1 PE=1 SV=1; Peregrin OS=Mus musculus OX=10090 GN=Brpf1 PE=1 SV=1			0.512862	74.35	SYAQAQRMVEVDLHGR				-0.0231458	1858.89	930.451	1858.91	930.463	2	6	1.1.1.1226.16	21.2195	388.08	237.38	21.31	0.12	316.063
92	0.58	0.64	27.24	1.645	0	sp|Q9CZX0|ELP3_MOUSE	Elongator complex protein 3 OS=Mus musculus OX=10090 GN=Elp3 PE=1 SV=1			0.548214	76.52	IEQLKQLGH				-0.012787	1064.59	533.3	1064.6	533.306	2	5	1.1.1.534.3	7.47795	660.25	326.66	7.45	0.04	217.401
92	0.58	0.64	27.24	1.645	0	sp|Q9CZX0|ELP3_MOUSE	Elongator complex protein 3 OS=Mus musculus OX=10090 GN=Elp3 PE=1 SV=1			0.0132283	17.44	ASGIAVVAVMCKPHRCPH	Oxidation(M)@10; Carbamidomethyl(C)@11; Carbamidomethyl(C)@16			-0.0576472	2004.92	669.315	2004.98	669.334	3	5	1.1.1.986.8	16.4054	61.6026	61.6026			230.895
93	0.58	0.63	33.57	0.5702	0	sp|Q70E20|SNED1_MOUSE	Sushi, nidogen and EGF-like domain-containing protein 1 OS=Mus musculus OX=10090 GN=Sned1 PE=2 SV=2			0.537602	75.9	HHVYKKVY				-0.090493	1072.49	537.253	1072.58	537.298	2	4	1.1.1.1063.8	17.928	65.45	65.45			116.639
94	0.58	0.61	20.87	12.17	0	tr|Q3UNM0|Q3UNM0_MOUSE	Uncharacterized protein OS=Mus musculus OX=10090 GN=Gm10871 PE=2 SV=1			0.581699	78.3	PEPDVRDGEVVVVA				-0.0344152	1479.72	740.869	1479.76	740.886	2	10	1.1.1.974.11	16.1694	3220.4	2157.02	16.14	0.12	542.091
94	0.58	0.61	20.87	12.17	0	tr|Q3UNM0|Q3UNM0_MOUSE	Uncharacterized protein OS=Mus musculus OX=10090 GN=Gm10871 PE=2 SV=1			0	65.43	PEPDVRDGEVVVVA				-0.0344152	1479.72	740.869	1479.76	740.886	2	8	1.1.1.968.13	16.0485	3220.4	1484.8	16.14	0.12	492.292
95	0.57	0.69	55.79	1.717	0	tr|D3Z5R9|D3Z5R9_MOUSE	Cytoplasmic polyadenylation element-binding protein 3 OS=Mus musculus OX=10090 GN=Cpeb3 PE=1 SV=1			0.537602	82.52	PLVKEGGDRPRH				-0.120336	1359.62	680.816	1359.74	680.876	2	7	1.1.1.563.12	8.06392	278.28	268.38	8.11	0.16	567.868
96	0.57	0.61	27.86	2.021	0	sp|Q6DFV1|CNDG2_MOUSE	Condensin-2 complex subunit G2 OS=Mus musculus OX=10090 GN=Ncapg2 PE=1 SV=2			0.530178	75.43	PLNFNKATALHAFGLYCRMSVHL	Carbamidomethyl(C)@17			-0.125335	2659.23	887.416	2659.35	887.458	3	9	1.1.1.669.5	10.1708	13826.3	1301.92	9.95	0.16	1161.26
96	0.57	0.61	27.86	2.021	0	sp|Q6DFV1|CNDG2_MOUSE	Condensin-2 complex subunit G2 OS=Mus musculus OX=10090 GN=Ncapg2 PE=1 SV=2			0	71.44	PLNFNKATALHAFGLYCRMSVHL	Carbamidomethyl(C)@17			-0.125335	2659.23	887.416	2659.35	887.458	3	10	1.1.1.662.13	10.0485	13826.3	5678.33	9.95	0.16	2656.31
97	0.56	1.07	95.06	4.506	0	tr|Q8K2W0|Q8K2W0_MOUSE	Collagen, type IX, alpha 2 OS=Mus musculus OX=10090 GN=Col9a2 PE=2 SV=1			0.274088	53.39	GPKGKRGEKGDRGEMGHGH				-0.0482984	1988.92	995.469	1988.97	995.493	2	6	1.1.1.1758.13	32.039	50.5448	50.5448			92.4979
97	0.56	1.07	95.06	4.506	0	tr|Q8K2W0|Q8K2W0_MOUSE	Collagen, type IX, alpha 2 OS=Mus musculus OX=10090 GN=Col9a2 PE=2 SV=1			0.0649968	54.88	PGLPGPPGLPGP				-0.061626	1054.52	528.267	1054.58	528.298	2	5	1.1.1.1264.2	21.9771	191.22	191.22	21.98	0.04	38.9681
98	0.56	0.67	39.57	0.3351	0	tr|E9Q5A7|E9Q5A7_MOUSE	Zinc finger homeobox protein 4 OS=Mus musculus OX=10090 GN=Zfhx4 PE=1 SV=1			0.440093	69.32	QPQLQPQNQQPP				-0.088653	1401.61	701.813	1401.7	701.857	2	7	1.1.1.483.13	6.45667	9848.82	1426.83	6.32	0.1	754.797
99	0.56	0.61	47.92	2.381	0	tr|Q80YD8|Q80YD8_MOUSE	Prss21 protein (Fragment) OS=Mus musculus OX=10090 GN=Prss21 PE=2 SV=1			0.555955	77.15	EPDLLSGP				0.0855837	826.493	414.254	826.407	414.211	2	7	1.1.1.802.2	12.796	1656.59	818.51	12.75	0.14	62.6706
100	0.56	0.59	28.44	6.116	0	tr|Q3TZ17|Q3TZ17_MOUSE; sp|O70400|PDLI1_MOUSE	Uncharacterized protein OS=Mus musculus OX=10090 GN=Pdlim1 PE=2 SV=1; PDZ and LIM domain protein 1 OS=Mus musculus OX=10090 GN=Pdlim1 PE=1 SV=4			0.555955	77.25	LVLQEILESDGKGDPNKPSG				-0.00419187	2095.08	699.366	2095.08	699.367	3	10	1.1.1.858.6	13.8992	73.6307	73.6307			374.053
101	0.55	0.73	65.76	0.9683	0	tr|Q3UF95|Q3UF95_MOUSE	BCL2-associated athanogene 6 OS=Mus musculus OX=10090 GN=Bag6 PE=1 SV=1			0.325139	59.02	PGHGQTLGQQV				0.0849138	1120.65	561.331	1120.56	561.289	2	4	1.1.1.787.3	12.497	63.6151	63.6151			1117.44
101	0.55	0.73	65.76	0.9683	0	tr|Q3UF95|Q3UF95_MOUSE	BCL2-associated athanogene 6 OS=Mus musculus OX=10090 GN=Bag6 PE=1 SV=1			0.0809219	20.86	RGPGASVHDR				0.00177571	1050.53	526.274	1050.53	526.273	2	3	1.1.1.736.4	11.4861	337.83	303.71	11.48	0.08	99.6256
101	0.55	0.73	65.76	0.9683	0	tr|Q3UF95|Q3UF95_MOUSE	BCL2-associated athanogene 6 OS=Mus musculus OX=10090 GN=Bag6 PE=1 SV=1			0.00700489	16.3	PGTTAEEAMSRGPPP	Oxidation(M)@9			-0.101824	1512.59	757.3	1512.69	757.351	2	4	1.1.1.1442.11	25.6136	266.4	69.11	25.72	0.14	89.3489
101	0.55	0.73	65.76	0.9683	0	tr|Q3UF95|Q3UF95_MOUSE	BCL2-associated athanogene 6 OS=Mus musculus OX=10090 GN=Bag6 PE=1 SV=1			0	15.44	PGHGQTLGQQV				-0.0635237	1120.5	561.257	1120.56	561.289	2	4	1.1.1.847.2	13.6756	83.7288	83.7288			118.63
102	0.55	0.59	30.27	1.044	0	tr|Q7TNA7|Q7TNA7_MOUSE; tr|A6H6D5|A6H6D5_MOUSE; sp|Q99MT2|MSH4_MOUSE	MutS homolog 4 variant alpha OS=Mus musculus OX=10090 GN=Msh4 PE=2 SV=1; MutS homolog 4 (E. coli) OS=Mus musculus OX=10090 GN=Msh4 PE=2 SV=1; MutS protein homolog 4 OS=Mus musculus OX=10090 GN=Msh4 PE=2 SV=1			0.519993	74.96	NMHFEVQHVK				-0.0209173	1267.59	634.803	1267.61	634.814	2	6	1.1.1.506.11	6.91847	470.03	362.68	6.85	0.28	275.129
103	0.54	0.63	41.86	0.7782	0	sp|Q61292|LAMB2_MOUSE	Laminin subunit beta-2 OS=Mus musculus OX=10090 GN=Lamb2 PE=1 SV=2			0.517126	75.24	HACFGDWDRVVQDL	Carbamidomethyl(C)@3			0.0679979	1716.84	573.286	1716.77	573.263	3	6	1.1.1.1334.2	23.401	61.9055	61.9055			28.4721
104	0.54	0.61	48.85	1.01	0	tr|A2AQE2|A2AQE2_MOUSE	SECIS binding protein 2-like OS=Mus musculus OX=10090 GN=Secisbp2l PE=1 SV=1			0.510041	93.05	KARQITNTRPL	Deamidated(N)@7			0.0449665	1297.79	649.903	1297.75	649.881	2	7	1.1.1.635.12	9.50518	336.63	325.95	9.51	0.12	317.113
104	0.54	0.61	48.85	1.01	0	tr|A2AQE2|A2AQE2_MOUSE	SECIS binding protein 2-like OS=Mus musculus OX=10090 GN=Secisbp2l PE=1 SV=1			0	17.9	KARQITNTRPL	Deamidated(R)@9	Deamidated(R)@514		0.0449665	1297.79	649.903	1297.75	649.881	2	7	1.1.1.635.12	9.50518	336.63	325.95	9.51	0.12	317.113
105	0.53	0.58	35.58	1.473	0	sp|Q62417|SRBS1_MOUSE	Sorbin and SH3 domain-containing protein 1 OS=Mus musculus OX=10090 GN=Sorbs1 PE=1 SV=2			0.455932	70.72	PPSDSSESPAGQKADLPCH	Carbamidomethyl(C)@18			-0.0614915	1978.81	660.61	1978.87	660.63	3	6	1.1.1.443.13	5.6502	897.86	353.67	5.6	0.12	414.726
106	0.53	0.58	23.71	0.4785	0	tr|A0A0G2JFZ8|A0A0G2JFZ8_MOUSE; sp|Q9D2F7|P210L_MOUSE	Nuclear pore membrane glycoprotein 210-like OS=Mus musculus OX=10090 GN=Nup210l PE=1 SV=1; Nuclear pore membrane glycoprotein 210-like OS=Mus musculus OX=10090 GN=Nup210l PE=1 SV=2			0.484126	72.65	TIFHNIPGV				-0.0712138	996.468	499.241	996.539	499.277	2	4	1.1.1.603.4	8.85838	45.9222	45.9222			170.168
107	0.52	0.66	44.05	0.5652	0	tr|H9KV00|H9KV00_MOUSE	Protein SON OS=Mus musculus OX=10090 GN=Son PE=1 SV=1			0.415669	73.05	AVTEIPPVAVPEPP				-0.114192	1414.66	708.336	1414.77	708.393	2	8	1.1.1.589.15	8.58673	1961.49	1476.96	8.55	0.1	790.384
108	0.52	0.65	58.6	0.7499	0	tr|A0A087WQS0|A0A087WQS0_MOUSE	Tensin 1 OS=Mus musculus OX=10090 GN=Tns1 PE=1 SV=1			0.37366	64.36	LSSPATSPSPDSAA				0.0155723	1286.61	644.315	1286.6	644.307	2	7	1.1.1.1546.7	27.7335	66.0062	66.0062			42.1121
108	0.52	0.65	58.6	0.7499	0	tr|A0A087WQS0|A0A087WQS0_MOUSE	Tensin 1 OS=Mus musculus OX=10090 GN=Tns1 PE=1 SV=1			0	21.61	KLHAKVLEFG	Methyl(E)@8	Methyl(E)@247		0.0247269	1154.71	578.36	1154.68	578.348	2	6	1.1.1.1171.6	20.0995	2877.93	2753.61	20.09	0.36	215.251
109	0.52	0.57	34.35	2.122	0	sp|Q8K410|ADA32_MOUSE	Disintegrin and metalloproteinase domain-containing protein 32 OS=Mus musculus OX=10090 GN=Adam32 PE=1 SV=3			0.497573	73.56	SFHSPNIPAQCYYQGH	Carbamidomethyl(C)@11			0.0502662	1904.88	953.446	1904.83	953.42	2	5	1.1.1.1424.14	25.2488	923.95	611.45	25.3	0.29	202.706
110	0.51	0.58	32.19	1.143	0	tr|A0A571BEW4|A0A571BEW4_MOUSE; tr|A0A571BES1|A0A571BES1_MOUSE; sp|Q9JME5|AP3B2_MOUSE	AP-3 complex subunit beta OS=Mus musculus OX=10090 GN=Ap3b2 PE=1 SV=1; AP-3 complex subunit beta OS=Mus musculus OX=10090 GN=Ap3b2 PE=1 SV=1; AP-3 complex subunit beta-2 OS=Mus musculus OX=10090 GN=Ap3b2 PE=1 SV=2			0.438899	69.85	LVAGSVVMAFEE				-0.0244114	1250.6	626.306	1250.62	626.318	2	6	1.1.1.668.3	10.149	84.7356	84.7356			194.102
111	0.51	0.56	41.1	3.008	0	sp|Q8CI66|STML1_MOUSE	Stomatin-like protein 1 OS=Mus musculus OX=10090 GN=Stoml1 PE=2 SV=1			0.386158	65.09	LSVGADVQFRIW				-0.0047937	1389.74	695.875	1389.74	695.878	2	7	1.1.1.1104.9	18.7534	1183.25	1000.12	18.68	0.12	207.893
111	0.51	0.56	41.1	3.008	0	sp|Q8CI66|STML1_MOUSE	Stomatin-like protein 1 OS=Mus musculus OX=10090 GN=Stoml1 PE=2 SV=1			0.113509	28.02	FNVILPSGT				0.106243	946.619	474.317	946.512	474.263	2	4	1.1.1.864.6	14.0123	267.28	216.39	13.99	0.04	114.535
112	0.5	0.68	44.48	0.2751	0	tr|A0A087WQ44|A0A087WQ44_MOUSE	Snf2-related CREBBP activator protein OS=Mus musculus OX=10090 GN=Srcap PE=1 SV=1			0.251812	54.32	VPASRPPGP				0.0807224	876.562	439.288	876.482	439.248	2	7	1.1.1.911.3	14.9534	15061.8	2754.48	15.29	0.52	253.804
112	0.5	0.68	44.48	0.2751	0	tr|A0A087WQ44|A0A087WQ44_MOUSE	Snf2-related CREBBP activator protein OS=Mus musculus OX=10090 GN=Srcap PE=1 SV=1			0.122053	29.74	SEVSASPRSP				0.0244188	1015.52	508.766	1015.49	508.754	2	4	1.1.1.460.5	5.98835	2155.46	454.48	6.2	0.22	253.087
112	0.5	0.68	44.48	0.2751	0	tr|A0A087WQ44|A0A087WQ44_MOUSE	Snf2-related CREBBP activator protein OS=Mus musculus OX=10090 GN=Srcap PE=1 SV=1			0.000869447	25.01	PGAAPMTISSSLHMPSSLPGPA	Oxidation(P)@19	Oxidation(P)@1419		-0.0564599	2120.97	707.996	2121.02	708.015	3	8	1.1.1.335.10	3.46113	14.1572	14.1572			289.354
112	0.5	0.68	44.48	0.2751	0	tr|A0A087WQ44|A0A087WQ44_MOUSE	Snf2-related CREBBP activator protein OS=Mus musculus OX=10090 GN=Srcap PE=1 SV=1			0	24.36	PPPAPASPAPP	Oxidation(P)@10; Oxidation(P)@11	Oxidation(P)@2479; Oxidation(P)@2480		-0.00300544	1029.51	515.762	1029.51	515.764	2	7	1.1.1.433.5	5.44172	483.05	443.13	5.46	0.2	367.494
112	0.5	0.68	44.48	0.2751	0	tr|A0A087WQ44|A0A087WQ44_MOUSE	Snf2-related CREBBP activator protein OS=Mus musculus OX=10090 GN=Srcap PE=1 SV=1			0	50.8	VPASRPPGP				0.0807224	876.562	439.288	876.482	439.248	2	7	1.1.1.917.3	15.0612	15061.8	6037.92	15.29	0.52	489.438
112	0.5	0.68	44.48	0.2751	0	tr|A0A087WQ44|A0A087WQ44_MOUSE	Snf2-related CREBBP activator protein OS=Mus musculus OX=10090 GN=Srcap PE=1 SV=1			0	34.07	VPASRPPGP				0.0787083	876.56	439.288	876.482	439.248	2	6	1.1.1.968.5	16.0419	11894.7	10727	16.12	0.41	779.588
112	0.5	0.68	44.48	0.2751	0	tr|A0A087WQ44|A0A087WQ44_MOUSE	Snf2-related CREBBP activator protein OS=Mus musculus OX=10090 GN=Srcap PE=1 SV=1			0	22.68	VPASRPPGP				0.0807224	876.562	439.288	876.482	439.248	2	7	1.1.1.923.4	15.1798	15061.8	10730	15.29	0.52	893.272
112	0.5	0.68	44.48	0.2751	0	tr|A0A087WQ44|A0A087WQ44_MOUSE	Snf2-related CREBBP activator protein OS=Mus musculus OX=10090 GN=Srcap PE=1 SV=1			0	20.07	VPASRPPGP				0.0766941	876.558	439.286	876.482	439.248	2	6	1.1.1.1036.2	17.387	4468.13	4246.44	17.34	0.26	283.767
113	0.5	0.54	57.71	5	0	sp|P81068|IRX1_MOUSE	Iroquois-class homeodomain protein IRX-1 OS=Mus musculus OX=10090 GN=Irx1 PE=1 SV=4			0.485452	73.02	APPASARDQSSPLSAAETLKSQDS				-0.0687434	2413.1	1207.56	2413.17	1207.59	2	10	1.1.1.755.11	11.8716	61.8457	61.8457			576.266
114	0.5	0.54	15.97	1.044	0	tr|Q8CIG5|Q8CIG5_MOUSE; tr|F6ZLN8|F6ZLN8_MOUSE	Vps8 protein OS=Mus musculus OX=10090 GN=Vps8 PE=2 SV=1; Vacuolar protein sorting-associated protein 8 homolog (Fragment) OS=Mus musculus OX=10090 GN=Vps8 PE=1 SV=1			0.266001	52.45	PSCISETAKP	Carbamidomethyl(C)@3			0.00839838	1088.53	545.27	1088.52	545.266	2	5	1.1.1.597.4	8.73822	726.23	165.49	8.81	0.1	282.476
114	0.5	0.54	15.97	1.044	0	tr|Q8CIG5|Q8CIG5_MOUSE; tr|F6ZLN8|F6ZLN8_MOUSE	Vps8 protein OS=Mus musculus OX=10090 GN=Vps8 PE=2 SV=1; Vacuolar protein sorting-associated protein 8 homolog (Fragment) OS=Mus musculus OX=10090 GN=Vps8 PE=1 SV=1			0.226945	47.24	HYADRALK				-0.0496628	972.464	487.24	972.514	487.264	2	4	1.1.1.648.3	9.759	222.62	129.82	9.73	0.04	131.333
115	0.49	0.55	40.21	1.531	0	tr|B2RXW8|B2RXW8_MOUSE	Ppfia1 protein OS=Mus musculus OX=10090 GN=Ppfia1 PE=1 SV=1			0.447332	70.72	PTISEAEGPPGGGGSHGSG				0.0671063	1649.8	550.939	1649.73	550.917	3	7	1.1.1.460.6	5.98918	11350	1371.83	6.1	0.14	686.523
116	0.49	0.54	39.39	1.069	0	tr|Q32MF3|Q32MF3_MOUSE; sp|Q8CC27|CACB2_MOUSE	Calcium channel voltage-dependent subunit beta 2 OS=Mus musculus OX=10090 GN=Cacnb2 PE=2 SV=1; Voltage-dependent L-type calcium channel subunit beta-2 OS=Mus musculus OX=10090 GN=Cacnb2 PE=1 SV=1			0.317855	58.65	IDATGLD				0.00618374	703.345	704.352	703.339	704.346	1	6	1.1.1.502.11	6.83765	34.5528	34.5528			509.19
116	0.49	0.54	39.39	1.069	0	tr|Q32MF3|Q32MF3_MOUSE; sp|Q8CC27|CACB2_MOUSE	Calcium channel voltage-dependent subunit beta 2 OS=Mus musculus OX=10090 GN=Cacnb2 PE=2 SV=1; Voltage-dependent L-type calcium channel subunit beta-2 OS=Mus musculus OX=10090 GN=Cacnb2 PE=1 SV=1			0.159267	40.68	PRSASQAEEEPCLEPVK	Carbamidomethyl(C)@12			0.19673	1926.11	643.045	1925.92	642.979	3	7	1.1.1.321.2	3.18148	10.3298	10.3298			195.382
117	0.48	0.55	36.32	0.7112	0	sp|E9Q7E2|ARID2_MOUSE	AT-rich interactive domain-containing protein 2 OS=Mus musculus OX=10090 GN=Arid2 PE=1 SV=1			0.377786	64.46	PSQVFYHAATEHG				0.0440002	1442.7	722.358	1442.66	722.336	2	6	1.1.1.587.13	8.5449	228.1	166	8.52	0.04	404.23
118	0.48	0.51	15.8	1.49	0	tr|A2AFI6|A2AFI6_MOUSE	Transmembrane 9 superfamily member OS=Mus musculus OX=10090 GN=Gm364 PE=1 SV=1			0.473661	86.87	KQDYRHHWIV				-0.149709	1380.56	691.285	1380.71	691.36	2	6	1.1.1.949.7	15.6849	65.1992	65.1992			304.679
119	0.47	0.52	39.5	1.393	0	tr|A0A1Y7VM69|A0A1Y7VM69_MOUSE	Angiomotin-like protein 1 OS=Mus musculus OX=10090 GN=Amotl1 PE=1 SV=1			0.428291	72.22	SLPECNAPALMELV	Carbamidomethyl(C)@5			-0.115396	1542.63	772.321	1542.74	772.378	2	6	1.1.1.780.4	12.36	289.62	260.19	12.37	0.24	288.054
119	0.47	0.52	39.5	1.393	0	tr|A0A1Y7VM69|A0A1Y7VM69_MOUSE	Angiomotin-like protein 1 OS=Mus musculus OX=10090 GN=Amotl1 PE=1 SV=1			0.0141246	15.53	KQENSPGHGKASE	Deamidated(N)@4			0.0238811	1368.65	685.333	1368.63	685.321	2	4	1.1.1.1079.13	18.2538	64.7652	64.7652			121.887
120	0.47	0.51	28.07	3.302	0	tr|Q3U118|Q3U118_MOUSE; sp|P97794|KCNJ8_MOUSE	Uncharacterized protein OS=Mus musculus OX=10090 GN=Kcnj8 PE=2 SV=1; ATP-sensitive inward rectifier potassium channel 8 OS=Mus musculus OX=10090 GN=Kcnj8 PE=1 SV=1			0.449772	74.84	RRNNSMRRNNSIRR				-0.117709	1828.86	915.437	1828.98	915.496	2	5	1.1.1.1377.13	24.2877	407.41	372.62	24.3	0.12	175.367
121	0.45	0.48	20.81	1.463	0	sp|Q8BZR9|NCBP3_MOUSE	Nuclear cap-binding protein subunit 3 OS=Mus musculus OX=10090 GN=Ncbp3 PE=1 SV=1			0.444906	70.12	DSLPSLQIE				0.120151	1000.63	501.321	1000.51	501.261	2	7	1.1.1.433.4	5.44088	78.45	50.07	5.47	0.04	291.922
122	0.44	0.48	19.82	2.227	0	tr|A2AGH5|A2AGH5_MOUSE	Predicted gene 20489 OS=Mus musculus OX=10090 GN=Gm20489 PE=4 SV=1			0.428291	69.32	PMLKNPEPEL				0.105849	1166.71	584.361	1166.6	584.308	2	5	1.1.1.1129.7	19.2552	1198.33	671.86	19.41	0.3	90.3987
123	0.44	0.47	17.72	3.481	0	tr|Q8R276|Q8R276_MOUSE	Vomeronasal type-1 receptor OS=Mus musculus OX=10090 GN=Vmn1r205 PE=2 SV=1			0.420216	68.11	SGWRRLKPKSA				0.0173966	1284.76	643.387	1284.74	643.378	2	5	1.1.1.1905.4	34.9957	18.3434	18.3434			92.4979
124	0.42	0.62	69.06	2.28	0	tr|Q8BSQ4|Q8BSQ4_MOUSE	LAM_G_DOMAIN domain-containing protein OS=Mus musculus OX=10090 GN=Col9a1 PE=2 SV=1			0.352617	62.33	PGQLGSSGKPGQQGPPGEVGP				-0.0172242	1929.94	965.976	1929.95	965.984	2	6	1.1.1.1646.10	29.7784	919.58	885.62	29.79	0.08	51.5633
124	0.42	0.62	69.06	2.28	0	tr|Q8BSQ4|Q8BSQ4_MOUSE	LAM_G_DOMAIN domain-containing protein OS=Mus musculus OX=10090 GN=Col9a1 PE=2 SV=1			0.000869447	45.9	GLPGAIGLPG				-3.1007	847.391	848.398	850.491	851.499	1	8	1.1.1.857.7	13.8818	80.0694	80.0694			284.487
125	0.42	0.52	75.56	2.444	0	sp|Q8K4G2|CONA1_MOUSE	Collagen alpha-1(XXIII) chain OS=Mus musculus OX=10090 GN=Col23a1 PE=2 SV=2			0.406714	67.06	PGRRGDPGPPGQS				0.0496072	1276.68	639.346	1276.63	639.321	2	4	1.1.1.1159.9	19.86	601.6	300.02	20.05	0.26	146.028
126	0.42	0.48	38.46	2.418	0	tr|A0A1B0GRV3|A0A1B0GRV3_MOUSE; sp|P48377|RFX1_MOUSE	MHC class II regulatory factor RFX1 OS=Mus musculus OX=10090 GN=Rfx1 PE=1 SV=1; MHC class II regulatory factor RFX1 OS=Mus musculus OX=10090 GN=Rfx1 PE=1 SV=2			0.359519	63.14	PAAPAPSQPATPAPSPVAQQYI				-0.0588982	2158.05	1080.03	2158.11	1080.06	2	9	1.1.1.885.13	14.4388	640.82	453.59	14.48	0.14	645.519
126	0.42	0.48	38.46	2.418	0	tr|A0A1B0GRV3|A0A1B0GRV3_MOUSE; sp|P48377|RFX1_MOUSE	MHC class II regulatory factor RFX1 OS=Mus musculus OX=10090 GN=Rfx1 PE=1 SV=1; MHC class II regulatory factor RFX1 OS=Mus musculus OX=10090 GN=Rfx1 PE=1 SV=2			0.0540393	16.19	VETLWKTFWRYNLSQPSEAPPLA				0.0614734	2732.46	684.122	2732.4	684.106	4	6	1.1.1.463.14	6.05668	1550.07	264.46	5.74	0.24	693.92
127	0.42	0.48	41.61	0	0	tr|A0A1B0GSQ5|A0A1B0GSQ5_MOUSE	Histone deacetylase OS=Mus musculus OX=10090 GN=Hdac9 PE=1 SV=1			0.218245	46.71	LLSRTHSSP				0.00458624	996.54	499.277	996.535	499.275	2	5	1.1.1.435.5	5.4822	2734.01	713.94	5.39	0.1	237.343
127	0.42	0.48	41.61	0	0	tr|A0A1B0GSQ5|A0A1B0GSQ5_MOUSE	Histone deacetylase OS=Mus musculus OX=10090 GN=Hdac9 PE=1 SV=1			0.179142	40.21	LGGYKVTAKCFGH	Carbamidomethyl(C)@10			-0.0409861	1436.68	719.348	1436.72	719.369	2	4	1.1.1.1397.6	24.6908	1975.95	1784.91	24.66	0.31	109.291
128	0.42	0.48	25.05	0.8081	0	tr|Q003Y7|Q003Y7_MOUSE; sp|Q5DTT1|NEXMI_MOUSE	KIAA2022 short isoform OS=Mus musculus OX=10090 GN=Nexmif PE=2 SV=1; Neurite extension and migration factor OS=Mus musculus OX=10090 GN=Nexmif PE=2 SV=3			0.331614	60.14	TVEKIKWDCNTL	Carbamidomethyl(C)@9			-0.0544015	1505.7	753.857	1505.75	753.885	2	9	1.1.1.381.16	4.39742	3421.11	2575.55	4.44	0.1	1448.98
128	0.42	0.48	25.05	0.8081	0	tr|Q003Y7|Q003Y7_MOUSE; sp|Q5DTT1|NEXMI_MOUSE	KIAA2022 short isoform OS=Mus musculus OX=10090 GN=Nexmif PE=2 SV=1; Neurite extension and migration factor OS=Mus musculus OX=10090 GN=Nexmif PE=2 SV=3			0.0560111	16.75	PCGGLEVEQFK	Carbamidomethyl(C)@2			0.0474803	1262.64	421.889	1262.6	421.873	3	7	1.1.1.434.3	5.46038	4798.5	4633.4	5.46	0.08	1730.68
129	0.42	0.47	33.5	2.709	0	tr|Q8BZJ5|Q8BZJ5_MOUSE; sp|Q8VD63|TSYL4_MOUSE	Uncharacterized protein OS=Mus musculus OX=10090 GN=Tspyl4 PE=2 SV=1; Testis-specific Y-encoded-like protein 4 OS=Mus musculus OX=10090 GN=Tspyl4 PE=1 SV=1			0.388277	66.07	PGPKKTKEMTT				-0.049708	1216.6	609.307	1216.65	609.332	2	5	1.1.1.1475.3	26.2799	1286.89	978.61	26.4	0.16	41.0673
130	0.41	0.49	26.26	0.7194	0	tr|B3F5L4|B3F5L4_MOUSE	RIKEN cDNA 5830411N06 gene OS=Mus musculus OX=10090 GN=5830411N06Rik PE=1 SV=1			0.387216	66.52	ARLLGGVH				0.0312963	821.518	411.767	821.487	411.751	2	6	1.1.1.898.4	14.6913	5429.87	5265.77	14.72	0.32	168.949
130	0.41	0.49	26.26	0.7194	0	tr|B3F5L4|B3F5L4_MOUSE	RIKEN cDNA 5830411N06 gene OS=Mus musculus OX=10090 GN=5830411N06Rik PE=1 SV=1			0	49.42	ARLLGGVH				0.0314794	821.519	411.767	821.487	411.751	2	6	1.1.1.869.6	14.115	8424.3	6543.86	14.18	0.54	281.307
130	0.41	0.49	26.26	0.7194	0	tr|B3F5L4|B3F5L4_MOUSE	RIKEN cDNA 5830411N06 gene OS=Mus musculus OX=10090 GN=5830411N06Rik PE=1 SV=1			0	31.2	ARLLGGVH				0.0314794	821.519	411.767	821.487	411.751	2	5	1.1.1.881.5	14.3508	8424.3	5433.28	14.18	0.54	221.2
130	0.41	0.49	26.26	0.7194	0	tr|B3F5L4|B3F5L4_MOUSE	RIKEN cDNA 5830411N06 gene OS=Mus musculus OX=10090 GN=5830411N06Rik PE=1 SV=1			0	26.3	ARLLGGVH				0.0314794	821.519	411.767	821.487	411.751	2	4	1.1.1.857.3	13.8727	8424.3	2457.63	14.18	0.54	115.84
130	0.41	0.49	26.26	0.7194	0	tr|B3F5L4|B3F5L4_MOUSE	RIKEN cDNA 5830411N06 gene OS=Mus musculus OX=10090 GN=5830411N06Rik PE=1 SV=1			0	20	ARLLGGVH				0.0314794	821.519	411.767	821.487	411.751	2	5	1.1.1.951.4	15.7154	8338.49	5658.18	15.47	0.55	216.178
130	0.41	0.49	26.26	0.7194	0	tr|B3F5L4|B3F5L4_MOUSE	RIKEN cDNA 5830411N06 gene OS=Mus musculus OX=10090 GN=5830411N06Rik PE=1 SV=1			0	16.15	ARLLGGVH				0.0314794	821.519	411.767	821.487	411.751	2	4	1.1.1.922.2	15.1601	8338.49	4631.34	15.47	0.55	195.239
130	0.41	0.49	26.26	0.7194	0	tr|B3F5L4|B3F5L4_MOUSE	RIKEN cDNA 5830411N06 gene OS=Mus musculus OX=10090 GN=5830411N06Rik PE=1 SV=1			0	15.75	ARLLGGVH				0.032456	821.52	411.767	821.487	411.751	2	4	1.1.1.928.2	15.2543	8427.3	5937.28	15.49	0.76	234.874
131	0.41	0.47	45.1	11.27	0	sp|P09542|MYL3_MOUSE	Myosin light chain 3 OS=Mus musculus OX=10090 GN=Myl3 PE=1 SV=4			0.36251	64.74	APAPAAAPAAAPAAAPEPERPKE				-0.090681	2150.02	1076.02	2150.11	1076.06	2	11	1.1.1.897.8	14.6788	66.0062	66.0062			1029.7
131	0.41	0.47	45.1	11.27	0	sp|P09542|MYL3_MOUSE	Myosin light chain 3 OS=Mus musculus OX=10090 GN=Myl3 PE=1 SV=4			0	27.67	PAAAPAAAPAAAPEPE	Dehydrated(E)@16			-0.0878413	1382.6	692.305	1382.68	692.349	2	7	1.1.1.572.11	8.24375	447.25	391.48	8.25	0.2	502.893
131	0.41	0.47	45.1	11.27	0	sp|P09542|MYL3_MOUSE	Myosin light chain 3 OS=Mus musculus OX=10090 GN=Myl3 PE=1 SV=4			0	27.67	PAAAPAAAPAAAPEPE	Dehydrated(E)@14			-0.0878413	1382.6	692.305	1382.68	692.349	2	7	1.1.1.572.11	8.24375	447.25	391.48	8.25	0.2	502.893
132	0.41	0.44	27.87	3.279	0	tr|Q9D8C9|Q9D8C9_MOUSE	Purine nucleoside phosphorylase OS=Mus musculus OX=10090 GN=Pnp2 PE=1 SV=1			0.405607	69.92	DYENLEKANH				0.132975	1231.68	616.847	1231.55	616.781	2	6	1.1.1.415.10	5.08172	153.2	124.36	5.09	0.04	371.692
133	0.41	0.44	13.96	2.279	0	tr|A2A697|A2A697_MOUSE	Solute carrier family 25 member 39 OS=Mus musculus OX=10090 GN=Slc25a39 PE=1 SV=1			0.406714	67.19	MSLGAVEA				0.0945782	776.468	389.241	776.374	389.194	2	5	1.1.1.775.3	12.2614	59.6954	59.6954			80.3012
134	0.41	0.43	21.24	11.5	0	tr|A0A0G2JDU3|A0A0G2JDU3_MOUSE	Immunoglobulin kappa chain variable 20-101-2 (Fragment) OS=Mus musculus OX=10090 GN=Igkv20-101-2 PE=4 SV=1			0.405607	67.23	FLSASVGERVTIS				-0.0650894	1364.66	683.34	1364.73	683.372	2	8	1.1.1.638.9	9.56318	1244.85	1211.11	9.55	0.14	622.497
135	0.4	0.45	48.24	1.176	0	sp|Q8VIM5|MYCD_MOUSE	Myocardin OS=Mus musculus OX=10090 GN=Myocd PE=1 SV=2			0.345823	61.62	TPDIKSTEAPL				-0.036341	1170.58	586.296	1170.61	586.314	2	6	1.1.1.397.10	4.7164	593.99	556.56	4.71	0.16	443.065
136	0.4	0.45	40.27	3.803	0	sp|Q5NC32|MOT11_MOUSE	Monocarboxylate transporter 11 OS=Mus musculus OX=10090 GN=Slc16a11 PE=2 SV=1			0.381952	65.14	LPGLVGIGGVVQATGLV				-0.098529	1548.83	517.282	1548.92	517.315	3	8	1.1.1.463.2	6.04668	1908.1	1772.3	6.06	0.1	863.806
137	0.4	0.45	37.84	3.003	0	tr|S4R1W1|S4R1W1_MOUSE	Glyceraldehyde-3-phosphate dehydrogenase OS=Mus musculus OX=10090 GN=Gm3839 PE=1 SV=1			0.254925	51.37	PTPNVSVVDL				0.00761998	1039.56	520.789	1039.55	520.785	2	5	1.1.1.880.6	14.3306	2573.06	1005.1	14.4	0.16	148.127
137	0.4	0.45	37.84	3.003	0	tr|S4R1W1|S4R1W1_MOUSE	Glyceraldehyde-3-phosphate dehydrogenase OS=Mus musculus OX=10090 GN=Gm3839 PE=1 SV=1			0.144481	35.11	WGEAGAEYVVESTGVFTTMEK				-0.0970025	2289.95	764.324	2290.05	764.356	3	7	1.1.1.1077.11	18.2126	66.6948	66.6948			252.718
137	0.4	0.45	37.84	3.003	0	tr|S4R1W1|S4R1W1_MOUSE	Glyceraldehyde-3-phosphate dehydrogenase OS=Mus musculus OX=10090 GN=Gm3839 PE=1 SV=1			0	16.29	PTPNVSVVDL				0.00761998	1039.56	520.789	1039.55	520.785	2	5	1.1.1.886.7	14.4513	2573.06	2150.29	14.4	0.16	260.434
138	0.4	0.44	27.09	0.9414	0	sp|Q91Y44|BRDT_MOUSE	Bromodomain testis-specific protein OS=Mus musculus OX=10090 GN=Brdt PE=1 SV=3			0.327902	59.84	DEIEIDFET				0.039148	1109.52	555.765	1109.48	555.745	2	6	1.1.1.559.3	7.97592	1088.34	1009.94	7.99	0.08	257.286
138	0.4	0.44	27.09	0.9414	0	sp|Q91Y44|BRDT_MOUSE	Bromodomain testis-specific protein OS=Mus musculus OX=10090 GN=Brdt PE=1 SV=3			0.0680339	19.92	PPSEAQDVSKLWLLKDR				-0.0536719	1981.01	661.344	1981.06	661.362	3	6	1.1.1.1538.5	27.5683	66.6948	66.6948			45.3321
139	0.4	0.43	22.04	2.004	0	sp|Q9D842|APLF_MOUSE	Aprataxin and PNK-like factor OS=Mus musculus OX=10090 GN=Aplf PE=1 SV=2			0.396856	66.4	GGPRVPVGPG				-0.00799645	891.485	446.75	891.493	446.754	2	6	1.1.1.561.2	8.01527	1636.32	838.79	8.07	0.12	226.797
140	0.39	0.66	77.63	1.952	0	sp|Q99MQ5|COPA1_MOUSE	Collagen alpha-1(XXV) chain OS=Mus musculus OX=10090 GN=Col25a1 PE=2 SV=2			0.274905	56.1	GPKGEPGKEGEKG				0.106936	1268.74	635.379	1268.64	635.325	2	6	1.1.1.833.5	13.4227	826.72	775.58	13.43	0.1	260.683
141	0.39	0.57	51.92	0	0	tr|E9QAP7|E9QAP7_MOUSE	TATA-box-binding protein-associated factor 4 OS=Mus musculus OX=10090 GN=Taf4 PE=1 SV=1			0.143271	34.64	APAPAAPSPPAAPAP				-0.0318706	1281.64	641.827	1281.67	641.843	2	8	1.1.1.496.10	6.71665	2157.19	1615.95	6.67	0.12	803.929
141	0.39	0.57	51.92	0	0	tr|E9QAP7|E9QAP7_MOUSE	TATA-box-binding protein-associated factor 4 OS=Mus musculus OX=10090 GN=Taf4 PE=1 SV=1			0.0931265	24.65	PAAPSPPAAPAPAAP				-0.0318706	1281.64	641.827	1281.67	641.843	2	7	1.1.1.491.10	6.61548	2157.19	1007.88	6.67	0.12	716.962
141	0.39	0.57	51.92	0	0	tr|E9QAP7|E9QAP7_MOUSE	TATA-box-binding protein-associated factor 4 OS=Mus musculus OX=10090 GN=Taf4 PE=1 SV=1			0.0931265	24.65	PAPAAPSPPAAPAPA				-0.0318706	1281.64	641.827	1281.67	641.843	2	7	1.1.1.491.10	6.61548	2157.19	1007.88	6.67	0.12	716.962
141	0.39	0.57	51.92	0	0	tr|E9QAP7|E9QAP7_MOUSE	TATA-box-binding protein-associated factor 4 OS=Mus musculus OX=10090 GN=Taf4 PE=1 SV=1			0	24.65	APAPAAPSPPAAPAP				-0.0318706	1281.64	641.827	1281.67	641.843	2	7	1.1.1.491.10	6.61548	2157.19	1007.88	6.67	0.12	716.962
142	0.39	0.48	44.46	1.786	0	tr|Q8K0F6|Q8K0F6_MOUSE	Embryonal Fyn-associated substrate OS=Mus musculus OX=10090 GN=Efs PE=2 SV=1			0.392545	66.28	PVAPVVPQPP				0.0481305	999.623	500.819	999.575	500.795	2	6	1.1.1.1104.2	18.7476	4676.05	4496.31	18.76	0.12	224.648
142	0.39	0.48	44.46	1.786	0	tr|Q8K0F6|Q8K0F6_MOUSE	Embryonal Fyn-associated substrate OS=Mus musculus OX=10090 GN=Efs PE=2 SV=1			0	35.76	PVAPVVPQPP				0.0471539	999.622	500.818	999.575	500.795	2	6	1.1.1.1039.6	17.4505	4079.48	3366.66	17.56	0.42	258.166
143	0.39	0.46	38.87	2.055	0	sp|Q9Z1J1|TF7L1_MOUSE	Transcription factor 7-like 1 OS=Mus musculus OX=10090 GN=Tcf7l1 PE=1 SV=2			0.366532	63.78	PGYPFLMIPDLS				0.102752	1348.78	675.395	1348.67	675.344	2	5	1.1.1.926.3	15.2209	109.93	109.93			165.363
144	0.39	0.44	36	15.2	0	tr|Q8C1L3|Q8C1L3_MOUSE	Non-specific serine/threonine protein kinase OS=Mus musculus OX=10090 GN=Mark4 PE=2 SV=1			0.38934	82.18	SSPASPTTSNSEPPPPLPP				-0.146853	1858.75	930.381	1858.89	930.455	2	5	1.1.1.1530.9	27.4089	469.7	162.36	27.27	0.06	141.768
145	0.39	0.43	32.68	2.193	0	sp|Q9D2V8|MFS10_MOUSE	Major facilitator superfamily domain-containing protein 10 OS=Mus musculus OX=10090 GN=Mfsd10 PE=1 SV=1			0.38405	66.09	AIVADLGSPP				-0.0568231	938.451	470.233	938.507	470.261	2	6	1.1.1.829.4	13.3355	672.91	507.04	13.35	0.04	73.6854
146	0.39	0.43	14.23	1.463	0	tr|Q8CEQ9|Q8CEQ9_MOUSE	RIKEN cDNA 4932414N04 gene OS=Mus musculus OX=10090 GN=4932414N04Rik PE=2 SV=1			0.381952	65.72	TPVDEPQHEII				-0.0204609	1276.61	639.312	1276.63	639.322	2	5	1.1.1.1041.13	17.4928	91.3101	91.3101			114.22
147	0.38	0.51	33.13	0.8008	0	tr|Q3U1K2|Q3U1K2_MOUSE	Calcium pump 3 (Fragment) OS=Mus musculus OX=10090 GN=Atp2a3 PE=2 SV=1			0.335358	68.46	RKGVQRIR				-0.0155521	1011.63	506.82	1011.64	506.828	2	8	1.1.1.486.3	6.5085	34.1276	34.1276			335.956
148	0.38	0.44	49.85	0	0	sp|Q9R1E0|FOXO1_MOUSE	Forkhead box protein O1 OS=Mus musculus OX=10090 GN=Foxo1 PE=1 SV=2			0.216096	46.19	GPNSVMPAYGSQAS				0.0149507	1364.62	683.316	1364.6	683.309	2	4	1.1.1.1214.7	20.9697	1210.06	597.4	21.04	0.18	108.242
148	0.38	0.44	49.85	0	0	sp|Q9R1E0|FOXO1_MOUSE	Forkhead box protein O1 OS=Mus musculus OX=10090 GN=Foxo1 PE=1 SV=2			0.145087	34.56	LVYPPSAAK				0.0645118	944.598	473.306	944.533	473.274	2	3	1.1.1.928.3	15.2559	609.64	560.09	15.27	0.08	185.393
149	0.38	0.43	54.14	3.448	0	sp|Q8CAK3|SHFL_MOUSE	Shiftless antiviral inhibitor of ribosomal frameshifting protein homolog OS=Mus musculus OX=10090 GN=Shfl PE=2 SV=1			0.376751	65.98	SPKKAGALMR				-0.0193803	1057.59	529.801	1057.61	529.811	2	6	1.1.1.817.3	13.0947	1324.48	1116.83	13.13	0.14	195.689
150	0.37	0.53	26.5	0.6626	0	tr|F8VPN7|F8VPN7_MOUSE	Dedicator of cytokinesis protein 9 OS=Mus musculus OX=10090 GN=Dock9 PE=1 SV=1			0.335358	68.89	TSPALMNGGQSPPA				0.00129533	1326.63	664.32	1326.62	664.319	2	7	1.1.1.604.10	8.88338	6611.34	1660.45	8.77	0.12	648.787
151	0.37	0.48	37.69	0.3191	0	tr|F8VQL9|F8VQL9_MOUSE	Nuclear receptor corepressor 2 OS=Mus musculus OX=10090 GN=Ncor2 PE=1 SV=1			0.294136	56.57	SEDAIEPV				-0.00927377	858.388	859.395	858.397	859.404	1	6	1.1.1.597.16	8.74822	46.9672	46.9672			806.228
152	0.37	0.46	37.18	3.273	0	tr|A0A1Y7VKX4|A0A1Y7VKX4_MOUSE; sp|Q3U1V8|M3K9_MOUSE	Mitogen-activated protein kinase kinase kinase OS=Mus musculus OX=10090 GN=Map3k9 PE=1 SV=1; Mitogen-activated protein kinase kinase kinase 9 OS=Mus musculus OX=10090 GN=Map3k9 PE=2 SV=2			0.353596	63	APAVLGSRSPSSNGMSPSPGTGMLKTPSPSRDPGEF				-0.0914072	3555.62	1186.21	3555.71	1186.24	3	9	1.1.1.615.15	9.10737	50.5658	50.5658			1152.55
153	0.37	0.46	26.5	3.456	0	tr|E9Q3M0|E9Q3M0_MOUSE	Mothers against decapentaplegic homolog OS=Mus musculus OX=10090 GN=Smad2 PE=1 SV=1			0.366532	68.44	FVSSVVHVCLFSTDL	Carbamidomethyl(C)@9			-0.058576	1708.79	855.403	1708.85	855.432	2	6	1.1.1.806.12	12.8832	65.45	65.45			222.718
154	0.37	0.4	32.23	6.96	0	tr|B7ZNT7|B7ZNT7_MOUSE; tr|A2RT50|A2RT50_MOUSE; sp|Q812A3|ANR23_MOUSE	Ankrd23 protein OS=Mus musculus OX=10090 GN=Ankrd23 PE=2 SV=1; Ankyrin repeat domain 23 OS=Mus musculus OX=10090 GN=Ankrd23 PE=2 SV=1; Ankyrin repeat domain-containing protein 23 OS=Mus musculus OX=10090 GN=Ankrd23 PE=2 SV=1			0.364516	64.19	LIDKYLADGGDPNAHDKLH				-0.088959	2090.95	1046.48	2091.04	1046.53	2	5	1.1.1.1761.5	32.0953	50.9683	50.9683			81.2325
155	0.37	0.4	13.14	6.857	0	tr|A0A0A6YX44|A0A0A6YX44_MOUSE	RNA-binding protein 5 (Fragment) OS=Mus musculus OX=10090 GN=Rbm5 PE=1 SV=1			0.37366	64.53	NKTLNRKCPPEP	Carbamidomethyl(C)@8			-0.0770525	1452.67	727.344	1452.75	727.383	2	4	1.1.1.1300.7	22.7131	68.0727	68.0727			107.064
156	0.36	0.42	79.71	38.41	0	tr|Q8BW15|Q8BW15_MOUSE	Uncharacterized protein OS=Mus musculus OX=10090 GN=Chchd10 PE=2 SV=1			0.312471	92.65	APAPAAPGQPGLMAQMASTAAGVAVGS	Deamidated(Q)@9			-0.0528991	2379.1	1190.56	2379.16	1190.59	2	11	1.1.1.615.16	9.1082	50.5658	50.5658			1441.19
156	0.36	0.42	79.71	38.41	0	tr|Q8BW15|Q8BW15_MOUSE	Uncharacterized protein OS=Mus musculus OX=10090 GN=Chchd10 PE=2 SV=1			0.000434506	71.21	PAQPAVKQAPARPASHPLQMGPCSYE	Methyl(Q)@3; Carbamidomethyl(C)@23	Methyl(Q)@78		-0.016329	2801.36	934.793	2801.37	934.799	3	10	1.1.1.548.15	7.76477	46.0449	46.0449			742.202
157	0.36	0.41	41.11	2.018	0	sp|P23188|FURIN_MOUSE	Furin OS=Mus musculus OX=10090 GN=Furin PE=1 SV=2			0.359519	68.66	EPRLQAGLASHLPEVL				0.137793	1729.09	865.552	1728.95	865.483	2	6	1.1.1.1833.10	33.5502	34.4255	34.4255			93.5279
158	0.35	0.85	81.56	0	0	tr|Q3TX57|Q3TX57_MOUSE; sp|Q01149|CO1A2_MOUSE	Fibrillar collagen NC1 domain-containing protein OS=Mus musculus OX=10090 GN=Col1a2 PE=1 SV=1; Collagen alpha-2(I) chain OS=Mus musculus OX=10090 GN=Col1a2 PE=1 SV=2			0.127261	31.83	GEPGEPGQTGPAGPRGP				0.0317885	1559.76	780.89	1559.73	780.874	2	6	1.1.1.471.15	6.21733	179.38	119.97	6.24	0.06	509.19
158	0.35	0.85	81.56	0	0	tr|Q3TX57|Q3TX57_MOUSE; sp|Q01149|CO1A2_MOUSE	Fibrillar collagen NC1 domain-containing protein OS=Mus musculus OX=10090 GN=Col1a2 PE=1 SV=1; Collagen alpha-2(I) chain OS=Mus musculus OX=10090 GN=Col1a2 PE=1 SV=2			0.0614803	16.89	GAPGPQGFQGPAGEPG				0.0190563	1422.67	712.343	1422.65	712.334	2	4	1.1.1.1239.13	21.4795	68.6726	68.6726			108.242
158	0.35	0.85	81.56	0	0	tr|Q3TX57|Q3TX57_MOUSE; sp|Q01149|CO1A2_MOUSE	Fibrillar collagen NC1 domain-containing protein OS=Mus musculus OX=10090 GN=Col1a2 PE=1 SV=1; Collagen alpha-2(I) chain OS=Mus musculus OX=10090 GN=Col1a2 PE=1 SV=2			0.0404816	16.19	PGARGPPGAVGSPG				-0.0443215	1175.56	588.788	1175.6	588.81	2	5	1.1.1.1149.7	19.6572	865.88	672.74	19.63	0.26	46.3153
159	0.35	0.45	33.18	0	0	sp|O88574|SAP30_MOUSE	Histone deacetylase complex subunit SAP30 OS=Mus musculus OX=10090 GN=Sap30 PE=1 SV=1			0.221126	47.72	GGGAEVPGAGAVSASGPPG				-0.0366234	1493.67	747.845	1493.71	747.863	2	6	1.1.1.528.14	7.36712	777.5	211.26	7.42	0.08	529.133
159	0.35	0.45	33.18	0	0	sp|O88574|SAP30_MOUSE	Histone deacetylase complex subunit SAP30 OS=Mus musculus OX=10090 GN=Sap30 PE=1 SV=1			0.121478	36.65	AVSASGPPGAAGPGPGQLC	Carbamidomethyl(C)@19			0.00220616	1649.79	550.936	1649.78	550.935	3	7	1.1.1.481.5	6.40967	2123.22	2049.21	6.4	0.14	881.599
160	0.35	0.43	30.57	1.803	0	sp|Q6GQW0|BTBDB_MOUSE	Ankyrin repeat and BTB/POZ domain-containing protein BTBD11 OS=Mus musculus OX=10090 GN=Btbd11 PE=2 SV=2			0.313364	61.53	RDIYSRVLASGLPRSCSGPG	Carbamidomethyl(C)@16			-0.109761	2146.98	1074.5	2147.09	1074.55	2	6	1.1.1.1650.12	29.8614	815.46	791.73	29.87	0.18	108.237
161	0.35	0.41	42.52	1.558	0	tr|I2FKE4|I2FKE4_MOUSE	Calcium channel voltage-dependent subunit beta 1 OS=Mus musculus OX=10090 GN=Cacnb1 PE=2 SV=1			0.282329	55.14	PNPLLNRTMA				-0.0261773	1125.57	563.792	1125.6	563.805	2	5	1.1.1.603.7	8.86088	849.22	747.45	8.87	0.16	334.956
162	0.35	0.41	18.91	2.128	0	sp|Q91V51|TTLL1_MOUSE	Probable tubulin polyglutamylase TTLL1 OS=Mus musculus OX=10090 GN=Ttll1 PE=1 SV=1			0.236572	50.48	APVMNNDKH				0.0218845	1024.5	513.256	1024.48	513.245	2	7	1.1.1.550.4	7.79543	6110.23	1151.92	7.65	0.1	318.163
162	0.35	0.41	18.91	2.128	0	sp|Q91V51|TTLL1_MOUSE	Probable tubulin polyglutamylase TTLL1 OS=Mus musculus OX=10090 GN=Ttll1 PE=1 SV=1			0.10902	30.13	FCTVKYTP	Carbamidomethyl(C)@2			0.0356009	1014.52	508.267	1014.48	508.25	2	3	1.1.1.754.3	11.8407	59.3594	59.3594			125.035
163	0.35	0.39	61.9	3.274	0	tr|Q8BNI8|Q8BNI8_MOUSE	Homeobox domain-containing protein OS=Mus musculus OX=10090 GN=Hoxa1 PE=2 SV=1			0.325139	59.94	NPPKTGKVGEY				-0.0998759	1188.51	595.264	1188.61	595.314	2	4	1.1.1.626.7	9.32053	47.3426	47.3426			239.342
164	0.35	0.39	26.6	2.85	0	tr|Q14DI6|Q14DI6_MOUSE; sp|Q8BWN8|ACOT4_MOUSE	Acyl-CoA thioesterase 4 OS=Mus musculus OX=10090 GN=Acot4 PE=1 SV=1; Peroxisomal succinyl-coenzyme A thioesterase OS=Mus musculus OX=10090 GN=Acot4 PE=1 SV=1			0.335358	61	PDGGRRLARTVH				0.0485092	1333.78	667.898	1333.73	667.874	2	6	1.1.1.1363.6	23.9953	1074.04	1014.69	24.01	0.06	135.532
165	0.35	0.39	15.24	1.879	0	sp|Q32M07|KAD8_MOUSE	Adenylate kinase 8 OS=Mus musculus OX=10090 GN=Ak8 PE=1 SV=1			0.347754	62.8	GLAPKHVIV				0.0035262	932.584	467.299	932.581	467.298	2	6	1.1.1.990.4	16.4849	19857.2	4963.79	16.7	0.24	366.724
166	0.35	0.38	23.06	4.29	0	tr|A6H6K1|A6H6K1_MOUSE; sp|Q99MQ4|ASPN_MOUSE	Aspn protein OS=Mus musculus OX=10090 GN=Aspn PE=1 SV=1; Asporin OS=Mus musculus OX=10090 GN=Aspn PE=1 SV=1			0.350665	92.44	DNDDDDNSLFPTKEPV	Deamidated(N)@7			-0.0863741	1820.67	911.343	1820.76	911.387	2	9	1.1.1.627.14	9.34668	2548.51	2500.87	9.35	0.12	1116.86
167	0.34	0.42	78.46	7.179	0	tr|Q3TYT2|Q3TYT2_MOUSE	Uncharacterized protein (Fragment) OS=Mus musculus OX=10090 GN=Psmd7 PE=2 SV=1			0.298432	59.42	DAGAGGAEGGGSPP				-0.0477731	1098.41	550.212	1098.46	550.236	2	7	1.1.1.532.4	7.43912	127.02	53.78	7.4	0.06	428.371
168	0.34	0.4	23.95	0.5714	0	sp|Q3UH93|PLXD1_MOUSE	Plexin-D1 OS=Mus musculus OX=10090 GN=Plxnd1 PE=1 SV=1			0.322393	59.7	ARNAPAALCAF	Carbamidomethyl(C)@9			-0.033242	1160.54	581.279	1160.58	581.295	2	4	1.1.1.629.7	9.38103	45.9222	45.9222			210.953
168	0.34	0.4	23.95	0.5714	0	sp|Q3UH93|PLXD1_MOUSE	Plexin-D1 OS=Mus musculus OX=10090 GN=Plxnd1 PE=1 SV=1			0.000869447	23.76	PPHSAQPYAYLALNSEARAGDKDSQARS				-6.01795	2993.43	749.365	2999.45	750.869	4	8	1.1.1.596.14	8.72655	48.2977	48.2977			825.121
169	0.34	0.39	26.64	1.747	0	tr|F8WHW6|F8WHW6_MOUSE	Phosphatidylinositol 4-phosphate 5-kinase type-1 gamma OS=Mus musculus OX=10090 GN=Pip5k1c PE=1 SV=1			0.298432	57.56	AESAEAGAVTAE				0.0693422	1104.56	553.289	1104.49	553.254	2	6	1.1.1.460.8	5.99085	1437.05	492.86	6.08	0.12	256.236
170	0.34	0.39	19.86	1.528	0	tr|Q3TI98|Q3TI98_MOUSE	Phenylalanyl-tRNA synthetase beta subunit OS=Mus musculus OX=10090 GN=Farsb PE=2 SV=1			0.336299	62.37	KIDVPTNRY				-0.103893	1104.49	553.252	1104.59	553.304	2	6	1.1.1.1213.5	20.9475	225.74	164.2	20.88	0.12	35.8193
171	0.34	0.38	47.83	2.657	0	sp|Q00899|TYY1_MOUSE	Transcriptional repressor protein YY1 OS=Mus musculus OX=10090 GN=Yy1 PE=1 SV=1			0.326058	60.08	DPKQLAEFARM				-0.0440152	1304.61	653.313	1304.65	653.335	2	4	1.1.1.1175.10	20.1835	64.5671	64.5671			115.589
172	0.33	0.49	25.66	1.092	0	tr|A2A5Y4|A2A5Y4_MOUSE	KAT8 regulatory NSL complex subunit 1 OS=Mus musculus OX=10090 GN=Kansl1 PE=1 SV=1			0.315155	67.72	REAEVAPTSPPV				-0.0147168	1251.63	626.823	1251.65	626.83	2	8	1.1.1.493.10	6.65598	35.2038	35.2038			594.158
173	0.33	0.43	50.73	4.894	0	tr|A0A286YE25|A0A286YE25_MOUSE; sp|Q9QYY8|SPAST_MOUSE	Spastin OS=Mus musculus OX=10090 GN=Spast PE=1 SV=1; Spastin OS=Mus musculus OX=10090 GN=Spast PE=1 SV=3			0.313364	91.39	PAAVPAPAAGPAPAAGSPPKRNPSSFSSPL	Deamidated(N)@22			-0.118516	2767.31	923.444	2767.43	923.484	3	9	1.1.1.648.16	9.76983	2132.78	2077.94	9.78	0.12	1943.7
173	0.33	0.43	50.73	4.894	0	tr|A0A286YE25|A0A286YE25_MOUSE; sp|Q9QYY8|SPAST_MOUSE	Spastin OS=Mus musculus OX=10090 GN=Spast PE=1 SV=1; Spastin OS=Mus musculus OX=10090 GN=Spast PE=1 SV=3			0	68.3	PAAVPAPAAGPAPAAGSPPKRNPSSFSSPL	Deamidated(N)@22			-0.118516	2767.31	923.444	2767.43	923.484	3	8	1.1.1.646.16	9.72983	2132.78	1171.99	9.78	0.12	790.484
173	0.33	0.43	50.73	4.894	0	tr|A0A286YE25|A0A286YE25_MOUSE; sp|Q9QYY8|SPAST_MOUSE	Spastin OS=Mus musculus OX=10090 GN=Spast PE=1 SV=1; Spastin OS=Mus musculus OX=10090 GN=Spast PE=1 SV=3			0	48.33	PAAVPAPAAGPAPAAGSPPKRNPSSFSSPL	Deamidated(N)@22			-0.118516	2767.31	923.444	2767.43	923.484	3	8	1.1.1.652.16	9.84983	2132.78	970.71	9.78	0.12	985.476
173	0.33	0.43	50.73	4.894	0	tr|A0A286YE25|A0A286YE25_MOUSE; sp|Q9QYY8|SPAST_MOUSE	Spastin OS=Mus musculus OX=10090 GN=Spast PE=1 SV=1; Spastin OS=Mus musculus OX=10090 GN=Spast PE=1 SV=3			0	17.58	PAAVPAPAAGPAPAAGSPPKRNPSSFSSPL	Deamidated(R)@21	Deamidated(R)@46		-0.118516	2767.31	923.444	2767.43	923.484	3	9	1.1.1.648.16	9.76983	2132.78	2077.94	9.78	0.12	1943.7
174	0.33	0.41	43.57	0	0	tr|D3YUT2|D3YUT2_MOUSE	Alpha-protein kinase 3 OS=Mus musculus OX=10090 GN=Alpk3 PE=1 SV=1			0.207608	47.14	QGSRKSAPSSRATLQASQA				-0.0702941	1929.93	644.317	1930	644.34	3	7	1.1.1.1504.3	26.8717	61.2659	61.2659			45.2608
175	0.33	0.39	17.15	0.9298	0	tr|Q6XMP4|Q6XMP4_MOUSE; tr|Q3UD67|Q3UD67_MOUSE; tr|Q3TZ32|Q3TZ32_MOUSE; sp|Q8BGQ7|SYAC_MOUSE	Alanine--tRNA ligase OS=Mus musculus OX=10090 GN=Aars PE=2 SV=1; Alanine--tRNA ligase OS=Mus musculus OX=10090 GN=Aars PE=2 SV=1; Alanine--tRNA ligase OS=Mus musculus OX=10090 GN=Aars PE=2 SV=1; Alanine--tRNA ligase, cytoplasmic OS=Mus musculus OX=10090 GN=Aars1 PE=1 SV=1			0.270026	53.93	VTEEAIAKG				0.0488733	916.535	459.275	916.487	459.251	2	5	1.1.1.804.3	12.8345	325.61	276.1	12.85	0.06	151.176
175	0.33	0.39	17.15	0.9298	0	tr|Q6XMP4|Q6XMP4_MOUSE; tr|Q3UD67|Q3UD67_MOUSE; tr|Q3TZ32|Q3TZ32_MOUSE; sp|Q8BGQ7|SYAC_MOUSE	Alanine--tRNA ligase OS=Mus musculus OX=10090 GN=Aars PE=2 SV=1; Alanine--tRNA ligase OS=Mus musculus OX=10090 GN=Aars PE=2 SV=1; Alanine--tRNA ligase OS=Mus musculus OX=10090 GN=Aars PE=2 SV=1; Alanine--tRNA ligase, cytoplasmic OS=Mus musculus OX=10090 GN=Aars1 PE=1 SV=1			0.0472075	16.54	ATDDSPKYNY				0.0630361	1172.56	587.288	1172.5	587.257	2	5	1.1.1.464.9	6.07252	32.1786	32.1786			334.956
176	0.33	0.38	19.44	1.678	0	sp|A8Y5H7|S14L1_MOUSE	SEC14-like protein 1 OS=Mus musculus OX=10090 GN=Sec14l1 PE=1 SV=1			0.300162	58.03	PQPPKKDSLGAH				-0.0687804	1273.61	637.812	1273.68	637.846	2	6	1.1.1.492.10	6.63548	35.8712	35.8712			476.652
177	0.33	0.36	26.19	3.869	0	sp|Q9CX34|SGT1_MOUSE	Protein SGT1 homolog OS=Mus musculus OX=10090 GN=Sugt1 PE=1 SV=3			0.327902	60.45	WEKLEGQGDEPTP				-0.0609331	1484.62	743.316	1484.68	743.346	2	6	1.1.1.520.14	7.20495	3568.29	1436.12	6.97	0.28	644.589
178	0.32	0.43	42.26	1.63	0	sp|Q8VDM6|HNRL1_MOUSE	Heterogeneous nuclear ribonucleoprotein U-like protein 1 OS=Mus musculus OX=10090 GN=Hnrnpul1 PE=1 SV=1			0.273273	56.43	PQQPPPPQPPPQQP				-0.0438565	1531.73	766.875	1531.78	766.896	2	6	1.1.1.392.14	4.61825	212.33	185.38	4.64	0.08	595.258
179	0.32	0.36	29.26	2.799	0	tr|S4R1A5|S4R1A5_MOUSE	Netrin-5 OS=Mus musculus OX=10090 GN=Ntn5 PE=4 SV=1			0.308035	58.31	GPCAAVARRPG	Carbamidomethyl(C)@3			0.117049	1110.69	556.352	1110.57	556.293	2	5	1.1.1.1293.3	22.5678	574.77	528.95	22.56	0.04	81.9404
179	0.32	0.36	29.26	2.799	0	tr|S4R1A5|S4R1A5_MOUSE	Netrin-5 OS=Mus musculus OX=10090 GN=Ntn5 PE=4 SV=1			0.00568285	16.19	ATRAQPPRC	Deamidated(Q)@5; Carbamidomethyl(C)@9			0.0337528	1056.55	529.281	1056.51	529.264	2	5	1.1.1.1364.2	24.0125	65.4376	65.4376			46.3105
180	0.31	0.44	35.71	0.6144	0	sp|Q8K083|ZN536_MOUSE	Zinc finger protein 536 OS=Mus musculus OX=10090 GN=Znf536 PE=2 SV=1			0.289037	63.26	PSAGLPKP				0.0601415	765.499	383.757	765.438	383.727	2	6	1.1.1.851.2	13.7523	17088.1	5627.19	14.03	0.42	234.822
180	0.31	0.44	35.71	0.6144	0	sp|Q8K083|ZN536_MOUSE	Zinc finger protein 536 OS=Mus musculus OX=10090 GN=Znf536 PE=2 SV=1			0	16.05	PSAGLPKP				0.0561742	765.495	383.755	765.438	383.727	2	5	1.1.1.933.2	15.3534	15335.3	11168.7	15.47	0.49	395.262
181	0.31	0.36	17.51	0	0	tr|A2AD39|A2AD39_MOUSE	SCL-interrupting locus protein homolog OS=Mus musculus OX=10090 GN=Stil PE=1 SV=1			0.223299	48.68	SLVSPSNMSF				0.00508183	1067.5	534.758	1067.5	534.755	2	7	1.1.1.510.5	6.99463	1495.51	1390.95	7.01	0.1	546.971
182	0.31	0.35	20.74	3.191	0	sp|Q9D938|TM160_MOUSE	Transmembrane protein 160 OS=Mus musculus OX=10090 GN=Tmem160 PE=2 SV=1			0.31158	58.73	AVGLYM				0.0457693	652.371	653.379	652.325	653.333	1	4	1.1.1.887.9	14.4734	65.1621	65.1621			342.253
183	0.31	0.34	22.22	4	0	tr|V9GX35|V9GX35_MOUSE	60S ribosomal protein L7a (Fragment) OS=Mus musculus OX=10090 GN=Gm14214 PE=3 SV=1			0.305395	58.06	SKSVARVAK				0.0639454	944.641	473.328	944.577	473.296	2	5	1.1.1.1810.8	33.0899	3010.52	2275.9	33.04	0.16	74.6546
183	0.31	0.34	22.22	4	0	tr|V9GX35|V9GX35_MOUSE	60S ribosomal protein L7a (Fragment) OS=Mus musculus OX=10090 GN=Gm14214 PE=3 SV=1			0	31.31	SKSVARVAK				0.00553478	944.582	473.298	944.577	473.296	2	5	1.1.1.1014.7	16.965	1282.24	1212.35	16.96	0.24	142.879
184	0.31	0.34	13.96	5.856	0	tr|D3YXM7|D3YXM7_MOUSE	RAC-beta serine/threonine-protein kinase (Fragment) OS=Mus musculus OX=10090 GN=Akt2 PE=1 SV=1			0.314258	59.04	KVGTFGKVILVRE				-0.101587	1444.78	723.395	1444.88	723.446	2	7	1.1.1.622.13	9.24587	300.02	99.76	9.35	0.08	590.01
185	0.3	0.38	40.53	2.526	0	tr|Q32ME0|Q32ME0_MOUSE	potassium Voltage-gated channel, subfamily H (Eag-related), member 6 OS=Mus musculus OX=10090 GN=Kcnh6 PE=2 SV=1			0.174574	54.16	TSVTQSSESMLLV				-0.125375	1380.56	691.285	1380.68	691.348	2	5	1.1.1.822.5	13.1974	62.6802	62.6802			317.343
185	0.3	0.38	40.53	2.526	0	tr|Q32ME0|Q32ME0_MOUSE	potassium Voltage-gated channel, subfamily H (Eag-related), member 6 OS=Mus musculus OX=10090 GN=Kcnh6 PE=2 SV=1			0.106238	85.6	QSRKFLIANAQ	Gln->pyro-Glu@N-term; Deamidated(N)@9			0.0674849	1258.73	630.375	1258.67	630.341	2	7	1.1.1.470.10	6.1935	168.98	145.18	6.2	0.06	405.23
185	0.3	0.38	40.53	2.526	0	tr|Q32ME0|Q32ME0_MOUSE	potassium Voltage-gated channel, subfamily H (Eag-related), member 6 OS=Mus musculus OX=10090 GN=Kcnh6 PE=2 SV=1			0	68.95	QSRKFLIANAQ	Gln->pyro-Glu@N-term; Deamidated(Q)@11			0.0674849	1258.73	630.375	1258.67	630.341	2	7	1.1.1.470.10	6.1935	168.98	145.18	6.2	0.06	405.23
186	0.3	0.37	27.1	1.29	0	sp|Q9R001|ATS5_MOUSE	A disintegrin and metalloproteinase with thrombospondin motifs 5 OS=Mus musculus OX=10090 GN=Adamts5 PE=2 SV=2			0.262013	54.48	GPQESPSVHSRS				0.124179	1266.72	634.367	1266.6	634.305	2	6	1.1.1.843.2	13.6046	248.85	155.34	13.63	0.08	382.512
187	0.3	0.35	23.21	1.713	0	tr|E9QA19|E9QA19_MOUSE	CCR4-NOT transcription complex subunit 4 OS=Mus musculus OX=10090 GN=Cnot4 PE=1 SV=1			0.270835	55.14	PGFQTAFRPPS				0.0559843	1203.66	602.837	1203.6	602.809	2	4	1.1.1.673.3	10.2453	1033.37	340.46	10.14	0.16	221.86
188	0.29	0.38	16.47	0	0	sp|D3YXG0|HMCN1_MOUSE	Hemicentin-1 OS=Mus musculus OX=10090 GN=Hmcn1 PE=1 SV=1			0.237321	49.74	IVRAQVSDIAVY				0.0714684	1332.81	667.413	1332.74	667.377	2	6	1.1.1.1326.9	23.2437	2535.06	2142.44	23.11	0.31	179.565
189	0.29	0.35	24	1.905	0	sp|Q3UH99|SHSA6_MOUSE	Protein shisa-6 OS=Mus musculus OX=10090 GN=Shisa6 PE=1 SV=1			0.294992	58.59	LNAGAVGGRR				-0.00215974	969.545	485.78	969.547	485.781	2	6	1.1.1.369.4	4.1446	336.82	253.34	4.12	0.06	274.079
190	0.29	0.33	28.36	3.731	0	tr|A0A0R4IZW8|A0A0R4IZW8_MOUSE	Calcium-activated neutral proteinase small subunit OS=Mus musculus OX=10090 GN=Capns1 PE=1 SV=1			0.262807	61.49	PGAFEAAGFH				0.141944	1002.6	502.306	1002.46	502.235	2	4	1.1.1.557.3	7.93543	99.26	73.38	7.97	0.1	178.565
190	0.29	0.33	28.36	3.731	0	tr|A0A0R4IZW8|A0A0R4IZW8_MOUSE	Calcium-activated neutral proteinase small subunit OS=Mus musculus OX=10090 GN=Capns1 PE=1 SV=1			0.0118872	17.45	GGGGGGMGLGGGGG				0.194576	946.587	474.301	946.393	474.204	2	6	1.1.1.841.2	13.5655	176.185	176.185			129.114
190	0.29	0.33	28.36	3.731	0	tr|A0A0R4IZW8|A0A0R4IZW8_MOUSE	Calcium-activated neutral proteinase small subunit OS=Mus musculus OX=10090 GN=Capns1 PE=1 SV=1			0.0118872	17.45	GGGGGMGLGGGGGG				0.194576	946.587	474.301	946.393	474.204	2	6	1.1.1.841.2	13.5655	176.185	176.185			129.114
191	0.29	0.33	35.68	1.452	0	sp|P57748|MMP20_MOUSE	Matrix metalloproteinase-20 OS=Mus musculus OX=10090 GN=Mmp20 PE=2 SV=1			0.261219	53.18	HALGLGH				-0.00334096	703.373	704.38	703.377	704.384	1	6	1.1.1.872.8	14.1745	64.5671	64.5671			202.437
192	0.29	0.33	24.3	2.149	0	tr|Q8C7P1|Q8C7P1_MOUSE	BTB domain-containing protein OS=Mus musculus OX=10090 GN=Klhl9 PE=2 SV=1			0.271646	54.2	LAFVLSSNSLKHC	Carbamidomethyl(C)@13			-0.0200263	1474.74	738.377	1474.76	738.387	2	6	1.1.1.561.13	8.02442	182.54	147.57	8.01	0.04	438.867
193	0.28	0.52	47.81	0	0	tr|E9Q616|E9Q616_MOUSE	AHNAK nucleoprotein (desmoyokin) OS=Mus musculus OX=10090 GN=Ahnak PE=1 SV=1			0.0609802	31.69	PKFKVPD				-0.0668485	829.403	830.41	829.47	830.477	1	5	1.1.1.830.4	13.356	64.1621	64.1621			277.258
194	0.28	0.45	49.8	0	0	sp|Q924A2|CIC_MOUSE	Protein capicua homolog OS=Mus musculus OX=10090 GN=Cic PE=1 SV=2			0.189096	42.79	DPSVQPSEAQQPASHPV				0.00716774	1772.84	591.954	1772.83	591.952	3	8	1.1.1.332.4	3.39447	626.37	574.48	3.41	0.06	538.36
195	0.28	0.38	19.82	0	0	sp|Q8VHN7|AGRV1_MOUSE	Adhesion G-protein coupled receptor V1 OS=Mus musculus OX=10090 GN=Adgrv1 PE=1 SV=1			0.209012	45.96	VDNDDLTGAAVSVPVTAGT				-0.0412782	1800.83	901.424	1800.87	901.444	2	6	1.1.1.960.11	15.9052	1064.06	781.14	15.81	0.17	646.818
196	0.28	0.36	18.39	0	0	tr|A0A5F8MPR4|A0A5F8MPR4_MOUSE	0			0.196543	44.18	EEEKGNVNFTK				0.0125689	1293.63	647.824	1293.62	647.817	2	7	1.1.1.531.9	7.42328	6281.01	1791.14	7.51	0.12	637.242
196	0.28	0.36	18.39	0	0	tr|A0A5F8MPR4|A0A5F8MPR4_MOUSE	Xin actin-binding repeat-containing protein 2 OS=Mus musculus OX=10090 GN=Xirp2 PE=1 SV=1			0	16.5	EEEKGNVNFTK				0.0125689	1293.63	647.824	1293.62	647.817	2	6	1.1.1.537.5	7.53928	6281.01	5049.22	7.51	0.12	1347.67
197	0.28	0.36	28.64	0.5682	0	tr|A0A589MR22|A0A589MR22_MOUSE; tr|A0A571BG68|A0A571BG68_MOUSE	FERM and PDZ domain-containing protein 4 OS=Mus musculus OX=10090 GN=Frmpd4 PE=1 SV=1; FERM and PDZ domain-containing protein 4 OS=Mus musculus OX=10090 GN=Frmpd4 PE=1 SV=1			0.255707	52.58	SRILSGPVGL				-0.0663605	997.526	499.77	997.592	499.803	2	6	1.1.1.509.5	6.97413	776.95	473.35	7.01	0.06	331.807
198	0.28	0.35	19.88	0	0	sp|Q60675|LAMA2_MOUSE	Laminin subunit alpha-2 OS=Mus musculus OX=10090 GN=Lama2 PE=1 SV=2			0.233587	49.37	LPAVGGQLSF				0.0773139	987.616	494.815	987.539	494.777	2	6	1.1.1.983.6	16.3435	8994.91	3365.67	16.62	0.48	407.179
199	0.28	0.35	25.79	0	0	tr|Q6ZQA1|Q6ZQA1_MOUSE	MKIAA0533 protein (Fragment) OS=Mus musculus OX=10090 GN=mKIAA0533 PE=4 SV=2			0.238072	49.94	TSETSEHASLA				-0.0106964	1131.49	1132.5	1131.5	1132.51	1	6	1.1.1.1709.9	31.0535	201.47	201.47			46.3057
200	0.28	0.35	53.54	7.385	0	tr|Q3USN7|Q3USN7_MOUSE	BZIP domain-containing protein OS=Mus musculus OX=10090 GN=Dbp PE=2 SV=1			0.242604	52.9	PPPPGGLSPAPSPARTPAPSPGPG				-0.0701316	2158.05	1080.03	2158.12	1080.07	2	10	1.1.1.890.9	14.5389	640.82	580.72	14.48	0.14	1002.38
201	0.28	0.34	16.48	3.125	0	sp|Q8BG18|NECA1_MOUSE	N-terminal EF-hand calcium-binding protein 1 OS=Mus musculus OX=10090 GN=Necab1 PE=1 SV=1			0.278189	57.5	PGKRSSRRVQR				-0.0544491	1325.72	663.868	1325.78	663.895	2	6	1.1.1.800.7	12.7582	1906.33	1672.48	12.73	0.1	284.575
202	0.28	0.32	20.08	1.559	0	tr|Q8BRV4|Q8BRV4_MOUSE	Serine/threonine-protein kinase receptor OS=Mus musculus OX=10090 GN=Acvr2a PE=2 SV=1			0.272459	54.5	VDEYMLPF				0.0476528	1012.51	507.26	1012.46	507.236	2	5	1.1.1.1315.3	23.0142	635.11	497.3	23.03	0.08	46.2537
203	0.28	0.32	23.08	7.692	0	tr|Q0QEW9|Q0QEW9_MOUSE	Ribosomal protein L18 (Fragment) OS=Mus musculus OX=10090 GN=Rpl18 PE=2 SV=1			0.283162	55.74	TPHSPTKPYVRSK				-0.00334741	1496.81	749.411	1496.81	749.412	2	4	1.1.1.1547.6	27.7533	245.7	118.78	27.66	0.1	77.8034
203	0.28	0.32	23.08	7.692	0	tr|Q0QEW9|Q0QEW9_MOUSE	Ribosomal protein L18 (Fragment) OS=Mus musculus OX=10090 GN=Rpl18 PE=2 SV=1			0	22.34	TPHSPTKPYVRSK				-0.077322	1496.73	749.374	1496.81	749.412	2	4	1.1.1.767.7	12.1017	62.4565	62.4565			277.228
204	0.28	0.31	31.68	7.163	0	sp|Q91YK8|LYPD3_MOUSE	Ly6/PLAUR domain-containing protein 3 OS=Mus musculus OX=10090 GN=Lypd3 PE=2 SV=1			0.263604	53.67	QEEGASLSGGAAGHGGTAGHGGAAGH				-0.0236104	2199.94	734.321	2199.96	734.329	3	8	1.1.1.665.11	10.1048	62.9295	62.9295			339.735
205	0.28	0.31	18.68	2.637	0	tr|F7BJW2|F7BJW2_MOUSE; tr|E0CYJ7|E0CYJ7_MOUSE; sp|Q3TV65|MPND_MOUSE	MPN domain-containing protein (Fragment) OS=Mus musculus OX=10090 GN=Mpnd PE=1 SV=1; MPN domain-containing protein OS=Mus musculus OX=10090 GN=Mpnd PE=1 SV=1; MPN domain-containing protein OS=Mus musculus OX=10090 GN=Mpnd PE=2 SV=2			0.272459	83.44	VEVTSFAAINKF				-0.172456	1324.53	663.272	1324.7	663.359	2	6	1.1.1.715.4	11.0741	63.3259	63.3259			295.333
206	0.27	0.43	49.55	0	0	tr|Q3ULI5|Q3ULI5_MOUSE; sp|Q80W00|PP1RA_MOUSE	MHC class I region proline-rich protein CAT53 (Fragment) OS=Mus musculus OX=10090 GN=Ppp1r10 PE=2 SV=1; Serine/threonine-protein phosphatase 1 regulatory subunit 10 OS=Mus musculus OX=10090 GN=Ppp1r10 PE=1 SV=1			0.14691	36.54	GPGGPKGMQHFPPG				-0.0200673	1362.63	682.322	1362.65	682.332	2	4	1.1.1.1167.10	20.0219	58.1099	58.1099			122.936
207	0.27	0.37	24.38	0.6569	0	sp|O88491|NSD1_MOUSE	Histone-lysine N-methyltransferase, H3 lysine-36 specific OS=Mus musculus OX=10090 GN=Nsd1 PE=1 SV=1			0.235077	54.25	TAASPKEILEEGVEHDP				-0.0438001	1820.84	911.425	1820.88	911.447	2	5	1.1.1.1007.11	16.8313	66.0311	66.0311			595.538
208	0.27	0.37	26.65	0	0	tr|Q0VD84|Q0VD84_MOUSE; tr|E9QNQ3|E9QNQ3_MOUSE; tr|E9Q1D6|E9Q1D6_MOUSE	Latent-transforming growth factor beta-binding protein 2 OS=Mus musculus OX=10090 GN=Ltbp2 PE=1 SV=1; Latent-transforming growth factor beta-binding protein 2 OS=Mus musculus OX=10090 GN=Ltbp2 PE=1 SV=1; Latent-transforming growth factor beta-binding protein 2 OS=Mus musculus OX=10090 GN=Ltbp2 PE=1 SV=1			0.135489	33.5	WRCENSPG	Carbamidomethyl(C)@3			-0.071338	1004.34	503.178	1004.41	503.214	2	4	1.1.1.986.4	16.402	383.06	282.86	16.42	0.04	122.886
208	0.27	0.37	26.65	0	0	tr|Q0VD84|Q0VD84_MOUSE; tr|E9QNQ3|E9QNQ3_MOUSE; tr|E9Q1D6|E9Q1D6_MOUSE	Latent-transforming growth factor beta-binding protein 2 OS=Mus musculus OX=10090 GN=Ltbp2 PE=1 SV=1; Latent-transforming growth factor beta-binding protein 2 OS=Mus musculus OX=10090 GN=Ltbp2 PE=1 SV=1; Latent-transforming growth factor beta-binding protein 2 OS=Mus musculus OX=10090 GN=Ltbp2 PE=1 SV=1			0.0705811	26.06	PGYVAEPG				-0.00244049	788.368	789.375	788.37	789.378	1	4	1.1.1.1325.15	23.2284	65.4748	65.4748			152.325
209	0.27	0.36	34.62	0	0	tr|Q571J8|Q571J8_MOUSE	Non-specific serine/threonine protein kinase (Fragment) OS=Mus musculus OX=10090 GN=Mark2 PE=2 SV=1			0.186419	43.1	ETEKTLYLVM				-0.025012	1225.6	613.808	1225.63	613.82	2	6	1.1.1.876.5	14.2526	1731.61	1169.22	14.36	0.24	159.853
209	0.27	0.36	34.62	0	0	tr|Q571J8|Q571J8_MOUSE	Non-specific serine/threonine protein kinase (Fragment) OS=Mus musculus OX=10090 GN=Mark2 PE=2 SV=1			0	35.03	ETEKTLYLVM				-0.025012	1225.6	613.808	1225.63	613.82	2	6	1.1.1.882.4	14.3738	1731.61	1724.46	14.36	0.24	264.094
210	0.27	0.33	20.42	5.759	0	tr|A0A1W2P7H1|A0A1W2P7H1_MOUSE; sp|Q497Q6|F228B_MOUSE	Protein FAM228B OS=Mus musculus OX=10090 GN=Fam228b PE=3 SV=1; Protein FAM228B OS=Mus musculus OX=10090 GN=Fam228b PE=2 SV=1			0.266803	57.13	QDFLNTRRKEM				-0.0431889	1436.68	719.345	1436.72	719.367	2	5	1.1.1.1479.6	26.3637	1718.06	1628.43	26.36	0.26	92.4979
211	0.27	0.32	55.25	6.393	0	tr|Q6BCV7|Q6BCV7_MOUSE	Rim2(+44A) (Fragment) OS=Mus musculus OX=10090 GN=rim2 PE=4 SV=1			0.270835	54.41	NKEDKVVMWVCNLC	Carbamidomethyl(C)@11; Carbamidomethyl(C)@14			-0.0504292	1793.78	897.895	1793.83	897.92	2	8	1.1.1.497.16	6.74148	13214.4	789.12	6.53	0.1	628.845
212	0.27	0.32	12.15	1.257	0	sp|Q71B07|D19L3_MOUSE	Probable C-mannosyltransferase DPY19L3 OS=Mus musculus OX=10090 GN=Dpy19l3 PE=2 SV=2			0.262013	53.24	DLLDVANGH				0.113027	952.574	477.295	952.461	477.238	2	5	1.1.1.815.5	13.0549	642.54	337.45	12.99	0.12	145.978
213	0.27	0.31	30.29	2.151	0	sp|P26443|DHE3_MOUSE	Glutamate dehydrogenase 1, mitochondrial OS=Mus musculus OX=10090 GN=Glud1 PE=1 SV=1			0.267606	53.96	SMRYLHRFGAKC	Carbamidomethyl(C)@12			-0.0370019	1524.71	509.243	1524.74	509.255	3	5	1.1.1.357.3	3.89745	22.7046	22.7046			226.847
214	0.27	0.3	50.76	8.333	0	tr|Q9D9I3|Q9D9I3_MOUSE	Uncharacterized protein OS=Mus musculus OX=10090 GN=Hoxd3os1 PE=2 SV=1			0.266001	53.81	PQTYNLASRAS				0.0828024	1206.68	604.348	1206.6	604.307	2	4	1.1.1.1178.9	20.2433	59.9631	59.9631			71.5058
215	0.27	0.3	14.87	1.94	0	sp|Q3ZRW6|CLUL1_MOUSE	Clusterin-like protein 1 OS=Mus musculus OX=10090 GN=Clul1 PE=2 SV=1			0.25649	52.65	LKKIYRFLS				-0.0122689	1166.71	584.36	1166.72	584.366	2	5	1.1.1.546.6	7.7176	854.19	704.28	7.75	0.08	376.89
216	0.26	0.41	13.78	0	0	tr|A0A140LJ72|A0A140LJ72_MOUSE	Mucin 16 OS=Mus musculus OX=10090 GN=Muc16 PE=4 SV=1			0.0872467	27.23	HLDPAGHRLES				0.0729595	1230.68	411.235	1230.61	411.211	3	6	1.1.1.392.2	4.60825	2790.31	2514.74	4.62	0.14	868.154
216	0.26	0.41	13.78	0	0	tr|A0A140LJ72|A0A140LJ72_MOUSE	Mucin 16 OS=Mus musculus OX=10090 GN=Muc16 PE=4 SV=1			0.0824945	22.4	LFRNSSI				0.0476402	835.503	418.759	835.455	418.735	2	4	1.1.1.495.2	6.68948	35.1624	35.1624			163.871
217	0.26	0.36	12.97	2.187	0	tr|Q0VBP3|Q0VBP3_MOUSE; sp|Q9ERS6|IRPL2_MOUSE	Interleukin 1 receptor accessory protein-like 2 OS=Mus musculus OX=10090 GN=Il1rapl2 PE=2 SV=1; X-linked interleukin-1 receptor accessory protein-like 2 OS=Mus musculus OX=10090 GN=Il1rapl2 PE=2 SV=1			0.25649	59.85	ATMVPSQADLPEFHH				-0.00673739	1678.77	840.393	1678.78	840.396	2	7	1.1.1.671.5	10.2132	91.3101	91.3101			301.917
218	0.26	0.34	47.23	0	0	tr|O35745|O35745_MOUSE	Zinc finger protein OS=Mus musculus OX=10090 GN=Plagl1 PE=2 SV=1			0.181115	41.72	PMQPLEPLEPLE				0.0845983	1391.79	696.9	1391.7	696.858	2	4	1.1.1.1084.12	18.3534	705.9	257.64	18.24	0.12	184.863
219	0.26	0.34	32.91	1.431	0	sp|A2AEV7|CC120_MOUSE	Coiled-coil domain-containing protein 120 OS=Mus musculus OX=10090 GN=Ccdc120 PE=1 SV=1			0.249492	53.13	PEAVEGLEV				0.030678	941.501	471.758	941.471	471.743	2	7	1.1.1.603.3	8.85755	1030.38	984.57	8.87	0.08	311.865
220	0.26	0.33	32.27	1.684	0	sp|Q6ZPJ0|TEX2_MOUSE	Testis-expressed protein 2 OS=Mus musculus OX=10090 GN=Tex2 PE=1 SV=2			0.234331	51.51	PGSSSSGPLASSPSVSSLS				-0.00924128	1689.8	845.905	1689.81	845.91	2	9	1.1.1.693.2	10.6391	201.47	201.47			306.953
221	0.26	0.32	36.46	0	0	tr|Q3UHD8|Q3UHD8_MOUSE; sp|Q9D415|DLGP1_MOUSE	Uncharacterized protein OS=Mus musculus OX=10090 GN=Dlgap1 PE=2 SV=1; Disks large-associated protein 1 OS=Mus musculus OX=10090 GN=Dlgap1 PE=1 SV=3			0.161781	38.97	SRDASTSTVSIQ				0.084417	1250.69	626.355	1250.61	626.312	2	4	1.1.1.337.8	3.4963	69.43	34.2	3.45	0.12	290.873
222	0.26	0.3	17.75	1.417	0	sp|Q8C419|GP158_MOUSE	Probable G-protein coupled receptor 158 OS=Mus musculus OX=10090 GN=Gpr158 PE=1 SV=2			0.253366	52.3	LASSHPSLHGALDTLTH				0.0108086	1755.9	586.308	1755.89	586.304	3	6	1.1.1.403.7	4.83557	360.08	325.99	4.83	0.14	383.238
223	0.26	0.3	9.877	6.79	0	sp|Q8R3U1|PLAT3_MOUSE	Phospholipase A and acyltransferase 3 OS=Mus musculus OX=10090 GN=Plaat3 PE=1 SV=2			0.255707	53.81	GLAALGLVGVM				0.0399379	999.619	500.817	999.579	500.797	2	7	1.1.1.1089.3	18.4468	5732.29	5620.01	18.4	0.3	298.07
224	0.25	0.36	28.35	4.361	0	sp|Q8BMF4|ODP2_MOUSE	Dihydrolipoyllysine-residue acetyltransferase component of pyruvate dehydrogenase complex, mitochondrial OS=Mus musculus OX=10090 GN=Dlat PE=1 SV=2			0.234331	53.79	PAPAAAPAAPSASAPGSSYPTHMQIVLP				-0.0280681	2656.3	886.442	2656.33	886.451	3	10	1.1.1.537.13	7.54843	73.6709	73.6709			881.351
224	0.25	0.36	28.35	4.361	0	sp|Q8BMF4|ODP2_MOUSE	Dihydrolipoyllysine-residue acetyltransferase component of pyruvate dehydrogenase complex, mitochondrial OS=Mus musculus OX=10090 GN=Dlat PE=1 SV=2			0.00174067	35.47	APAPAAAPAAPSASAPGSSYPTHMQIVL	Delta:H(2)C(2)(H)@23			-0.0280681	2656.3	886.442	2656.33	886.451	3	10	1.1.1.537.13	7.54843	73.6709	73.6709			881.351
224	0.25	0.36	28.35	4.361	0	sp|Q8BMF4|ODP2_MOUSE	Dihydrolipoyllysine-residue acetyltransferase component of pyruvate dehydrogenase complex, mitochondrial OS=Mus musculus OX=10090 GN=Dlat PE=1 SV=2			0.000869447	28.49	PAAAPAPAAAPAAPSASAPGSSYPTHMQI				-0.986932	2656.3	886.442	2657.29	886.771	3	11	1.1.1.537.13	7.54843	73.6709	73.6709			881.351
225	0.25	0.33	15.5	1.432	0	tr|E9QP94|E9QP94_MOUSE	Coiled-coil domain-containing protein 136 OS=Mus musculus OX=10090 GN=Ccdc136 PE=1 SV=1			0.211125	50.71	GPGPTVTTLGSYEVSEG				0.0390322	1649.82	825.916	1649.78	825.896	2	6	1.1.1.685.7	10.485	316.91	23.36	10.38	0.08	333.437
226	0.25	0.32	23.49	1.815	0	tr|Z4YLW7|Z4YLW7_MOUSE	Regulator of telomere elongation helicase 1 (Fragment) OS=Mus musculus OX=10090 GN=Rtel1 PE=1 SV=1			0.230623	50.64	GPDGVQLSSAYDKRFSEE				0.0626767	1983.98	992.997	1983.92	992.966	2	8	1.1.1.654.15	9.88983	52.4805	52.4805			702.997
227	0.25	0.3	13.42	0	0	sp|P31254|UBA1Y_MOUSE	Ubiquitin-like modifier-activating enzyme 1 Y OS=Mus musculus OX=10090 GN=Uba1y PE=1 SV=2			0.224026	49.03	SCVSKQKLGHHV	Carbamidomethyl(C)@2			-0.0778708	1378.64	690.325	1378.71	690.364	2	5	1.1.1.1311.6	22.9357	1529.99	1203.19	22.89	0.28	196.409
227	0.25	0.3	13.42	0	0	sp|P31254|UBA1Y_MOUSE	Ubiquitin-like modifier-activating enzyme 1 Y OS=Mus musculus OX=10090 GN=Uba1y PE=1 SV=2			0.000869447	47.16	SKNKEMDIDESLYSRQL	Dehydrated(S)@1	Dehydrated(S)@42		-0.0323152	2036.95	1019.48	2036.98	1019.5	2	8	1.1.1.746.10	11.6924	62.9537	62.9537			374.222
228	0.24	0.39	41.73	0	0	sp|Q80X50|UBP2L_MOUSE	Ubiquitin-associated protein 2-like OS=Mus musculus OX=10090 GN=Ubap2l PE=1 SV=1			0.131356	33.72	HGVNVSVNASATPFQQP				-0.101433	1751.76	876.886	1751.86	876.937	2	7	1.1.1.830.6	13.3593	661.66	568.26	13.35	0.14	424.453
228	0.24	0.39	41.73	0	0	sp|Q80X50|UBP2L_MOUSE	Ubiquitin-associated protein 2-like OS=Mus musculus OX=10090 GN=Ubap2l PE=1 SV=1			0.0867161	36.79	PPSSPLPSKSTSAPQM				-0.000192793	1610.8	806.406	1610.8	806.406	2	6	1.1.1.534.12	7.48545	173.86	146.14	7.48	0.04	454.611
229	0.24	0.32	24.34	1.226	0	sp|Q8C636|SPT16_MOUSE	Spermatogenesis-associated protein 16 OS=Mus musculus OX=10090 GN=Spata16 PE=2 SV=1			0.236572	56.23	LPHIPLK				0.000885457	816.523	409.269	816.522	409.268	2	5	1.1.1.1017.3	17.0215	3007.84	1854.49	16.96	0.14	84.0511
230	0.24	0.31	20.76	0	0	tr|F8WGX5|F8WGX5_MOUSE; sp|Q6PNC0|DMXL1_MOUSE	DmX-like protein 1 OS=Mus musculus OX=10090 GN=Dmxl1 PE=1 SV=1; DmX-like protein 1 OS=Mus musculus OX=10090 GN=Dmxl1 PE=1 SV=1			0.213249	47.23	NGESATSKNGKLDVVYV				-0.0639067	1779.84	594.286	1779.9	594.307	3	5	1.1.1.587.5	8.53823	46.2968	46.2968			232.095
231	0.24	0.31	28.02	0	0	tr|A6PW28|A6PW28_MOUSE; sp|Q80U16|RIPR2_MOUSE	Rho family-interacting cell polarization regulator 2 OS=Mus musculus OX=10090 GN=Ripor2 PE=1 SV=1; Rho family-interacting cell polarization regulator 2 OS=Mus musculus OX=10090 GN=Ripor2 PE=1 SV=2			0.131356	34.14	DGSLEDAFN				0.0461883	966.439	484.227	966.393	484.204	2	6	1.1.1.522.5	7.23812	2065.15	1214.82	7.19	0.1	808.577
231	0.24	0.31	28.02	0	0	tr|A6PW28|A6PW28_MOUSE; sp|Q80U16|RIPR2_MOUSE	Rho family-interacting cell polarization regulator 2 OS=Mus musculus OX=10090 GN=Ripor2 PE=1 SV=1; Rho family-interacting cell polarization regulator 2 OS=Mus musculus OX=10090 GN=Ripor2 PE=1 SV=2			0.0947439	25.35	KSHPKSDT				0.0852004	898.536	450.275	898.451	450.233	2	3	1.1.1.945.5	15.5957	68.0219	68.0219			96.6963
232	0.24	0.31	31.47	0	0	sp|Q8C8V1|ZXDC_MOUSE	Zinc finger protein ZXDC OS=Mus musculus OX=10090 GN=Zxdc PE=2 SV=1			0.216096	49.55	AGPSLGAGPGRRRLLLLR				-0.142101	1858.99	620.671	1859.13	620.718	3	6	1.1.1.387.10	4.51392	328.33	172.04	4.6	0.12	503.942
233	0.24	0.3	20.15	0	0	sp|Q6PCZ4|MAGE1_MOUSE	Melanoma-associated antigen E1 OS=Mus musculus OX=10090 GN=Magee1 PE=1 SV=1			0.181774	41.91	NLPPTFGEGL				-0.0297639	1043.5	522.757	1043.53	522.772	2	4	1.1.1.806.5	12.8757	215.98	15.31	12.75	0.04	144.828
234	0.24	0.3	41.72	4.636	0	tr|A0A1Y7VMP9|A0A1Y7VMP9_MOUSE	Solute carrier family 12 member 7 OS=Mus musculus OX=10090 GN=Slc12a7 PE=1 SV=1			0.235077	53.84	GPFCCRW	Carbamidomethyl(C)@4; Carbamidomethyl(C)@5			-0.0372739	981.358	982.365	981.395	982.402	1	4	1.1.1.1176.16	20.2087	60.7047	60.7047			565.719
235	0.24	0.29	56.14	0	0	sp|Q06831|SOX4_MOUSE	Transcription factor SOX-4 OS=Mus musculus OX=10090 GN=Sox4 PE=1 SV=2			0.217527	47.54	GSLGASASPVGGLG				0.00853112	1128.59	565.3	1128.58	565.296	2	5	1.1.1.449.5	5.76603	61.31	10.94	5.8	0.04	299.269
236	0.24	0.29	27.33	2.169	0	tr|Q548B0|Q548B0_MOUSE; sp|Q9CYF5|RCC1L_MOUSE	RCC1-like G exchanging factor-like protein OS=Mus musculus OX=10090 GN=Rcc1l PE=2 SV=1; RCC1-like G exchanging factor-like protein OS=Mus musculus OX=10090 GN=Rcc1l PE=1 SV=1			0.241845	52.19	VACGVDHMVT	Carbamidomethyl(C)@3			0.00464015	1087.48	1088.49	1087.48	1088.49	1	6	1.1.1.1075.15	18.1749	66.3994	66.3994			526.984
237	0.24	0.27	32.92	4.239	0	tr|Q0VEP8|Q0VEP8_MOUSE; sp|O88621|FOXH1_MOUSE	Forkhead box H1 OS=Mus musculus OX=10090 GN=Foxh1 PE=2 SV=1; Forkhead box protein H1 OS=Mus musculus OX=10090 GN=Foxh1 PE=1 SV=1			0.236572	50.5	SSASPAYWSVGTESQGS				0.0734451	1699.81	850.91	1699.73	850.874	2	6	1.1.1.1622.10	29.2873	1724.19	1669.97	29.28	0.14	29.5217
238	0.23	0.41	22.04	0	0	sp|O88799|ZAN_MOUSE	Zonadhesin OS=Mus musculus OX=10090 GN=Zan PE=1 SV=1			0.138466	34.42	FTNCLPPCLPSC	Carbamidomethyl(C)@4; Carbamidomethyl(C)@8; Carbamidomethyl(C)@12			-0.0957117	1464.52	733.269	1464.62	733.317	2	6	1.1.1.737.3	11.5069	228.41	189.24	11.52	0.08	272.828
239	0.23	0.34	29.97	0	0	tr|Q7TSZ3|Q7TSZ3_MOUSE; sp|Q8BMJ2|SYLC_MOUSE	Leucyl-tRNA synthetase OS=Mus musculus OX=10090 GN=Lars PE=2 SV=1; Leucine--tRNA ligase, cytoplasmic OS=Mus musculus OX=10090 GN=Lars1 PE=1 SV=2			0.0942041	25.8	SEKMSKSTGNFLTLSQ				-0.0334463	1756.83	879.424	1756.87	879.441	2	4	1.1.1.1539.10	27.593	61.3016	61.3016			119.787
239	0.23	0.34	29.97	0	0	tr|Q7TSZ3|Q7TSZ3_MOUSE; sp|Q8BMJ2|SYLC_MOUSE	Leucyl-tRNA synthetase OS=Mus musculus OX=10090 GN=Lars PE=2 SV=1; Leucine--tRNA ligase, cytoplasmic OS=Mus musculus OX=10090 GN=Lars1 PE=1 SV=2			0.0716042	30.75	KVVYVLPMLTI				-0.042512	1274.72	638.37	1274.77	638.391	2	5	1.1.1.989.13	16.4707	61.0852	61.0852			151.656
240	0.23	0.29	13.97	0	0	sp|P63085|MK01_MOUSE	Mitogen-activated protein kinase 1 OS=Mus musculus OX=10090 GN=Mapk1 PE=1 SV=3			0.224754	49.17	VGPRYTNL				0.00112697	918.493	460.254	918.492	460.253	2	6	1.1.1.488.3	6.54915	1112.32	434.92	6.62	0.1	318.163
241	0.23	0.28	26.86	0	0	tr|A0A0A6YX71|A0A0A6YX71_MOUSE	Serine/threonine-protein kinase DCLK2 OS=Mus musculus OX=10090 GN=Dclk2 PE=1 SV=1			0.200659	45.1	LDELLEGESY				0.0145019	1166.55	584.282	1166.53	584.274	2	6	1.1.1.614.6	9.07987	49.996	49.996			337.055
242	0.23	0.28	17.48	0	0	sp|Q8BW72|KDM4A_MOUSE	Lysine-specific demethylase 4A OS=Mus musculus OX=10090 GN=Kdm4a PE=1 SV=3			0.209012	48.09	FYPTMEEF				0.0770552	1062.51	532.264	1062.44	532.226	2	5	1.1.1.427.4	5.31955	223.71	178.4	5.36	0.1	286.674
243	0.23	0.27	24.25	0	0	sp|Q8BIW9|CTF18_MOUSE	Chromosome transmission fidelity protein 18 homolog OS=Mus musculus OX=10090 GN=Chtf18 PE=1 SV=2			0.225483	48.91	ATVQEQPER				0.0863097	1056.61	529.31	1056.52	529.267	2	6	1.1.1.1326.2	23.2379	215.05	71.55	23.21	0.08	37.9185
244	0.23	0.27	25.41	0	0	tr|F7A4H5|F7A4H5_MOUSE; tr|A0A0G2JEM5|A0A0G2JEM5_MOUSE	Zinc finger protein 267 OS=Mus musculus OX=10090 GN=Zfp267 PE=4 SV=1; Zinc finger protein 267 OS=Mus musculus OX=10090 GN=Zfp267 PE=4 SV=1			0.216811	47.84	DGAFKSSSHLAEH				0.0961078	1384.73	693.374	1384.64	693.326	2	6	1.1.1.663.12	10.065	54.7607	54.7607			275.129
245	0.23	0.27	19.38	0	0	sp|A2AJL3|FGGY_MOUSE	FGGY carbohydrate kinase domain-containing protein OS=Mus musculus OX=10090 GN=Fggy PE=1 SV=1			0.177832	41.41	VDLHVWPDF				-0.036471	1126.51	564.261	1126.54	564.28	2	5	1.1.1.778.4	12.3176	221.63	88.57	12.27	0.1	153.325
246	0.23	0.26	34.15	0	0	tr|Q3URZ5|Q3URZ5_MOUSE	Uncharacterized protein OS=Mus musculus OX=10090 GN=Gm10605 PE=2 SV=1			0.226945	48.95	GVSAPPRKGGGVGGSGDA				-0.000317028	1524.76	509.262	1524.76	509.262	3	4	1.1.1.821.2	13.1722	61.5311	61.5311			125.985
247	0.23	0.26	26.29	0	0	sp|Q60829|PPR1B_MOUSE	Protein phosphatase 1 regulatory subunit 1B OS=Mus musculus OX=10090 GN=Ppp1r1b PE=1 SV=2			0.229885	49.57	KPTCGRGLEGPWERPPP	Carbamidomethyl(C)@4			0.0031745	1932.97	645.329	1932.96	645.328	3	6	1.1.1.558.10	7.96142	846.27	72.89	8.03	0.18	390.585
248	0.22	0.92	56.9	0	0	sp|Q63870|CO7A1_MOUSE	Collagen alpha-1(VII) chain OS=Mus musculus OX=10090 GN=Col7a1 PE=1 SV=3			0.051587	15.04	PVGDPGPRGPP				0.0921717	1044.63	523.321	1044.54	523.275	2	3	1.1.1.933.8	15.3601	1054.69	627.39	15.25	0.25	154.255
248	0.22	0.92	56.9	0	0	sp|Q63870|CO7A1_MOUSE	Collagen alpha-1(VII) chain OS=Mus musculus OX=10090 GN=Col7a1 PE=1 SV=3			0.0132283	40.45	PGEPGLRGAPGMTGPKGDRGL				-0.216589	2018.82	1010.41	2019.03	1010.52	2	8	1.1.1.756.9	11.8896	61.0733	61.0733			862.787
248	0.22	0.92	56.9	0	0	sp|Q63870|CO7A1_MOUSE	Collagen alpha-1(VII) chain OS=Mus musculus OX=10090 GN=Col7a1 PE=1 SV=3			0	16.6	GPQAAQVGLLTYS	Deamidated(Q)@3			-0.048343	1304.61	653.314	1304.66	653.338	2	4	1.1.1.1220.8	21.0917	62.7164	62.7164			100.895
249	0.22	0.4	44.7	0	0	sp|Q9JL19|NCOA6_MOUSE	Nuclear receptor coactivator 6 OS=Mus musculus OX=10090 GN=Ncoa6 PE=1 SV=1			0.121478	32.49	PGYPTQPVEQRPL				-0.0727524	1480.69	741.355	1480.77	741.391	2	4	1.1.1.1422.7	25.2023	1884.88	1597.74	25.09	0.16	138.68
250	0.22	0.39	49.58	0	0	sp|E9PYL2|PRR12_MOUSE	Proline-rich protein 12 OS=Mus musculus OX=10090 GN=Prr12 PE=1 SV=1			0.177178	42.69	GPDGPRRRGR				0.0608321	1122.67	562.344	1122.61	562.313	2	6	1.1.1.1304.4	22.7919	272.3	110.27	22.69	0.12	53.6626
251	0.22	0.37	22.22	0	0	tr|F8VPV0|F8VPV0_MOUSE	Pericentrin OS=Mus musculus OX=10090 GN=Pcnt PE=1 SV=1			0.141463	36.56	GSVATPNSELPQ				-0.0103759	1198.57	600.294	1198.58	600.299	2	6	1.1.1.541.4	7.61727	5140.54	1194.3	7.71	0.12	352.799
251	0.22	0.37	22.22	0	0	tr|F8VPV0|F8VPV0_MOUSE	Pericentrin OS=Mus musculus OX=10090 GN=Pcnt PE=1 SV=1			0.0329203	15.98	VAPSAGKH				0.0852936	765.499	383.757	765.413	383.714	2	5	1.1.1.863.2	13.9893	17088.1	16588.8	14.03	0.42	486.26
252	0.22	0.36	32.75	0.5828	0	sp|E9PYH6|SET1A_MOUSE	Histone-lysine N-methyltransferase SETD1A OS=Mus musculus OX=10090 GN=Setd1a PE=1 SV=1			0.14813	54.5	SHTRRRRPPL				-0.140829	1274.6	638.308	1274.74	638.379	2	4	1.1.1.1160.11	19.8817	54.0395	54.0395			162.771
253	0.22	0.32	10.56	3.96	0	tr|Q6NSU0|Q6NSU0_MOUSE	Protein FAM3C (Fragment) OS=Mus musculus OX=10090 GN=Fam3c PE=2 SV=2			0.218245	56.45	GFLLGAGGRAAK				-0.0208967	1116.62	559.317	1116.64	559.327	2	6	1.1.1.764.3	12.0391	2551.93	2049.6	12	0.2	384.038
253	0.22	0.32	10.56	3.96	0	tr|Q6NSU0|Q6NSU0_MOUSE	Protein FAM3C (Fragment) OS=Mus musculus OX=10090 GN=Fam3c PE=2 SV=2			0	39.42	GFLLGAGGRAAK				-0.0208967	1116.62	559.317	1116.64	559.327	2	6	1.1.1.770.3	12.1581	2551.93	682.86	12	0.2	296.021
254	0.22	0.3	25.4	0	0	sp|Q3UHU5|MTCL1_MOUSE	Microtubule cross-linking factor 1 OS=Mus musculus OX=10090 GN=Mtcl1 PE=1 SV=1			0.156767	37.88	TENVARILN				-0.0541602	1028.51	515.261	1028.56	515.288	2	4	1.1.1.1007.5	16.8239	66.0311	66.0311			152.225
255	0.22	0.29	19.01	0	0	tr|E9PUQ9|E9PUQ9_MOUSE	Piezo-type mechanosensitive ion channel component OS=Mus musculus OX=10090 GN=Piezo1 PE=1 SV=1			0.124939	32.61	SVYLVVFLAI				-0.00203952	1122.67	562.341	1122.67	562.342	2	5	1.1.1.948.3	15.6557	2008.86	771.05	15.73	0.22	107.073
256	0.22	0.27	31.37	0.7634	0	sp|Q7TT36|AGRA3_MOUSE	Adhesion G protein-coupled receptor A3 OS=Mus musculus OX=10090 GN=Adgra3 PE=2 SV=3			0.191789	58.07	QVNVQPPNSS	Gln->pyro-Glu@N-term			0.029851	1051.52	526.769	1051.49	526.754	2	5	1.1.1.606.4	8.91822	1213	883.78	8.99	0.14	296.021
257	0.22	0.27	29.87	0	0	tr|B9EJ30|B9EJ30_MOUSE	Tyrosine-protein kinase receptor OS=Mus musculus OX=10090 GN=Ltk PE=2 SV=1			0.20412	46.49	GPLKGVQLWRAPDTGQYLISAYGAAGGKG				-0.115816	2930.42	977.815	2930.54	977.854	3	9	1.1.1.1074.16	18.1556	66.437	66.437			742.202
258	0.22	0.27	35.02	0	0	tr|Q5SPX8|Q5SPX8_MOUSE	TBC1 domain family member 10A OS=Mus musculus OX=10090 GN=Tbc1d10a PE=1 SV=1			0.209012	48.55	TADELSSLG				-0.0282961	891.39	892.398	891.419	892.426	1	5	1.1.1.733.7	11.4309	69.3444	69.3444			240.122
259	0.22	0.27	18.75	0	0	sp|Q8BTP0|PIGZ_MOUSE	GPI mannosyltransferase 4 OS=Mus musculus OX=10090 GN=Pigz PE=2 SV=2			0.222573	48.83	LVFYTRTFSN				-0.06275	1246.57	624.293	1246.63	624.325	2	4	1.1.1.1226.6	21.2111	61.0615	61.0615			64.1586
260	0.21	0.34	18.49	0	0	tr|A0A571BF58|A0A571BF58_MOUSE	Nebulin OS=Mus musculus OX=10090 GN=Neb PE=1 SV=1			0.110138	30.31	DQNDVIHARQAYDLQ				-0.00911828	1784.84	893.425	1784.84	893.429	2	4	1.1.1.1386.12	24.4712	58.0754	58.0754			118.799
260	0.21	0.34	18.49	0	0	tr|A0A571BF58|A0A571BF58_MOUSE	Nebulin OS=Mus musculus OX=10090 GN=Neb PE=1 SV=1			0.0649968	18.58	GYRKQLGHHIG				0.116618	1264.8	633.405	1264.68	633.347	2	5	1.1.1.1037.6	17.4125	739.25	672.45	17.42	0.18	115.85
261	0.21	0.34	22.62	0	0	tr|B1ART2|B1ART2_MOUSE; tr|B1ART1|B1ART1_MOUSE	Vacuolar protein sorting 13D OS=Mus musculus OX=10090 GN=Vps13d PE=1 SV=2; Vacuolar protein sorting 13D OS=Mus musculus OX=10090 GN=Vps13d PE=1 SV=1			0.091515	26.74	SFDIPTGSLR				-0.0320974	1091.53	546.772	1091.56	546.788	2	6	1.1.1.377.3	4.30543	697.67	562.28	4.32	0.08	452.162
261	0.21	0.34	22.62	0	0	tr|B1ART2|B1ART2_MOUSE; tr|B1ART1|B1ART1_MOUSE	Vacuolar protein sorting 13D OS=Mus musculus OX=10090 GN=Vps13d PE=1 SV=2; Vacuolar protein sorting 13D OS=Mus musculus OX=10090 GN=Vps13d PE=1 SV=1			0.000434506	38.06	NCTQLAGRDNAGP	Deamidated(N)@1; Carbamidomethyl(C)@2; Deamidated(N)@10			0.195224	1374.78	459.267	1374.58	459.202	3	6	1.1.1.456.2	5.90485	571.71	379.55	5.94	0.06	254.087
261	0.21	0.34	22.62	0	0	tr|B1ART2|B1ART2_MOUSE; tr|B1ART1|B1ART1_MOUSE	Vacuolar protein sorting 13D OS=Mus musculus OX=10090 GN=Vps13d PE=1 SV=2; Vacuolar protein sorting 13D OS=Mus musculus OX=10090 GN=Vps13d PE=1 SV=1			0	30.66	NCTQLAGRDNAGP	Carbamidomethyl(C)@2; Deamidated(Q)@4; Deamidated(N)@10			0.195224	1374.78	459.267	1374.58	459.202	3	6	1.1.1.456.2	5.90485	571.71	379.55	5.94	0.06	254.087
262	0.21	0.33	22.94	0	0	tr|B2RWT9|B2RWT9_MOUSE; sp|Q8CJH3|PLXB1_MOUSE	Plexin B1 OS=Mus musculus OX=10090 GN=Plxnb1 PE=2 SV=1; Plexin-B1 OS=Mus musculus OX=10090 GN=Plxnb1 PE=1 SV=2			0.14813	36.41	TPNSFPIEPRAPST				-0.0430503	1512.71	757.364	1512.76	757.386	2	5	1.1.1.1008.11	16.8528	261.59	255.84	16.86	0.06	159.003
263	0.21	0.3	14.47	0	0	sp|Q80W93|HYDIN_MOUSE	Hydrocephalus-inducing protein OS=Mus musculus OX=10090 GN=Hydin PE=1 SV=2			0.101824	27.97	PQVDNLGLRAEVH				-0.0166195	1446.74	724.378	1446.76	724.386	2	5	1.1.1.820.5	13.1545	714.44	531.7	13.17	0.06	397.932
264	0.21	0.27	28.88	0	0	tr|E9PUU4|E9PUU4_MOUSE	Gem-associated protein 5 OS=Mus musculus OX=10090 GN=Gemin5 PE=1 SV=1			0.19382	44.26	TPEQCQAALQKLQD	Carbamidomethyl(C)@5			-0.0809423	1628.7	815.358	1628.78	815.399	2	4	1.1.1.1146.14	19.6029	58.9131	58.9131			177.477
265	0.21	0.27	17.85	0	0	tr|Q2M4H7|Q2M4H7_MOUSE; tr|A0A0U1RQ85|A0A0U1RQ85_MOUSE; tr|A0A0U1RP47|A0A0U1RP47_MOUSE; sp|P22682|CBL_MOUSE	E3 ubiquitin-protein ligase CBL OS=Mus musculus OX=10090 GN=Cbl PE=4 SV=1; E3 ubiquitin-protein ligase CBL OS=Mus musculus OX=10090 GN=Cbl PE=1 SV=1; E3 ubiquitin-protein ligase CBL OS=Mus musculus OX=10090 GN=Cbl PE=1 SV=1; E3 ubiquitin-protein ligase CBL OS=Mus musculus OX=10090 GN=Cbl PE=1 SV=3			0.127844	34.81	FPSGLFQGD				-0.00545334	966.439	484.227	966.445	484.23	2	5	1.1.1.516.3	7.11413	2065.15	652.03	7.19	0.1	487.099
265	0.21	0.27	17.85	0	0	tr|Q2M4H7|Q2M4H7_MOUSE; tr|A0A0U1RQ85|A0A0U1RQ85_MOUSE; tr|A0A0U1RP47|A0A0U1RP47_MOUSE; sp|P22682|CBL_MOUSE	E3 ubiquitin-protein ligase CBL OS=Mus musculus OX=10090 GN=Cbl PE=4 SV=1; E3 ubiquitin-protein ligase CBL OS=Mus musculus OX=10090 GN=Cbl PE=1 SV=1; E3 ubiquitin-protein ligase CBL OS=Mus musculus OX=10090 GN=Cbl PE=1 SV=1; E3 ubiquitin-protein ligase CBL OS=Mus musculus OX=10090 GN=Cbl PE=1 SV=3			0.0680339	20.01	SMAPQASLPPVPPRLDLLQQR				-0.098881	2313.16	772.062	2313.26	772.095	3	5	1.1.1.969.13	16.0685	62.4084	62.4084			310.815
266	0.21	0.26	40.97	0	0	sp|P04104|K2C1_MOUSE	Keratin, type II cytoskeletal 1 OS=Mus musculus OX=10090 GN=Krt1 PE=1 SV=4			0.206908	47.07	YGGGGSYGGGSGGG				0.107373	1088.52	545.269	1088.42	545.215	2	6	1.1.1.604.4	8.87838	45.223	45.223			289.823
267	0.21	0.26	33.51	0	0	tr|D3YUB7|D3YUB7_MOUSE; tr|A0A087WPN2|A0A087WPN2_MOUSE	Predicted gene 3604 OS=Mus musculus OX=10090 GN=Gm3604 PE=4 SV=3; Predicted gene 3604 OS=Mus musculus OX=10090 GN=Gm3604 PE=4 SV=1			0.209012	46.66	DKAFSRHSTLQTHR				0.111187	1682.97	842.493	1682.86	842.437	2	4	1.1.1.1857.8	34.0364	33.5615	33.5615			166.431
268	0.21	0.25	18.83	0	0	tr|Q9DBK7|Q9DBK7_MOUSE	E1 ubiquitin-activating enzyme OS=Mus musculus OX=10090 GN=Uba7 PE=1 SV=1			0.198596	45.01	QPHVVAQNTQ				0.0460955	1120.61	561.312	1120.56	561.289	2	4	1.1.1.524.7	7.28012	106.32	54.66	7.31	0.06	271.98
269	0.21	0.25	14.73	0	0	tr|Q9EQL1|Q9EQL1_MOUSE	Phosphatidylinositol-4,5-bisphosphate 3-kinase OS=Mus musculus OX=10090 GN=Pik3cg PE=2 SV=1			0.205512	46.66	VIEMLQKVTI				-0.0781949	1172.61	587.31	1172.68	587.349	2	5	1.1.1.1516.4	27.1187	453.32	116.07	27.28	0.16	28.4721
270	0.21	0.25	19.32	0	0	sp|S4R1M9|OSB10_MOUSE	Oxysterol-binding protein-related protein 10 OS=Mus musculus OX=10090 GN=Osbpl10 PE=1 SV=1			0.20621	46.55	TPSSASPCSQRHLSTGAPG	Carbamidomethyl(C)@8			-0.160751	1896.71	633.245	1896.87	633.299	3	5	1.1.1.604.8	8.88172	45.223	45.223			297.17
271	0.21	0.25	16.72	0	0	tr|Q8JZN9|Q8JZN9_MOUSE	Ohx OS=Mus musculus OX=10090 GN=Obox3 PE=2 SV=1			0.205512	46.68	VPVGLAYAAQ				0.0809149	987.62	494.817	987.539	494.777	2	5	1.1.1.1090.3	18.4668	11036	5864.07	18.2	0.48	488.432
271	0.21	0.25	16.72	0	0	tr|Q8JZN9|Q8JZN9_MOUSE	Ohx OS=Mus musculus OX=10090 GN=Obox3 PE=2 SV=1			0	43.67	VPVGLAYAAQ				0.0799384	987.619	494.817	987.539	494.777	2	6	1.1.1.1085.2	18.3651	10854.6	6307.84	18.16	0.38	474.103
271	0.21	0.25	16.72	0	0	tr|Q8JZN9|Q8JZN9_MOUSE	Ohx OS=Mus musculus OX=10090 GN=Obox3 PE=2 SV=1			0	37.3	VPVGLAYAAQ				0.0871405	987.626	494.82	987.539	494.777	2	5	1.1.1.1011.8	16.906	7567.86	7302.07	16.9	0.24	686.573
271	0.21	0.25	16.72	0	0	tr|Q8JZN9|Q8JZN9_MOUSE	Ohx OS=Mus musculus OX=10090 GN=Obox3 PE=2 SV=1			0	36.83	VPVGLAYAAQ				0.0813422	987.62	494.817	987.539	494.777	2	5	1.1.1.1041.7	17.487	12904.5	8401.77	17.84	0.66	646.738
271	0.21	0.25	16.72	0	0	tr|Q8JZN9|Q8JZN9_MOUSE	Ohx OS=Mus musculus OX=10090 GN=Obox3 PE=2 SV=1			0	22.61	VPVGLAYAAQ				0.0773139	987.616	494.815	987.539	494.777	2	5	1.1.1.999.5	16.664	8994.91	8850.53	16.62	0.48	746.884
271	0.21	0.25	16.72	0	0	tr|Q8JZN9|Q8JZN9_MOUSE	Ohx OS=Mus musculus OX=10090 GN=Obox3 PE=2 SV=1			0	20.14	VPVGLAYAAQ				0.0813422	987.62	494.817	987.539	494.777	2	5	1.1.1.1058.6	17.8263	12904.5	12602.2	17.84	0.66	1080.72
271	0.21	0.25	16.72	0	0	tr|Q8JZN9|Q8JZN9_MOUSE	Ohx OS=Mus musculus OX=10090 GN=Obox3 PE=2 SV=1			0	18.84	VPVGLAYAAQ				0.0760932	987.615	494.815	987.539	494.777	2	4	1.1.1.1105.2	18.7677	4730.89	3856.83	18.64	0.26	255.886
271	0.21	0.25	16.72	0	0	tr|Q8JZN9|Q8JZN9_MOUSE	Ohx OS=Mus musculus OX=10090 GN=Obox3 PE=2 SV=1			0	17.56	VPVGLAYAAQ				0.0832953	987.622	494.818	987.539	494.777	2	5	1.1.1.1035.4	17.3707	9310.63	9223.05	17.38	0.18	804.14
271	0.21	0.25	16.72	0	0	tr|Q8JZN9|Q8JZN9_MOUSE	Ohx OS=Mus musculus OX=10090 GN=Obox3 PE=2 SV=1			0	16.85	VPVGLAYAAQ				0.0857367	987.625	494.82	987.539	494.777	2	5	1.1.1.1029.4	17.2638	9641	9290.28	17.22	0.32	740.833
272	0.21	0.25	39.08	0	0	tr|Q8BYD9|Q8BYD9_MOUSE	Uncharacterized protein OS=Mus musculus OX=10090 GN=Zfp930 PE=2 SV=1			0.211832	47.82	VVKALHNKL				-0.015581	1020.63	511.322	1020.64	511.329	2	4	1.1.1.1789.2	32.6586	311.06	295.96	32.65	0.04	35.8193
273	0.2	0.32	47.13	0	0	tr|Q3TE00|Q3TE00_MOUSE	Mediator of RNA polymerase II transcription subunit 15 OS=Mus musculus OX=10090 GN=Med15 PE=1 SV=1			0.197226	47.4	PTPGAAGIGMPPRGP				0.0070126	1374.71	688.365	1374.71	688.361	2	7	1.1.1.1077.10	18.211	2114.05	1912.37	18.18	0.32	436.718
274	0.2	0.31	45.12	0	0	sp|F8VPZ9|BICRA_MOUSE	BRD4-interacting chromatin-remodeling complex-associated protein OS=Mus musculus OX=10090 GN=Bicra PE=1 SV=1			0.130182	34.68	PPASTPSAVASS				-0.0137358	1070.51	1071.52	1070.52	1071.53	1	9	1.1.1.884.7	14.419	65.1374	65.1374			837.627
274	0.2	0.31	45.12	0	0	sp|F8VPZ9|BICRA_MOUSE	BRD4-interacting chromatin-remodeling complex-associated protein OS=Mus musculus OX=10090 GN=Bicra PE=1 SV=1			0.0510982	15.03	VPASVIVSAPPP				-0.071356	1132.58	567.296	1132.65	567.332	2	3	1.1.1.1107.6	18.8113	179.93	99.51	18.84	0.04	74.6546
275	0.2	0.3	81.94	0	0	tr|Q91X93|Q91X93_MOUSE	Proline-rich protein BstNI subfamily 1 OS=Mus musculus OX=10090 GN=Prb1 PE=2 SV=1			0.149967	37.34	GGMPPRPP				0.0174752	807.424	404.719	807.406	404.71	2	4	1.1.1.527.2	7.33695	1073.11	968.17	7.35	0.12	151.226
275	0.2	0.3	81.94	0	0	tr|Q91X93|Q91X93_MOUSE	Proline-rich protein BstNI subfamily 1 OS=Mus musculus OX=10090 GN=Prb1 PE=2 SV=1			0.0438316	46.24	PSQPGNHQGPPQHGNKEQPNY	Deamidated(N)@20			0.0572122	2311.09	771.372	2311.04	771.353	3	8	1.1.1.336.15	3.4828	256.54	23.92	3.55	0.04	646.469
275	0.2	0.3	81.94	0	0	tr|Q91X93|Q91X93_MOUSE	Proline-rich protein BstNI subfamily 1 OS=Mus musculus OX=10090 GN=Prb1 PE=2 SV=1			0	17.19	GGMPPRPP				0.017109	807.423	404.719	807.406	404.71	2	5	1.1.1.522.2	7.23563	1149.39	892.68	7.35	0.2	137.581
276	0.2	0.25	26.02	0	0	tr|A0A0U1RPM0|A0A0U1RPM0_MOUSE; sp|P98084|APBA2_MOUSE	Amyloid-beta A4 precursor protein-binding family A member 2 OS=Mus musculus OX=10090 GN=Apba2 PE=1 SV=1; Amyloid-beta A4 precursor protein-binding family A member 2 OS=Mus musculus OX=10090 GN=Apba2 PE=1 SV=2			0.0893756	24.51	PEEEEGVTYYIR				0.0513813	1483.73	742.875	1483.68	742.849	2	4	1.1.1.435.15	5.49053	96.98	30.6	5.44	0.08	350.7
276	0.2	0.25	26.02	0	0	tr|A0A0U1RPM0|A0A0U1RPM0_MOUSE; sp|P98084|APBA2_MOUSE	Amyloid-beta A4 precursor protein-binding family A member 2 OS=Mus musculus OX=10090 GN=Apba2 PE=1 SV=1; Amyloid-beta A4 precursor protein-binding family A member 2 OS=Mus musculus OX=10090 GN=Apba2 PE=1 SV=2			0.0877779	26.29	SLSMTSITSASEA				0.0699755	1283.66	642.838	1283.59	642.803	2	6	1.1.1.540.6	7.60077	1944.39	1505.65	7.55	0.12	880.08
277	0.2	0.25	36.97	0	0	tr|Q3UHZ7|Q3UHZ7_MOUSE	UDP-N-acetylhexosamine pyrophosphorylase OS=Mus musculus OX=10090 GN=Uap1 PE=1 SV=1			0.196543	46.29	KENVVFFQQ				-0.0208504	1137.56	569.788	1137.58	569.798	2	6	1.1.1.440.9	5.58637	1082.53	899.74	5.58	0.14	578.314
278	0.2	0.24	29.59	0	0	sp|Q3UN04|UBP30_MOUSE	Ubiquitin carboxyl-terminal hydrolase 30 OS=Mus musculus OX=10090 GN=Usp30 PE=1 SV=1			0.191789	44.16	LFRLMAVVVHH				0.048211	1320.8	661.406	1320.75	661.382	2	5	1.1.1.1285.8	22.4088	4098.34	3393.3	21.97	0.73	342.903
279	0.2	0.24	20.41	0	0	sp|Q8BI55|DYRK4_MOUSE	Dual specificity tyrosine-phosphorylation-regulated kinase 4 OS=Mus musculus OX=10090 GN=Dyrk4 PE=2 SV=1			0.183759	44	TVNFPQIGNK				0.0267222	1116.62	559.317	1116.59	559.304	2	6	1.1.1.750.5	11.7634	2551.93	152.3	12	0.2	182.294
280	0.2	0.24	24.41	0	0	tr|Q9CX58|Q9CX58_MOUSE	Methyltransf_25 domain-containing protein OS=Mus musculus OX=10090 GN=Prmt1 PE=2 SV=1			0.186419	44.19	EVELPVEEVD				-0.0231208	1156.53	579.271	1156.55	579.282	2	5	1.1.1.448.6	5.74637	1633.35	667.48	5.68	0.1	430.42
281	0.2	0.23	17.47	0	0	sp|Q8BIX9|FICD_MOUSE	Protein adenylyltransferase FICD OS=Mus musculus OX=10090 GN=Ficd PE=2 SV=1			0.196543	45.49	LMQAGYPP				-0.00701432	875.414	876.421	875.421	876.428	1	6	1.1.1.1710.2	31.069	201.47	201.47			12.9894
282	0.2	0.23	5.389	0	0	tr|G3X986|G3X986_MOUSE; tr|A2VCK4|A2VCK4_MOUSE; tr|A2VCK3|A2VCK3_MOUSE; sp|Q9JKT2|TR119_MOUSE	Taste receptor type 2 OS=Mus musculus OX=10090 GN=Tas2r119 PE=3 SV=1; Taste receptor type 2 (Fragment) OS=Mus musculus OX=10090 GN=Tas2r119 PE=2 SV=1; Taste receptor type 2 (Fragment) OS=Mus musculus OX=10090 GN=Tas2r119 PE=2 SV=1; Taste receptor type 2 member 119 OS=Mus musculus OX=10090 GN=Tas2r119 PE=1 SV=1			0.199971	45.42	DLIMWKKMAPLDL				0.0600598	1572.9	787.458	1572.84	787.428	2	4	1.1.1.1881.12	34.5174	33.3638	33.3638			174.367
283	0.19	0.29	37.42	0	0	tr|E9QPS5|E9QPS5_MOUSE	Latent-transforming growth factor beta-binding protein 4 OS=Mus musculus OX=10090 GN=Ltbp4 PE=1 SV=1			0.0985417	29.42	PDIGPPYQS				0.0791968	972.534	487.274	972.455	487.235	2	6	1.1.1.848.3	13.6963	918.24	688.24	13.75	0.16	116.55
283	0.19	0.29	37.42	0	0	tr|E9QPS5|E9QPS5_MOUSE	Latent-transforming growth factor beta-binding protein 4 OS=Mus musculus OX=10090 GN=Ltbp4 PE=1 SV=1			0.05061	16.59	GGPGFRAFLCPLICHNGGVCVKPD	Carbamidomethyl(C)@10; Carbamidomethyl(C)@14; Carbamidomethyl(C)@20			-0.0206257	2627.24	876.752	2627.26	876.759	3	7	1.1.1.860.6	13.939	11981.7	1829.07	13.81	0.12	866.317
284	0.19	0.29	24.95	0	0	tr|E9QMI7|E9QMI7_MOUSE	Arf-GAP with SH3 domain, ANK repeat and PH domain-containing protein 1 OS=Mus musculus OX=10090 GN=Asap1 PE=1 SV=2			0.078834	34.15	TIYDCQAD	Carbamidomethyl(C)@5			0.152015	984.538	493.276	984.386	493.2	2	4	1.1.1.903.10	14.7939	2971.76	610.81	14.62	0.14	122.936
284	0.19	0.29	24.95	0	0	tr|E9QMI7|E9QMI7_MOUSE	Arf-GAP with SH3 domain, ANK repeat and PH domain-containing protein 1 OS=Mus musculus OX=10090 GN=Asap1 PE=1 SV=2			0.0736576	24.57	GLSQQASTSSAKTALG				-0.031621	1505.74	502.92	1505.77	502.93	3	6	1.1.1.385.4	4.46842	2394.95	1740.16	4.44	0.08	1005.1
285	0.19	0.28	33.88	0	0	tr|E9QPR4|E9QPR4_MOUSE	Non-specific serine/threonine protein kinase OS=Mus musculus OX=10090 GN=Mast4 PE=1 SV=1			0.0846002	23.49	SPLARTPSPTPQ				0.10675	1250.77	626.392	1250.66	626.338	2	4	1.1.1.1001.10	16.7082	65.1498	65.1498			183.663
286	0.19	0.28	18.1	0	0	tr|F6WJB7|F6WJB7_MOUSE; sp|Q6ZQ93|UBP34_MOUSE	Ubiquitin carboxyl-terminal hydrolase 34 (Fragment) OS=Mus musculus OX=10090 GN=Usp34 PE=1 SV=1; Ubiquitin carboxyl-terminal hydrolase 34 OS=Mus musculus OX=10090 GN=Usp34 PE=1 SV=3			0.153663	41.57	RFVGLTNL				-0.0352585	918.493	460.254	918.529	460.272	2	6	1.1.1.493.3	6.65015	1112.32	862.07	6.62	0.1	309.766
287	0.19	0.26	15.37	0	0	tr|Q3UHH6|Q3UHH6_MOUSE; tr|G3UWG2|G3UWG2_MOUSE; sp|Q60610|TIAM1_MOUSE	Uncharacterized protein OS=Mus musculus OX=10090 GN=Tiam1 PE=2 SV=1; T-lymphoma invasion and metastasis-inducing protein 1 OS=Mus musculus OX=10090 GN=Tiam1 PE=1 SV=1; T-lymphoma invasion and metastasis-inducing protein 1 OS=Mus musculus OX=10090 GN=Tiam1 PE=1 SV=1			0.16877	40.45	EDIYELLY				0.122942	1056.62	529.319	1056.5	529.258	2	6	1.1.1.1002.5	16.724	303.72	270.78	16.68	0.14	162.821
288	0.19	0.25	19.44	0	0	tr|E9Q3M5|E9Q3M5_MOUSE; tr|D3YVG0|D3YVG0_MOUSE	Anion exchange protein OS=Mus musculus OX=10090 GN=Slc4a5 PE=1 SV=1; Anion exchange protein OS=Mus musculus OX=10090 GN=Slc4a5 PE=1 SV=2			0.187755	44.53	ILLFCGIDAC	Carbamidomethyl(C)@5; Carbamidomethyl(C)@10			0.0797676	1180.64	591.328	1180.56	591.288	2	5	1.1.1.511.8	7.0173	100.45	90.76	7.01	0.06	289.823
289	0.19	0.25	18.65	0	0	sp|Q5MJS3|FA20C_MOUSE	Extracellular serine/threonine protein kinase FAM20C OS=Mus musculus OX=10090 GN=Fam20c PE=1 SV=1			0.184422	44.31	SLEKLPSAA				0.0277716	914.535	458.275	914.507	458.261	2	6	1.1.1.1109.4	18.8499	63.5543	63.5543			42.1169
290	0.19	0.24	35.82	0	0	sp|Q9D4C5|EAF1_MOUSE	ELL-associated factor 1 OS=Mus musculus OX=10090 GN=Eaf1 PE=1 SV=2			0.0942041	26.97	PPQPSQPPPPPPPM				-0.0794604	1462.65	732.332	1462.73	732.371	2	6	1.1.1.510.12	7.00047	34.864	34.864			519.536
290	0.19	0.24	35.82	0	0	sp|Q9D4C5|EAF1_MOUSE	ELL-associated factor 1 OS=Mus musculus OX=10090 GN=Eaf1 PE=1 SV=2			0.0942041	26.97	PQPSQPPPPPPPMP				-0.0794604	1462.65	732.332	1462.73	732.371	2	6	1.1.1.510.12	7.00047	34.864	34.864			519.536
291	0.19	0.23	18.11	0	0	sp|B7ZNG4|TROAP_MOUSE	Tastin OS=Mus musculus OX=10090 GN=Troap PE=2 SV=1			0.191789	44.51	RHHLGLAQR				-0.0762473	1086.54	544.277	1086.62	544.315	2	5	1.1.1.1140.7	19.4764	717.1	630.01	19.45	0.14	64.0357
292	0.19	0.23	38.79	0	0	tr|Q3UMH6|Q3UMH6_MOUSE; sp|P48316|GA45A_MOUSE	Ribosomal_L7Ae domain-containing protein OS=Mus musculus OX=10090 GN=Gadd45a PE=2 SV=1; Growth arrest and DNA damage-inducible protein GADD45 alpha OS=Mus musculus OX=10090 GN=Gadd45a PE=1 SV=1			0.182435	43.54	DNVVLCLLA	Carbamidomethyl(C)@6			-0.0193602	1015.52	508.766	1015.54	508.776	2	7	1.1.1.465.4	6.08818	2155.46	1015.16	6.2	0.22	465.107
293	0.19	0.23	14.89	0	0	tr|Q8K4E8|Q8K4E8_MOUSE	2'-5' oligoadenylate synthetase 1B OS=Mus musculus OX=10090 GN=Oas1b PE=2 SV=1			0.159894	38.9	QKDRPVILDPADPT				0.000596284	1563.83	782.92	1563.83	782.92	2	7	1.1.1.552.11	7.84177	308.27	306.65	7.83	0.1	512.289
294	0.19	0.22	10.89	0	0	tr|Q9CXF6|Q9CXF6_MOUSE	Uncharacterized protein OS=Mus musculus OX=10090 GN=Brd8 PE=2 SV=1			0.19044	44.05	PSNLRSFFEVN				-0.00626208	1308.64	655.327	1308.65	655.33	2	4	1.1.1.1167.7	20.0194	58.1099	58.1099			128.184
295	0.18	0.52	42.77	0	0	sp|O88737|BSN_MOUSE	Protein bassoon OS=Mus musculus OX=10090 GN=Bsn PE=1 SV=4			0.0872467	34.47	PGPTTAPGP				-0.0347879	793.362	794.37	793.397	794.404	1	5	1.1.1.769.7	12.1457	60.6811	60.6811			255.716
295	0.18	0.52	42.77	0	0	sp|O88737|BSN_MOUSE	Protein bassoon OS=Mus musculus OX=10090 GN=Bsn PE=1 SV=4			0.0150229	15.41	GPGSPATTASPTRGYMTPT				-0.161218	1848.71	925.361	1848.87	925.441	2	5	1.1.1.706.15	10.9016	55.152	55.152			272.71
296	0.18	0.38	31.81	0	0	tr|F8WI37|F8WI37_MOUSE; sp|Q8BRH4|KMT2C_MOUSE	[Histone H3]-lysine(4) N-trimethyltransferase OS=Mus musculus OX=10090 GN=Kmt2c PE=1 SV=1; Histone-lysine N-methyltransferase 2C OS=Mus musculus OX=10090 GN=Kmt2c PE=1 SV=2			0.0899095	25.26	QPNVPFPPTS				-0.0169813	1082.52	542.269	1082.54	542.277	2	6	1.1.1.636.6	9.52035	937.28	732.98	9.53	0.06	537.23
297	0.18	0.35	12.46	0	0	tr|A0A1L1STC6|A0A1L1STC6_MOUSE; sp|Q6ZWR6|SYNE1_MOUSE	Nesprin-1 OS=Mus musculus OX=10090 GN=Syne1 PE=1 SV=1; Nesprin-1 OS=Mus musculus OX=10090 GN=Syne1 PE=1 SV=2			0.093665	25.63	WDDLQKRV				0.0499103	1058.6	530.308	1058.55	530.283	2	4	1.1.1.557.6	7.93793	212.87	81.61	7.97	0.04	160.722
298	0.18	0.32	17.27	0	0	tr|A0A140LJ04|A0A140LJ04_MOUSE	Zinc finger ZZ-type and EF-hand domain-containing protein 1 OS=Mus musculus OX=10090 GN=Zzef1 PE=1 SV=1			0.108463	30.4	ATMNTSEVLAVMNTLLSV				-0.0659398	1892.89	947.454	1892.96	947.487	2	5	1.1.1.885.12	14.4371	66.7199	66.7199			336.136
298	0.18	0.32	17.27	0	0	tr|A0A140LJ04|A0A140LJ04_MOUSE	Zinc finger ZZ-type and EF-hand domain-containing protein 1 OS=Mus musculus OX=10090 GN=Zzef1 PE=1 SV=1			0.0530567	23.26	KESLDQLVQKEKESPGDLARSPEMDKL				-0.0505252	3069.51	614.91	3069.57	614.92	5	13	1.1.1.345.8	3.65845	10309.2	9964.45	3.67	0.12	5698.83
299	0.18	0.3	53.9	0	0	sp|P81122|IRS2_MOUSE	Insulin receptor substrate 2 OS=Mus musculus OX=10090 GN=Irs2 PE=1 SV=2			0.132533	33.89	PHPLHHPQGQRPSSG				0.000775032	1630.81	816.412	1630.81	816.411	2	4	1.1.1.1054.14	17.753	65.45	65.45			177.516
300	0.18	0.28	52.99	0	0	sp|Q8CFC7|CLASR_MOUSE	CLK4-associating serine/arginine rich protein OS=Mus musculus OX=10090 GN=Clasrp PE=1 SV=3			0.0963675	32.63	QEKMIQQE				0.0276551	1032.52	517.267	1032.49	517.253	2	4	1.1.1.848.4	13.6988	91.1716	91.1716			261.595
301	0.18	0.28	24.17	0	0	sp|Q6PAJ1|BCR_MOUSE	Breakpoint cluster region protein OS=Mus musculus OX=10090 GN=Bcr PE=1 SV=3			0.135489	41.92	PRPPPAPADGADPAP				-0.025533	1424.68	713.347	1424.7	713.36	2	4	1.1.1.1464.5	26.0577	61.5669	61.5669			66.2578
302	0.18	0.28	18.28	0	0	sp|A2AWP8|ARGAL_MOUSE	Rho guanine nucleotide exchange factor 10-like protein OS=Mus musculus OX=10090 GN=Arhgef10l PE=1 SV=1			0.173925	41.43	VVFITPNPL				-0.0196088	998.56	500.288	998.58	500.297	2	6	1.1.1.489.3	6.56915	330.4	194.81	6.65	0.06	353.849
303	0.18	0.27	23.93	0	0	sp|Q52KB6|C2CD3_MOUSE	C2 domain-containing protein 3 OS=Mus musculus OX=10090 GN=C2cd3 PE=1 SV=3			0.120331	31.5	SAKPQPVPSL				-0.0934059	1022.48	512.249	1022.58	512.295	2	4	1.1.1.563.3	8.05642	342.9	257.38	8.07	0.06	179.615
304	0.18	0.27	23.24	0	0	sp|B2RQC6|PYR1_MOUSE	CAD protein OS=Mus musculus OX=10090 GN=Cad PE=1 SV=1			0.091515	27.31	GGRRLSSFVTKGY				-0.113094	1426.66	714.335	1426.77	714.391	2	4	1.1.1.1194.13	20.5708	58.6169	58.6169			121.882
304	0.18	0.27	23.24	0	0	sp|B2RQC6|PYR1_MOUSE	CAD protein OS=Mus musculus OX=10090 GN=Cad PE=1 SV=1			0.000434506	23.15	RYGNRGH				5.95362	864.375	865.382	858.421	859.428	1	6	1.1.1.1067.11	18.0133	64.4811	64.4811			165.401
305	0.18	0.27	34.06	0	0	tr|A0A6I8MWW5|A0A6I8MWW5_MOUSE	Pro-neuregulin-2, membrane-bound isoform OS=Mus musculus OX=10090 GN=Nrg2 PE=4 SV=1			0.173925	47.77	REREPDPG				-0.00625531	954.446	478.23	954.452	478.233	2	4	1.1.1.510.2	6.99213	197.22	155	7.01	0.1	109.291
306	0.18	0.27	35.82	0	0	sp|Q03517|SCG2_MOUSE	Secretogranin-2 OS=Mus musculus OX=10090 GN=Scg2 PE=1 SV=1			0.181115	43.07	HLGPGSSQEMERLAK				0.0990507	1638.91	547.312	1638.81	547.279	3	6	1.1.1.351.4	3.77612	260.25	259.66	3.77	0.1	542.778
307	0.18	0.25	20.6	0	0	sp|A2AKX3|SETX_MOUSE	Probable helicase senataxin OS=Mus musculus OX=10090 GN=Setx PE=1 SV=1			0.149354	37.15	SAEEFCKTGV	Carbamidomethyl(C)@6			-0.081584	1126.41	564.215	1126.5	564.255	2	3	1.1.1.665.5	10.099	188.61	174.66	10.09	0.04	149.176
308	0.18	0.25	16.69	0	0	tr|A0A571BEC4|A0A571BEC4_MOUSE	Ligand-dependent nuclear receptor corepressor-like protein OS=Mus musculus OX=10090 GN=Lcorl PE=1 SV=1			0.142667	36.74	KSALSKVLE				-0.0551271	973.526	487.77	973.581	487.798	2	5	1.1.1.883.3	14.3921	452.1	326.11	14.35	0.08	109.64
309	0.18	0.25	46.93	0	0	sp|P70460|VASP_MOUSE	Vasodilator-stimulated phosphoprotein OS=Mus musculus OX=10090 GN=Vasp PE=1 SV=4			0.176526	46.51	PPAPAPPAWSAQNGPSPEELE				-0.0569902	2140.95	1071.48	2141.01	1071.51	2	11	1.1.1.896.4	14.6556	66.0062	66.0062			872.652
310	0.18	0.25	45.32	0	0	tr|W5VJU6|W5VJU6_MOUSE	Cellular tumor antigen p53 OS=Mus musculus OX=10090 GN=Trp53 PE=2 SV=1			0.14752	36.83	VLCPELPPGSAKR	Carbamidomethyl(C)@3			-0.0843158	1422.68	712.348	1422.77	712.39	2	4	1.1.1.1385.6	24.4457	873	868.82	24.44	0.08	101.944
311	0.18	0.24	25.25	0	0	tr|A0A2R8VK23|A0A2R8VK23_MOUSE; tr|A0A0A0MQA2|A0A0A0MQA2_MOUSE; sp|Q6NS57|MABP1_MOUSE	Mitogen-activated protein kinase-binding protein 1 OS=Mus musculus OX=10090 GN=Mapkbp1 PE=1 SV=1; Mitogen-activated protein kinase-binding protein 1 OS=Mus musculus OX=10090 GN=Mapkbp1 PE=1 SV=1; Mitogen-activated protein kinase-binding protein 1 OS=Mus musculus OX=10090 GN=Mapkbp1 PE=1 SV=1			0.134304	35.08	RSISVGENPGLA				-0.0579948	1198.57	600.294	1198.63	600.323	2	6	1.1.1.547.9	7.73993	5140.54	4366.54	7.71	0.12	821.822
312	0.18	0.23	12.06	0	0	sp|Q6QI06|RICTR_MOUSE	Rapamycin-insensitive companion of mTOR OS=Mus musculus OX=10090 GN=Rictor PE=1 SV=2			0.14691	36.91	KTSHYLTPQSNHL				-0.0492789	1524.72	763.367	1524.77	763.392	2	6	1.1.1.732.11	11.4128	295.32	220.62	11.4	0.04	283.406
313	0.18	0.23	15.46	0	0	sp|Q99MQ1|BICC1_MOUSE	Protein bicaudal C homolog 1 OS=Mus musculus OX=10090 GN=Bicc1 PE=1 SV=1			0.173277	42.69	MLGASKVSCAKRQT	Carbamidomethyl(C)@9			0.0162996	1535.81	512.943	1535.79	512.938	3	6	1.1.1.430.2	5.37855	623.86	401.47	5.35	0.1	364.295
314	0.18	0.23	14.84	0	0	tr|Q8CDN0|Q8CDN0_MOUSE; tr|A2RRY9|A2RRY9_MOUSE	Uncharacterized protein OS=Mus musculus OX=10090 GN=4930595M18Rik PE=2 SV=1; RIKEN cDNA 4930595M18 gene OS=Mus musculus OX=10090 GN=4930595M18Rik PE=2 SV=1			0.173925	41.59	NQRQVENG				0.0669161	943.514	472.764	943.447	472.731	2	4	1.1.1.746.2	11.6807	2758.76	2350.85	11.74	0.26	141.729
315	0.18	0.23	25	0	0	sp|P59235|NUP43_MOUSE	Nucleoporin Nup43 OS=Mus musculus OX=10090 GN=Nup43 PE=1 SV=2			0.178486	44.74	GDVMDLQFFDQERIV				-0.00798906	1810.85	906.431	1810.86	906.435	2	5	1.1.1.1692.3	30.7104	112.134	112.134			17.9146
316	0.18	0.23	19.17	0	0	tr|A0A286YDT6|A0A286YDT6_MOUSE; sp|Q3ULA2|FBW1A_MOUSE	F-box/WD repeat-containing protein 1A OS=Mus musculus OX=10090 GN=Btrc PE=1 SV=1; F-box/WD repeat-containing protein 1A OS=Mus musculus OX=10090 GN=Btrc PE=1 SV=2			0.173925	43.47	LANGTSSMIVP				-0.0292078	1088.52	545.269	1088.55	545.284	2	5	1.1.1.1201.2	20.7032	302.47	215.9	20.74	0.06	53.6626
317	0.18	0.22	16.63	0	0	sp|Q811F1|ZBT41_MOUSE	Zinc finger and BTB domain-containing protein 41 OS=Mus musculus OX=10090 GN=Zbtb41 PE=2 SV=4			0.175224	42.3	TDVVTLDHVT				0.0322823	1098.59	550.301	1098.56	550.285	2	5	1.1.1.650.8	9.803	1658.12	915.33	9.76	0.1	311.865
318	0.18	0.22	19.97	0	0	tr|Q9ES78|Q9ES78_MOUSE	Intestinal peptide transporter PEPT1 OS=Mus musculus OX=10090 GN=Pept1 PE=3 SV=1			0.180456	42.64	DEDEKKKGIGKEN				-0.00692018	1488.74	745.375	1488.74	745.378	2	4	1.1.1.808.9	12.919	64.2846	64.2846			290.773
319	0.18	0.21	20	0	0	tr|Q5SXS5|Q5SXS5_MOUSE; sp|Q6X6Z7|TEKT3_MOUSE	Tektin OS=Mus musculus OX=10090 GN=Tekt3 PE=2 SV=1; Tektin-3 OS=Mus musculus OX=10090 GN=Tekt3 PE=2 SV=1			0.173925	41.64	TATYAH				-0.0314679	662.271	663.278	662.302	663.31	1	4	1.1.1.1167.9	20.021	58.1099	58.1099			150.126
320	0.18	0.21	53.33	0	0	tr|P70220|P70220_MOUSE	Htf9-c protein OS=Mus musculus OX=10090 GN=Htf9-c PE=4 SV=1			0.175224	42.3	GVSGCWKDQSGL	Carbamidomethyl(C)@5			0.037667	1292.62	647.317	1292.58	647.298	2	5	1.1.1.1537.3	27.5464	61.0378	61.0378			27.2948
321	0.17	0.37	72.39	2.289	0	sp|P25318|CO8A2_MOUSE	Collagen alpha-2(VIII) chain OS=Mus musculus OX=10090 GN=Col8a2 PE=2 SV=2			0.139662	52.78	PPGVPGSPGLTGPPGP				0.158854	1382.88	692.446	1382.72	692.367	2	5	1.1.1.793.4	12.6185	344.72	262.1	12.61	0.08	439.147
322	0.17	0.32	28.9	0	0	tr|W6PPR4|W6PPR4_MOUSE	480-kDa ankyrinG OS=Mus musculus OX=10090 GN=Ank3 PE=4 SV=1			0.0736576	25.91	PQPQSGD				-0.0250606	727.289	728.296	727.314	728.321	1	6	1.1.1.538.9	7.5646	76.7206	76.7206			597.037
322	0.17	0.32	28.9	0	0	tr|W6PPR4|W6PPR4_MOUSE	480-kDa ankyrinG OS=Mus musculus OX=10090 GN=Ank3 PE=4 SV=1			0.0132283	16.81	KPYFPESQNDIGK	Deamidated(N)@9			-0.0183641	1522.71	762.363	1522.73	762.372	2	5	1.1.1.1622.5	29.2831	1026.49	401.46	29.38	0.12	24.2737
323	0.17	0.32	22.87	0	0	tr|Q6S393|Q6S393_MOUSE	Plectin 2 OS=Mus musculus OX=10090 GN=Plec PE=2 SV=1			0.0501223	18.05	EAEAGRFRELAEEA				0.0434504	1576.79	789.403	1576.75	789.381	2	6	1.1.1.422.15	5.22772	110.28	71.95	5.2	0.04	460.909
324	0.17	0.31	22.83	0	0	tr|A0A0R5RP34|A0A0R5RP34_MOUSE; tr|A0A0R5RP33|A0A0R5RP33_MOUSE	Sodium channel protein OS=Mus musculus OX=10090 GN=Scn10a PE=2 SV=1; Sodium channel protein OS=Mus musculus OX=10090 GN=Scn10a PE=2 SV=1			0.0942041	26.44	PKNANERRPRVKSRMSEGST				-0.155308	2299.04	767.353	2299.19	767.405	3	5	1.1.1.552.10	7.84093	42.9827	42.9827			373.791
325	0.17	0.27	27.01	0	0	tr|G3X940|G3X940_MOUSE; tr|A0A5F8MPX1|A0A5F8MPX1_MOUSE; sp|Q8BZ21|KAT6A_MOUSE	Histone acetyltransferase OS=Mus musculus OX=10090 GN=Kat6a PE=1 SV=1; Histone acetyltransferase OS=Mus musculus OX=10090 GN=Kat6a PE=1 SV=1; Histone acetyltransferase KAT6A OS=Mus musculus OX=10090 GN=Kat6a PE=1 SV=2			0.107349	28.96	PQQQAAPQPPPPQ				-0.0990747	1382.6	692.305	1382.69	692.354	2	6	1.1.1.570.9	8.20208	447.25	69.72	8.25	0.2	384.288
326	0.17	0.27	35.38	0	0	sp|Q4ACU6|SHAN3_MOUSE	SH3 and multiple ankyrin repeat domains protein 3 OS=Mus musculus OX=10090 GN=Shank3 PE=1 SV=3			0.112946	30.17	REPSPTHRGP				0.0784412	1132.65	567.333	1132.57	567.294	2	3	1.1.1.975.6	16.1829	1146.76	1103.7	16.18	0.24	103.894
327	0.17	0.27	33.33	0	0	tr|Q3UH26|Q3UH26_MOUSE	Uncharacterized protein OS=Mus musculus OX=10090 GN=Apba1 PE=2 SV=1			0.123782	33.19	AGHEPEDHRGH				-0.0848859	1240.45	621.231	1240.53	621.274	2	5	1.1.1.603.11	8.86422	45.9222	45.9222			645.639
327	0.17	0.27	33.33	0	0	tr|Q3UH26|Q3UH26_MOUSE	Uncharacterized protein OS=Mus musculus OX=10090 GN=Apba1 PE=2 SV=1			0	15.59	DMPEAEQDLE				0.0276595	1175.49	588.754	1175.47	588.74	2	6	1.1.1.590.4	8.5979	3009.35	2769.22	8.61	0.14	596.207
328	0.17	0.27	27.92	0	0	tr|A0A0G2JGW6|A0A0G2JGW6_MOUSE	Cyclin-dependent kinase-like 5 OS=Mus musculus OX=10090 GN=Cdkl5 PE=1 SV=1			0.160522	39.65	SPTPTRHTDTR				-0.0346531	1267.59	634.803	1267.63	634.821	2	5	1.1.1.500.10	6.79665	470.03	367.22	6.85	0.28	340.204
329	0.17	0.26	26.82	0	0	sp|Q3UG20|KMT2E_MOUSE	Inactive histone-lysine N-methyltransferase 2E OS=Mus musculus OX=10090 GN=Kmt2e PE=1 SV=2			0.0920515	40.06	PAAAAVVPPPPPPPPA				-0.130617	1444.68	723.346	1444.81	723.411	2	6	1.1.1.496.14	6.71998	34.7516	34.7516			618.349
330	0.17	0.26	19.18	0	0	tr|E9QAN8|E9QAN8_MOUSE	Phosphatidylinositol-4-phosphate 3-kinase OS=Mus musculus OX=10090 GN=Pik3c2b PE=1 SV=1			0.163043	46.28	KPCGLEEFLQN	Carbamidomethyl(C)@3			0.049429	1333.68	445.568	1333.63	445.552	3	6	1.1.1.442.3	5.62153	1102.37	738.86	5.66	0.1	536.43
331	0.17	0.26	35.17	0	0	sp|Q6P2L7|GOLM2_MOUSE	Protein GOLM2 OS=Mus musculus OX=10090 GN=Golm2 PE=1 SV=1			0.125518	40.4	SHLNQNENPSTSKQNP				-0.0534006	1793.78	897.895	1793.83	897.922	2	8	1.1.1.492.16	6.64048	13214.4	2901.77	6.53	0.1	1195.53
332	0.17	0.23	21.49	0	0	tr|Q8K287|Q8K287_MOUSE; sp|Q5EBP3|ARMC5_MOUSE	Armadillo repeat containing 5 OS=Mus musculus OX=10090 GN=Armc5 PE=2 SV=1; Armadillo repeat-containing protein 5 OS=Mus musculus OX=10090 GN=Armc5 PE=2 SV=1			0.163043	43.2	LRDAGGLEL				-0.0735913	942.44	472.227	942.513	472.264	2	7	1.1.1.471.3	6.20733	1044.64	797.35	6.26	0.16	490.297
332	0.17	0.23	21.49	0	0	tr|Q8K287|Q8K287_MOUSE; sp|Q5EBP3|ARMC5_MOUSE	Armadillo repeat containing 5 OS=Mus musculus OX=10090 GN=Armc5 PE=2 SV=1; Armadillo repeat-containing protein 5 OS=Mus musculus OX=10090 GN=Armc5 PE=2 SV=1			0.00305076	34.7	PAQRAASAAASPFFRA	Deamidated(Q)@3			-0.167196	1618.65	810.335	1618.82	810.418	2	9	1.1.1.651.11	9.82567	195.98	116.83	9.85	0.04	1633.32
333	0.17	0.23	19.94	0	0	tr|Q80YP5|Q80YP5_MOUSE	Integrin alpha 5 (Fibronectin receptor alpha) OS=Mus musculus OX=10090 GN=Itga5 PE=2 SV=1			0.162412	41.13	YPEYLINPV				0.0252494	1106.59	554.302	1106.56	554.29	2	4	1.1.1.639.6	9.58118	144.87	21.4	9.49	0.04	234.194
334	0.17	0.22	39.67	0	0	tr|Q8BTE8|Q8BTE8_MOUSE; tr|Q8BJ82|Q8BJ82_MOUSE; tr|Q8BJ81|Q8BJ81_MOUSE; sp|Q6A058|ARMX2_MOUSE	Arm_2 domain-containing protein OS=Mus musculus OX=10090 GN=Armcx2 PE=2 SV=1; Arm_2 domain-containing protein OS=Mus musculus OX=10090 GN=Armcx2 PE=2 SV=1; Arm_2 domain-containing protein OS=Mus musculus OX=10090 GN=Armcx2 PE=2 SV=1; Armadillo repeat-containing X-linked protein 2 OS=Mus musculus OX=10090 GN=Armcx2 PE=2 SV=2			0.164309	40.1	PVVPSPTIVSTG				0.0813929	1152.72	577.367	1152.64	577.327	2	4	1.1.1.1120.9	19.0754	4675.05	4065.33	19.05	0.18	151.076
335	0.17	0.22	16.95	0	0	sp|Q7TT37|ELP1_MOUSE	Elongator complex protein 1 OS=Mus musculus OX=10090 GN=Elp1 PE=1 SV=2			0.126098	33.96	TPAGQQSSTTPVLGPSST				-0.0439275	1714.79	858.404	1714.84	858.426	2	7	1.1.1.1344.12	23.6139	69.3187	69.3187			706.516
336	0.17	0.21	14.58	0	0	sp|Q61666|HIRA_MOUSE	Protein HIRA OS=Mus musculus OX=10090 GN=Hira PE=1 SV=3			0.156145	39.66	NATSTPAASSPSVLTTP				-0.0692374	1600.73	801.37	1600.79	801.404	2	5	1.1.1.948.7	15.6624	66.3494	66.3494			463.788
337	0.17	0.21	38.7	0	0	sp|Q80WR5|CA174_MOUSE	UPF0688 protein C1orf174 homolog OS=Mus musculus OX=10090 PE=1 SV=1			0.162412	40.62	SKKFKYDKGH				0.0115628	1236.67	619.344	1236.66	619.338	2	5	1.1.1.540.3	7.59662	386.42	330.74	7.53	0.16	421.024
338	0.17	0.2	23.6	0	0	sp|Q3U2C5|RN149_MOUSE	E3 ubiquitin-protein ligase RNF149 OS=Mus musculus OX=10090 GN=Rnf149 PE=1 SV=3			0.139662	36.23	LGNAPWVALVARGGCT	Carbamidomethyl(C)@15			-0.0202822	1640.83	821.42	1640.85	821.43	2	6	1.1.1.1587.5	28.5691	1586.72	1383.02	28.56	0.1	51.5536
339	0.17	0.2	11.69	0	0	tr|E9Q8B3|E9Q8B3_MOUSE	DnaJ homolog subfamily C member 11 OS=Mus musculus OX=10090 GN=Dnajc11 PE=1 SV=1			0.17134	41.5	KQEAEAAVSVPL				0.00809502	1240.67	621.345	1240.67	621.34	2	7	1.1.1.555.10	7.90143	826.26	591.79	7.81	0.16	2416.32
340	0.17	0.2	13.35	0	0	sp|Q8VEB4|PAG15_MOUSE	Phospholipase A2 group XV OS=Mus musculus OX=10090 GN=Pla2g15 PE=1 SV=1			0.159894	39.33	PYFLALREMI				0.0336784	1251.7	626.858	1251.67	626.842	2	6	1.1.1.403.10	4.83807	252.55	252.11	4.85	0.18	329.708
341	0.17	0.2	28.67	0	0	tr|F6SAZ4|F6SAZ4_MOUSE	Protein capicua homolog (Fragment) OS=Mus musculus OX=10090 GN=Cic PE=1 SV=1			0.167491	40.76	QARYADIFPSKN				-0.0610138	1408.65	705.332	1408.71	705.362	2	4	1.1.1.1298.11	22.6759	67.3163	67.3163			150.16
342	0.16	0.36	30.06	0	0	tr|A0A0R4J170|A0A0R4J170_MOUSE; sp|Q3TKT4|SMCA4_MOUSE	Transcription activator BRG1 OS=Mus musculus OX=10090 GN=Smarca4 PE=1 SV=1; Transcription activator BRG1 OS=Mus musculus OX=10090 GN=Smarca4 PE=1 SV=1			0.102923	35.12	GPSPGPGPSPGAMLGP				0.0546315	1374.71	688.365	1374.66	688.337	2	7	1.1.1.1082.10	18.3115	2114.05	1605	18.18	0.32	352.749
343	0.16	0.33	46.99	0	0	sp|Q7TSC1|PRC2A_MOUSE	Protein PRRC2A OS=Mus musculus OX=10090 GN=Prrc2a PE=1 SV=1			0.0649968	26.91	PPYLPFPPPYGPQGP				-0.126819	1622.69	812.351	1622.81	812.414	2	4	1.1.1.1311.12	22.9407	68.3653	68.3653			116.639
344	0.16	0.31	81.4	0	0	sp|Q8BH93|MISSL_MOUSE	MAPK-interacting and spindle-stabilizing protein-like OS=Mus musculus OX=10090 GN=Mapk1ip1l PE=2 SV=3			0.140261	39.11	PGAWGPAAP				0.0399792	822.442	412.228	822.402	412.208	2	4	1.1.1.833.3	13.416	498.56	319.99	13.39	0.06	30.0203
345	0.16	0.27	42.26	0	0	sp|A7M7C7|SKOR2_MOUSE	SKI family transcriptional corepressor 2 OS=Mus musculus OX=10090 GN=Skor2 PE=1 SV=1			0.136083	35.51	EELQKVLF				-0.0340101	1004.52	503.267	1004.55	503.284	2	5	1.1.1.468.5	6.14952	1576.33	1249.83	6.18	0.08	483.95
346	0.16	0.26	32.2	0	0	tr|A0A1L1SUH6|A0A1L1SUH6_MOUSE	Deleted in malignant brain tumors 1 protein OS=Mus musculus OX=10090 GN=Cdcp3 PE=3 SV=2			0.0861861	24.25	GTVCDDNWSIE	Carbamidomethyl(C)@4			-0.026547	1294.49	648.251	1294.51	648.264	2	4	1.1.1.761.4	11.9807	59.9865	59.9865			199.557
347	0.16	0.26	17.62	0	0	tr|E9PYH0|E9PYH0_MOUSE	Versican core protein OS=Mus musculus OX=10090 GN=Vcan PE=1 SV=1			0.0877779	28.73	SAEGSGEQLASVRSSVGP				-0.0936296	1716.73	859.374	1716.83	859.421	2	6	1.1.1.1169.14	20.0657	57.5287	57.5287			246.79
348	0.16	0.25	32.72	0	0	sp|Q8CGF6|WDR47_MOUSE	WD repeat-containing protein 47 OS=Mus musculus OX=10090 GN=Wdr47 PE=1 SV=2			0.156767	40.51	NGAQNPVPAKQEKN				-0.0943741	1493.66	747.839	1493.76	747.887	2	7	1.1.1.523.16	7.26745	3640.66	1813.18	7.17	0.16	765.043
348	0.16	0.25	32.72	0	0	sp|Q8CGF6|WDR47_MOUSE	WD repeat-containing protein 47 OS=Mus musculus OX=10090 GN=Wdr47 PE=1 SV=2			0	25.65	NGAQNPVPAKQEKN				-0.0943741	1493.66	747.839	1493.76	747.887	2	7	1.1.1.518.12	7.16263	3640.66	3599.44	7.17	0.16	1521.66
349	0.16	0.24	39.28	0	0	tr|D3YXM8|D3YXM8_MOUSE; sp|Q66L42|M3K10_MOUSE	Mitogen-activated protein kinase kinase kinase OS=Mus musculus OX=10090 GN=Map3k10 PE=1 SV=1; Mitogen-activated protein kinase kinase kinase 10 OS=Mus musculus OX=10090 GN=Map3k10 PE=1 SV=2			0.139662	35.89	VTAAHAVSRGH				0.0435706	1104.62	553.318	1104.58	553.297	2	6	1.1.1.1191.5	20.5035	176.89	130.06	20.53	0.06	47.3649
350	0.16	0.24	25.83	0	0	tr|Q570Z6|Q570Z6_MOUSE	MKIAA4127 protein (Fragment) OS=Mus musculus OX=10090 GN=Uhrf1bp1 PE=2 SV=1			0.129011	35.29	PGAELGATESHGGH				0.0540687	1318.64	660.329	1318.59	660.302	2	6	1.1.1.1580.4	28.4256	1155.09	1016.6	28.61	0.24	41.0673
351	0.16	0.24	26.74	0	0	tr|Q3UME9|Q3UME9_MOUSE; sp|Q80UM7|MOGS_MOUSE	Uncharacterized protein OS=Mus musculus OX=10090 GN=Mogs PE=2 SV=1; Mannosyl-oligosaccharide glucosidase OS=Mus musculus OX=10090 GN=Mogs PE=1 SV=1			0.126679	35.1	PEEQALGQVALSGLLG				-0.0879616	1580.75	791.384	1580.84	791.428	2	6	1.1.1.385.16	4.47842	287.35	248.87	4.46	0.14	546.826
352	0.16	0.24	10.3	0	0	sp|Q3UV74|ITB2L_MOUSE	Integrin beta-2-like protein OS=Mus musculus OX=10090 GN=Itgb2l PE=1 SV=1			0.156145	46.05	FLLVYCM	Carbamidomethyl(C)@6			0.0862464	944.536	473.275	944.45	473.232	2	4	1.1.1.1007.2	16.8213	598.76	551.42	16.84	0.14	101.894
353	0.16	0.22	34.08	0	0	sp|Q8C092|TAF5_MOUSE	Transcription initiation factor TFIID subunit 5 OS=Mus musculus OX=10090 GN=Taf5 PE=1 SV=1			0.131944	46.15	APAEAGAPH				-0.0603201	819.327	820.335	819.388	820.395	1	6	1.1.1.720.6	11.1754	65.9937	65.9937			312.126
354	0.16	0.21	27.13	0	0	sp|E9PV86|MCTP1_MOUSE	Multiple C2 and transmembrane domain-containing protein 1 OS=Mus musculus OX=10090 GN=Mctp1 PE=1 SV=1			0.14813	38.8	GTGGVTPPGGRSP				-0.0446694	1138.53	570.271	1138.57	570.294	2	4	1.1.1.646.5	9.72068	47.0072	47.0072			158.623
355	0.16	0.21	19.43	0	0	sp|G5E8B9|ZBT11_MOUSE	Zinc finger and BTB domain-containing protein 11 OS=Mus musculus OX=10090 GN=Zbtb11 PE=2 SV=1			0.134896	40.26	PEQQPAPQA				0.133046	964.594	483.305	964.461	483.238	2	5	1.1.1.1805.7	32.9877	40.7559	40.7559			57.861
356	0.16	0.21	18.09	0	0	sp|Q9JLZ6|HIC2_MOUSE	Hypermethylated in cancer 2 protein OS=Mus musculus OX=10090 GN=Hic2 PE=2 SV=4			0.159894	40.13	HGLGLGGPAGG				-0.0101108	891.446	892.453	891.456	892.464	1	6	1.1.1.975.10	16.1895	63.3622	63.3622			225.875
357	0.16	0.21	24.16	0	0	tr|Q80VE5|Q80VE5_MOUSE	TBC1 domain family, member 22B OS=Mus musculus OX=10090 GN=Tbc1d22b PE=1 SV=1			0.163676	40.23	NPLIPLFQQ				0.0189153	1068.62	535.315	1068.6	535.306	2	5	1.1.1.611.4	9.01755	1752.76	177.52	9.17	0.12	215.301
358	0.16	0.2	35.14	0	0	sp|A2APC3|TTLL9_MOUSE	Probable tubulin polyglutamylase TTLL9 OS=Mus musculus OX=10090 GN=Ttll9 PE=2 SV=2			0.153663	38.44	GMGNFVTNTHLG				0.0785467	1246.66	624.335	1246.58	624.296	2	6	1.1.1.548.8	7.75893	10815.5	647.17	7.49	0.12	882.299
359	0.16	0.2	22.1	0	0	tr|Q3TI84|Q3TI84_MOUSE; sp|Q8R349|CDC16_MOUSE	TPR_REGION domain-containing protein OS=Mus musculus OX=10090 GN=Cdc16 PE=1 SV=1; Cell division cycle protein 16 homolog OS=Mus musculus OX=10090 GN=Cdc16 PE=1 SV=1			0.149967	39.4	LYEACR	Carbamidomethyl(C)@5			0.130245	810.5	406.257	810.369	406.192	2	3	1.1.1.949.2	15.6741	6996.76	2662.46	15.55	0.16	30.0519
360	0.16	0.2	23.37	0	0	tr|Q3TJ01|Q3TJ01_MOUSE; sp|Q99LF4|RTCB_MOUSE	RNA-splicing ligase RtcB homolog OS=Mus musculus OX=10090 GN=Rtcb PE=2 SV=1; RNA-splicing ligase RtcB homolog OS=Mus musculus OX=10090 GN=Rtcb PE=1 SV=1			0.144481	36.69	LGTLGAGNHYAEIQVV				-0.0567145	1640.8	821.405	1640.85	821.433	2	4	1.1.1.1540.10	27.6133	1274.25	875.61	27.73	0.29	85.0276
361	0.16	0.2	11.54	0	0	tr|Q8K0I5|Q8K0I5_MOUSE; tr|Q3UWQ9|Q3UWQ9_MOUSE; tr|Q3UJ70|Q3UJ70_MOUSE; sp|Q8JZK9|HMCS1_MOUSE	3-hydroxy-3-methylglutaryl coenzyme A synthase OS=Mus musculus OX=10090 GN=Hmgcs1 PE=2 SV=1; 3-hydroxy-3-methylglutaryl coenzyme A synthase OS=Mus musculus OX=10090 GN=Hmgcs1 PE=2 SV=1; 3-hydroxy-3-methylglutaryl coenzyme A synthase OS=Mus musculus OX=10090 GN=Hmgcs1 PE=2 SV=1; Hydroxymethylglutaryl-CoA synthase, cytoplasmic OS=Mus musculus OX=10090 GN=Hmgcs1 PE=1 SV=1			0.161781	39.86	YGGTAAVFN				0.114572	898.533	450.274	898.418	450.217	2	4	1.1.1.939.5	15.4771	63.9671	63.9671			101.575
362	0.15	0.57	61.34	0	0	tr|A0A068BD44|A0A068BD44_MOUSE	Collagen type XI alpha 2 OS=Mus musculus OX=10090 GN=Col11a2 PE=2 SV=1			0.0579919	17.82	ASGPIGPGGPPG				0.0286928	962.511	482.263	962.482	482.248	2	4	1.1.1.804.4	12.8354	689.22	174.44	12.89	0.08	204.705
363	0.15	0.4	86.74	0	0	sp|P54320|ELN_MOUSE	Elastin OS=Mus musculus OX=10090 GN=Eln PE=1 SV=2			0.0491485	15.63	PGVGGVPGGVGVGGIP				-0.031198	1274.67	638.341	1274.7	638.356	2	5	1.1.1.1520.2	27.1985	454.83	269.17	27.28	0.12	29.5217
363	0.15	0.4	86.74	0	0	sp|P54320|ELN_MOUSE	Elastin OS=Mus musculus OX=10090 GN=Eln PE=1 SV=2			0.0486625	17.04	AVPGSLAASKAAKY				0.0652428	1332.81	667.41	1332.74	667.377	2	4	1.1.1.1236.7	21.4141	1114.64	998.61	21.35	0.3	237.343
363	0.15	0.4	86.74	0	0	sp|P54320|ELN_MOUSE	Elastin OS=Mus musculus OX=10090 GN=Eln PE=1 SV=2			0	46.13	AVPGALPGAV				-3.1007	847.391	848.398	850.491	851.499	1	8	1.1.1.857.7	13.8818	80.0694	80.0694			284.487
364	0.15	0.39	30.09	0	0	tr|A0A6B9UF22|A0A6B9UF22_MOUSE	Laidx OS=Mus musculus OX=10090 PE=4 SV=1			0.0172766	31.57	DGNTLPQQGKH	Deamidated(Q)@8			-0.0135026	1194.55	598.282	1194.56	598.289	2	5	1.1.1.832.3	13.3963	82.3535	82.3535			85.5992
364	0.15	0.39	30.09	0	0	tr|A0A6B9UF22|A0A6B9UF22_MOUSE	Laidx OS=Mus musculus OX=10090 PE=4 SV=1			0	31.57	DGNTLPQQGKH	Deamidated(Q)@7			-0.0135026	1194.55	598.282	1194.56	598.289	2	5	1.1.1.832.3	13.3963	82.3535	82.3535			85.5992
365	0.15	0.36	32.29	0	0	sp|Q8CHI8|EP400_MOUSE	E1A-binding protein p400 OS=Mus musculus OX=10090 GN=Ep400 PE=1 SV=3			0.0985417	36.21	AVSAPPKP				0.0561742	765.495	383.755	765.438	383.727	2	7	1.1.1.955.2	15.7934	15335.3	3869.78	15.47	0.49	142.168
365	0.15	0.36	32.29	0	0	sp|Q8CHI8|EP400_MOUSE	E1A-binding protein p400 OS=Mus musculus OX=10090 GN=Ep400 PE=1 SV=3			0.0043648	31.92	QQKAQQPP	Gln->pyro-Glu@N-term; Deamidated(Q)@2			0.0329281	907.473	454.744	907.44	454.727	2	6	1.1.1.316.2	3.07615	130.32	116.95	3.09	0.08	116.525
365	0.15	0.36	32.29	0	0	sp|Q8CHI8|EP400_MOUSE	E1A-binding protein p400 OS=Mus musculus OX=10090 GN=Ep400 PE=1 SV=3			0	23.57	AVSAPPKP				0.0603856	765.499	383.757	765.438	383.727	2	6	1.1.1.898.2	14.688	9107.02	7623.14	14.92	0.34	256.966
365	0.15	0.36	32.29	0	0	sp|Q8CHI8|EP400_MOUSE	E1A-binding protein p400 OS=Mus musculus OX=10090 GN=Ep400 PE=1 SV=3			0	18.51	AVSAPPKP				0.0601415	765.499	383.757	765.438	383.727	2	6	1.1.1.857.2	13.871	17088.1	10715.6	14.03	0.42	357.998
365	0.15	0.36	32.29	0	0	sp|Q8CHI8|EP400_MOUSE	E1A-binding protein p400 OS=Mus musculus OX=10090 GN=Ep400 PE=1 SV=3			0	17.31	AVSAPPKP				0.0601415	765.499	383.757	765.438	383.727	2	6	1.1.1.863.2	13.9893	17088.1	16588.8	14.03	0.42	486.26
365	0.15	0.36	32.29	0	0	sp|Q8CHI8|EP400_MOUSE	E1A-binding protein p400 OS=Mus musculus OX=10090 GN=Ep400 PE=1 SV=3			0	16.54	AVSAPPKP				0.0601415	765.499	383.757	765.438	383.727	2	6	1.1.1.921.2	15.1339	9785.32	9368.76	15.13	0.22	397.369
365	0.15	0.36	32.29	0	0	sp|Q8CHI8|EP400_MOUSE	E1A-binding protein p400 OS=Mus musculus OX=10090 GN=Ep400 PE=1 SV=3			0	16.05	AVSAPPKP				0.0561742	765.495	383.755	765.438	383.727	2	6	1.1.1.933.2	15.3534	15335.3	11168.7	15.47	0.49	395.262
365	0.15	0.36	32.29	0	0	sp|Q8CHI8|EP400_MOUSE	E1A-binding protein p400 OS=Mus musculus OX=10090 GN=Ep400 PE=1 SV=3			0	15.86	AVSAPPKP				0.0573338	765.496	383.755	765.438	383.727	2	6	1.1.1.892.2	14.5673	12254	8859.66	14.48	0.38	264.521
365	0.15	0.36	32.29	0	0	sp|Q8CHI8|EP400_MOUSE	E1A-binding protein p400 OS=Mus musculus OX=10090 GN=Ep400 PE=1 SV=3			0	15.33	AVSAPPKP				0.0573338	765.496	383.755	765.438	383.727	2	5	1.1.1.881.2	14.3475	12254	7196.54	14.48	0.38	212.636
366	0.15	0.34	38.4	0	0	tr|A0A0A0MQ79|A0A0A0MQ79_MOUSE; sp|Q3TLH4|PRC2C_MOUSE	Protein PRRC2C OS=Mus musculus OX=10090 GN=Prrc2c PE=1 SV=1; Protein PRRC2C OS=Mus musculus OX=10090 GN=Prrc2c PE=1 SV=3			0.0366845	44.02	TVRMAQPFPAQF	Oxidation(M)@4			-0.0413363	1407.66	470.226	1407.7	470.24	3	6	1.1.1.432.2	5.41922	488.04	336.08	5.46	0.1	318.012
367	0.15	0.32	48.16	0.3833	0	tr|Q6DIC6|Q6DIC6_MOUSE	Tro protein OS=Mus musculus OX=10090 GN=Tro PE=1 SV=1			0.0486625	16.36	ALNNSAG				-0.0166516	645.292	646.299	645.308	646.315	1	4	1.1.1.615.6	9.09987	50.5658	50.5658			275.129
367	0.15	0.32	48.16	0.3833	0	tr|Q6DIC6|Q6DIC6_MOUSE	Tro protein OS=Mus musculus OX=10090 GN=Tro PE=1 SV=1			0.0472075	56.51	SASFNGGL	Deamidated(N)@5			0.0186252	752.353	753.36	752.334	753.341	1	7	1.1.1.596.15	8.72738	48.2977	48.2977			512.339
368	0.15	0.32	41.24	0.8757	0	sp|Q99PP7|TRI33_MOUSE	E3 ubiquitin-protein ligase TRIM33 OS=Mus musculus OX=10090 GN=Trim33 PE=1 SV=2			0.140862	72.33	PAASVPAASV				-0.0754309	868.39	869.397	868.465	869.473	1	8	1.1.1.498.16	6.76132	34.6397	34.6397			566.768
368	0.15	0.32	41.24	0.8757	0	sp|Q99PP7|TRI33_MOUSE	E3 ubiquitin-protein ligase TRIM33 OS=Mus musculus OX=10090 GN=Trim33 PE=1 SV=2			0	29.44	APAPAPAPAPAPAPA	Oxidation(P)@8	Oxidation(P)@5570		-0.0318706	1281.64	641.827	1281.67	641.843	2	9	1.1.1.496.10	6.71665	2157.19	1615.95	6.67	0.12	803.929
368	0.15	0.32	41.24	0.8757	0	sp|Q99PP7|TRI33_MOUSE	E3 ubiquitin-protein ligase TRIM33 OS=Mus musculus OX=10090 GN=Trim33 PE=1 SV=2			0	17.23	APAPAPAPAPAPAPA	Oxidation(P)@8	Oxidation(P)@5570		-0.0318706	1281.64	641.827	1281.67	641.843	2	8	1.1.1.491.10	6.61548	2157.19	1007.88	6.67	0.12	716.962
369	0.15	0.31	44.63	0	0	tr|A0A0G2JEP7|A0A0G2JEP7_MOUSE	Enamelin OS=Mus musculus OX=10090 GN=Enam PE=1 SV=1			0.103474	39.12	PFPPFGNGLYPYPQPP				-0.117037	1786.75	894.385	1786.87	894.443	2	7	1.1.1.427.16	5.32955	254.59	17.25	5.27	0.06	647.654
370	0.15	0.28	29.4	0	0	tr|Q548W8|Q548W8_MOUSE; sp|Q9ERE9|JIP2_MOUSE	JIP2 OS=Mus musculus OX=10090 GN=Mapk8ip2 PE=1 SV=1; C-Jun-amino-terminal kinase-interacting protein 2 OS=Mus musculus OX=10090 GN=Mapk8ip2 PE=1 SV=1			0.0867161	27.44	APAAPRLGPAQPGP				-0.0424314	1298.67	650.341	1298.71	650.362	2	6	1.1.1.497.11	6.73732	962.98	578.3	6.71	0.14	383.188
370	0.15	0.28	29.4	0	0	tr|Q548W8|Q548W8_MOUSE; sp|Q9ERE9|JIP2_MOUSE	JIP2 OS=Mus musculus OX=10090 GN=Mapk8ip2 PE=1 SV=1; C-Jun-amino-terminal kinase-interacting protein 2 OS=Mus musculus OX=10090 GN=Mapk8ip2 PE=1 SV=1			0.0570004	19.92	ASEEEAGATLLGSDQVPED				0.0045344	1916.85	959.434	1916.85	959.432	2	4	1.1.1.1514.14	27.0857	59.406	59.406			153.325
372	0.15	0.26	36.48	0	0	sp|Q6PAJ3|GARE2_MOUSE	GRB2-associated and regulator of MAPK protein 2 OS=Mus musculus OX=10090 GN=Garem2 PE=2 SV=2			0.145087	38.84	PGSMGATGGGGGA				0.0738523	975.482	488.748	975.408	488.711	2	5	1.1.1.620.5	9.19987	891.11	423.8	9.27	0.12	170.999
373	0.15	0.25	24.05	0	0	sp|Q6PB44|PTN23_MOUSE	Tyrosine-protein phosphatase non-receptor type 23 OS=Mus musculus OX=10090 GN=Ptpn23 PE=1 SV=2			0.123205	32.78	LLSGPLDQVRAALPTP				-0.0222524	1646.91	824.464	1646.94	824.475	2	4	1.1.1.1884.13	34.5785	30.5162	30.5162			130.284
374	0.15	0.23	10.61	0	0	tr|E9Q1Y3|E9Q1Y3_MOUSE; sp|E9Q414|APOB_MOUSE	Apolipoprotein B-100 (Fragment) OS=Mus musculus OX=10090 GN=Apob PE=1 SV=1; Apolipoprotein B-100 OS=Mus musculus OX=10090 GN=Apob PE=1 SV=1			0.127844	43.34	ITASTNNEGNLKVGFP				-0.121861	1660.72	831.367	1660.84	831.428	2	6	1.1.1.828.5	13.3213	62.99	62.99			275.74
375	0.15	0.22	28.68	0	0	tr|Q0VG34|Q0VG34_MOUSE	RIKEN cDNA 4930480E11 gene OS=Mus musculus OX=10090 GN=4930480E11Rik PE=2 SV=1			0.133713	41.78	HFSQEELDD				0.0401621	1118.49	560.253	1118.45	560.233	2	6	1.1.1.413.4	5.03607	395.83	395.09	5.05	0.16	413.676
376	0.15	0.21	25.32	0	0	tr|Q8CHA4|Q8CHA4_MOUSE	MKIAA1329 protein (Fragment) OS=Mus musculus OX=10090 GN=Sorcs2 PE=2 SV=1			0.130768	34.46	PGSASGPSTDGAPAPGK				-0.0433994	1452.64	727.328	1452.68	727.35	2	5	1.1.1.796.3	12.6795	8918.91	1338.32	12.55	0.14	406.699
377	0.15	0.21	38.22	0	0	tr|Q6PDY6|Q6PDY6_MOUSE	Protein Wnt (Fragment) OS=Mus musculus OX=10090 GN=Wnt7b PE=2 SV=1			0.141463	38.14	LLAPACARR	Carbamidomethyl(C)@6			0.024525	1026.6	514.307	1026.58	514.295	2	6	1.1.1.456.3	5.90568	28.586	28.586			299.27
378	0.15	0.21	10.36	0	0	sp|P10925|ZFY1_MOUSE	Zinc finger Y-chromosomal protein 1 OS=Mus musculus OX=10090 GN=Zfy1 PE=2 SV=3			0.140862	36.37	PDGQTLRVY				0.0724865	1047.61	524.811	1047.53	524.775	2	4	1.1.1.599.4	8.77805	109.41	100.76	8.77	0.18	213.269
379	0.15	0.2	41.12	2.124	0	sp|Q8BI21|RNF38_MOUSE	E3 ubiquitin-protein ligase RNF38 OS=Mus musculus OX=10090 GN=Rnf38 PE=2 SV=1			0.141463	56.69	TQQVPGCSVVF	Carbamidomethyl(C)@7			-0.144456	1220.44	611.228	1220.59	611.3	2	6	1.1.1.727.5	11.3088	71.818	71.818			210.168
380	0.15	0.2	23.72	0	0	sp|P97303|BACH2_MOUSE	Transcription regulator protein BACH2 OS=Mus musculus OX=10090 GN=Bach2 PE=1 SV=3			0.139662	37.89	DLPGASVNPPP				-0.00188616	1062.53	532.274	1062.53	532.275	2	5	1.1.1.515.6	7.09663	821.38	745.29	7.05	0.2	353.799
381	0.15	0.2	19.23	0	0	tr|A0A4D6YWA6|A0A4D6YWA6_MOUSE	Chemokine XC receptor 1 OS=Mus musculus OX=10090 GN=XCR1 PE=3 SV=1			0.136677	37.81	DFFCKF	Carbamidomethyl(C)@4			0.0620937	862.43	432.223	862.368	432.191	2	4	1.1.1.547.2	7.7341	386.94	380.44	7.75	0.1	116.639
382	0.15	0.2	25.32	0	0	tr|Q91XA6|Q91XA6_MOUSE	Putative tRNA (cytidine(32)/guanosine(34)-2'-O)-methyltransferase OS=Mus musculus OX=10090 GN=Ftsj1 PE=2 SV=1			0.128427	36.12	FFFFVRLQKAGGHGSGQV				-0.120242	1980.91	661.311	1981.03	661.351	3	7	1.1.1.727.6	11.3104	71.818	71.818			279.905
383	0.15	0.19	16.28	0	0	tr|A0A0A6YX17|A0A0A6YX17_MOUSE; sp|Q9CWU0|TDR12_MOUSE	Putative ATP-dependent RNA helicase TDRD12 OS=Mus musculus OX=10090 GN=Tdrd12 PE=1 SV=2; Putative ATP-dependent RNA helicase TDRD12 OS=Mus musculus OX=10090 GN=Tdrd12 PE=1 SV=2			0.129011	34.07	QIVAVGVH				0.0433232	821.519	411.767	821.476	411.745	2	6	1.1.1.984.4	16.3619	1341.77	1084.41	16.38	0.18	52.6793
383	0.15	0.19	16.28	0	0	tr|A0A0A6YX17|A0A0A6YX17_MOUSE; sp|Q9CWU0|TDR12_MOUSE	Putative ATP-dependent RNA helicase TDRD12 OS=Mus musculus OX=10090 GN=Tdrd12 PE=1 SV=2; Putative ATP-dependent RNA helicase TDRD12 OS=Mus musculus OX=10090 GN=Tdrd12 PE=1 SV=2			0	23.15	QIVAVGVH				0.0433232	821.519	411.767	821.476	411.745	2	5	1.1.1.989.4	16.4624	1341.77	918.7	16.38	0.18	40.0177
384	0.15	0.19	11.37	0	0	tr|A2ASJ1|A2ASJ1_MOUSE	PRAME family member 17 OS=Mus musculus OX=10090 GN=Pramef17 PE=3 SV=1			0.153045	38.64	RDHMNELFRYLEA				0.00446508	1692.81	847.412	1692.8	847.409	2	5	1.1.1.1647.5	29.7946	384.42	257.25	29.77	0.1	24.2737
385	0.15	0.18	4.814	0	0	tr|A0A1W2P7H6|A0A1W2P7H6_MOUSE	MINDY lysine 48 deubiquitinase 4B, pseudogene OS=Mus musculus OX=10090 GN=Mindy4b-ps PE=3 SV=2			0.149354	37.94	LFLDQWR				0.113204	976.626	489.32	976.513	489.264	2	4	1.1.1.1021.8	17.1058	8885.31	3528.54	17.2	0.16	104.043
386	0.14	0.46	25.24	0	0	tr|E9QAS4|E9QAS4_MOUSE	DNA helicase OS=Mus musculus OX=10090 GN=Chd4 PE=1 SV=1			0.104025	32.87	EASVKFHVL				-0.0647748	1028.5	515.258	1028.57	515.29	2	5	1.1.1.683.2	10.4388	479.58	425.44	10.45	0.2	168.069
386	0.14	0.46	25.24	0	0	tr|E9QAS4|E9QAS4_MOUSE	DNA helicase OS=Mus musculus OX=10090 GN=Chd4 PE=1 SV=1			0	41.69	STRAGGLGIN				0.0831276	944.587	473.301	944.504	473.259	2	4	1.1.1.1042.4	17.5047	1250.3	1145.8	17.48	0.1	121.887
387	0.14	0.26	11.88	0	0	tr|E9QP46|E9QP46_MOUSE; sp|Q6ZWQ0|SYNE2_MOUSE	Nesprin-2 OS=Mus musculus OX=10090 GN=Syne2 PE=1 SV=1; Nesprin-2 OS=Mus musculus OX=10090 GN=Syne2 PE=1 SV=2			0.0660069	19.87	EVEKSLANWTHSL				-0.0675865	1512.69	757.352	1512.76	757.386	2	5	1.1.1.1318.11	23.082	66.056	66.056			128.184
388	0.14	0.26	29.89	0	0	tr|Q69ZW4|Q69ZW4_MOUSE; sp|P17427|AP2A2_MOUSE	MKIAA0899 protein (Fragment) OS=Mus musculus OX=10090 GN=Ap2a2 PE=2 SV=1; AP-2 complex subunit alpha-2 OS=Mus musculus OX=10090 GN=Ap2a2 PE=1 SV=2			0.075204	29.85	DPAVRGRLTECLETI	Carbamidomethyl(C)@11			-0.0562348	1728.83	865.421	1728.88	865.449	2	5	1.1.1.1564.8	28.102	1462.13	1285.6	28.2	0.41	105.088
389	0.14	0.25	30.83	0	0	sp|Q6PFX9|TNKS1_MOUSE	Poly [ADP-ribose] polymerase tankyrase-1 OS=Mus musculus OX=10090 GN=Tnks PE=1 SV=1			0.0925887	27.45	SAAVGVAPTPAGGG				0.117362	1110.68	556.349	1110.57	556.291	2	5	1.1.1.1066.5	17.9858	1846.5	1268.65	18.08	0.48	217.401
389	0.14	0.25	30.83	0	0	sp|Q6PFX9|TNKS1_MOUSE	Poly [ADP-ribose] polymerase tankyrase-1 OS=Mus musculus OX=10090 GN=Tnks PE=1 SV=1			0.0347983	16.03	PVDGAVCTVAAPAAV	Carbamidomethyl(C)@7			-0.0293476	1396.67	699.344	1396.7	699.358	2	5	1.1.1.674.4	10.2691	82.6497	82.6497			327.208
389	0.14	0.25	30.83	0	0	sp|Q6PFX9|TNKS1_MOUSE	Poly [ADP-ribose] polymerase tankyrase-1 OS=Mus musculus OX=10090 GN=Tnks PE=1 SV=1			0	23.31	SAAVGVAPTPAGGG				0.116142	1110.68	556.349	1110.57	556.291	2	5	1.1.1.1160.4	19.8759	3768.04	3565.62	19.85	0.1	258.285
390	0.14	0.24	23.32	0	0	tr|E9PVG8|E9PVG8_MOUSE	RIKEN cDNA 9530053A07 gene OS=Mus musculus OX=10090 GN=9530053A07Rik PE=1 SV=1			0.0241089	16.34	GPLAPCH	Carbamidomethyl(C)@6			-0.0675456	750.281	751.288	750.348	751.356	1	4	1.1.1.601.14	8.82622	44.7026	44.7026			401.081
391	0.14	0.23	23.36	0	0	tr|E9Q9Q9|E9Q9Q9_MOUSE; tr|E9Q3V9|E9Q3V9_MOUSE	Adhesion G protein-coupled receptor L1 OS=Mus musculus OX=10090 GN=Adgrl1 PE=1 SV=1; Adhesion G protein-coupled receptor L1 OS=Mus musculus OX=10090 GN=Adgrl1 PE=1 SV=1			0.119186	40.09	GPGGASLVVNSQVIAASINK				-0.116963	1880.92	941.465	1881.03	941.523	2	7	1.1.1.685.10	10.49	66.0311	66.0311			621.028
392	0.14	0.22	13.63	0	0	tr|G5E8Q0|G5E8Q0_MOUSE	Lysosomal-trafficking regulator OS=Mus musculus OX=10090 GN=Lyst PE=1 SV=1			0.121478	33.19	VDRNADDWENFTFSPAY				-0.108105	2045.77	1023.89	2045.88	1023.95	2	7	1.1.1.709.12	10.9613	58.1443	58.1443			391.665
393	0.14	0.21	48.66	0	0	tr|Q80TQ3|Q80TQ3_MOUSE	MKIAA0845 protein (Fragment) OS=Mus musculus OX=10090 GN=Nefh PE=2 SV=1			0.131944	35.6	EAKSPGEAKSPAEP				-0.0268339	1396.66	699.336	1396.68	699.349	2	6	1.1.1.639.11	9.58535	1476.24	1381.68	9.57	0.2	615.05
394	0.14	0.21	23.02	0	0	sp|P97927|LAMA4_MOUSE	Laminin subunit alpha-4 OS=Mus musculus OX=10090 GN=Lama4 PE=1 SV=2			0.0670192	19.99	GKFGQVTRFDI				0.0696017	1266.74	634.378	1266.67	634.343	2	4	1.1.1.1895.4	34.7933	23.6517	23.6517			106.143
395	0.14	0.21	35.52	0	0	tr|Q3U336|Q3U336_MOUSE	Uncharacterized protein OS=Mus musculus OX=10090 GN=Synpo PE=2 SV=1			0.137869	35.94	NAGIEAQDRPESLPT				-0.000708731	1596.77	799.394	1596.77	799.394	2	4	1.1.1.1478.10	26.3466	864.47	828.46	26.32	0.29	83.0514
396	0.14	0.21	19.36	0	0	sp|B1AUH1|PTPRU_MOUSE	Receptor-type tyrosine-protein phosphatase U OS=Mus musculus OX=10090 GN=Ptpru PE=1 SV=1			0.069051	20.59	EHFFLQRQSGV				0.00371969	1346.68	674.346	1346.67	674.344	2	3	1.1.1.1410.4	24.9545	63.0867	63.0867			101.817
396	0.14	0.21	19.36	0	0	sp|B1AUH1|PTPRU_MOUSE	Receptor-type tyrosine-protein phosphatase U OS=Mus musculus OX=10090 GN=Ptpru PE=1 SV=1			0.0604807	18.41	LLGGSPRR				0.0579893	854.567	428.291	854.509	428.262	2	5	1.1.1.1860.2	34.0855	34.45	34.45			37.9185
397	0.14	0.2	19.31	0	0	tr|D3Z3A8|D3Z3A8_MOUSE	Unconventional myosin-IXa OS=Mus musculus OX=10090 GN=Myo9a PE=1 SV=1			0.093665	33.07	TERKKRRKKETDL				-0.186268	1686.8	563.274	1686.99	563.336	3	5	1.1.1.622.9	9.24253	49.3936	49.3936			262.234
398	0.14	0.2	26.25	0	0	tr|E9QK36|E9QK36_MOUSE; sp|Q3U3T8|WDR62_MOUSE	WD repeat-containing protein 62 OS=Mus musculus OX=10090 GN=Wdr62 PE=1 SV=1; WD repeat-containing protein 62 OS=Mus musculus OX=10090 GN=Wdr62 PE=1 SV=2			0.12436	34.48	SALAFSPDGKYIVTGENGH				-0.0144941	1961.93	981.974	1961.95	981.981	2	5	1.1.1.1642.10	29.6961	939.83	414.18	29.73	0.08	79.9025
399	0.14	0.2	29.74	0	0	tr|E9Q0Q3|E9Q0Q3_MOUSE	RIKEN cDNA 2610021A01 gene OS=Mus musculus OX=10090 GN=2610021A01Rik PE=4 SV=1			0.105684	29.51	QFSGYRENYTI				0.0325952	1376.67	689.342	1376.64	689.325	2	5	1.1.1.1609.3	29.0164	86.0737	86.0737			28.4721
400	0.14	0.19	28.43	0	0	tr|E9QNR5|E9QNR5_MOUSE; sp|Q69ZU6|THS7A_MOUSE	Thrombospondin type-1 domain-containing protein 7A OS=Mus musculus OX=10090 GN=Thsd7a PE=1 SV=2; Thrombospondin type-1 domain-containing protein 7A OS=Mus musculus OX=10090 GN=Thsd7a PE=1 SV=2			0.125518	33.52	GPGTQVQEVVCINSDGE	Carbamidomethyl(C)@11			0.0706204	1787.87	894.942	1787.8	894.907	2	4	1.1.1.1488.13	26.553	675.34	530.27	26.52	0.2	114.54
401	0.14	0.19	18.26	0	0	tr|B2RX00|B2RX00_MOUSE	RB1-inducible coiled-coil 1 OS=Mus musculus OX=10090 GN=Rb1cc1 PE=2 SV=1			0.130182	34.57	LMMPAVFH				0.121644	944.583	473.299	944.461	473.238	2	5	1.1.1.1110.2	18.8684	608.56	550.72	18.88	0.08	61.0098
401	0.14	0.19	18.26	0	0	tr|B2RX00|B2RX00_MOUSE	RB1-inducible coiled-coil 1 OS=Mus musculus OX=10090 GN=Rb1cc1 PE=2 SV=1			0	15.52	LMMPAVFH				0.115418	944.577	473.296	944.461	473.238	2	5	1.1.1.1029.3	17.2621	1504.18	1466	17.28	0.14	140.56
402	0.14	0.19	31.83	0	0	sp|Q5ND28|SREC_MOUSE	Scavenger receptor class F member 1 OS=Mus musculus OX=10090 GN=Scarf1 PE=1 SV=1			0.135489	36.06	PGFHGIRCELPCNPGH	Carbamidomethyl(C)@8; Carbamidomethyl(C)@12			0.0843542	1846.92	924.467	1846.84	924.425	2	5	1.1.1.1437.15	25.5153	707.71	385.23	25.36	0.14	120.837
403	0.14	0.19	47.67	0	0	sp|Q8C3Q5|SHSA7_MOUSE	Protein shisa-7 OS=Mus musculus OX=10090 GN=Shisa7 PE=1 SV=3			0.107905	48.65	EELGLAPAPNPRR				-0.14231	1418.62	710.318	1418.76	710.389	2	6	1.1.1.769.5	12.1424	60.6811	60.6811			245.92
404	0.14	0.19	28.05	0	0	sp|Q64338|PDE1C_MOUSE	Calcium/calmodulin-dependent 3',5'-cyclic nucleotide phosphodiesterase 1C OS=Mus musculus OX=10090 GN=Pde1c PE=1 SV=2			0.115205	32.82	RSGVKSSGSDGSAPI				0.000918866	1403.7	702.858	1403.7	702.857	2	5	1.1.1.496.13	6.71915	117.91	100.61	6.73	0.04	524.434
405	0.14	0.19	11.08	0	0	sp|A2AJQ3|D19L4_MOUSE	Probable C-mannosyltransferase DPY19L4 OS=Mus musculus OX=10090 GN=Dpy19l4 PE=2 SV=1			0.123205	33.07	SKYGRFCHE	Carbamidomethyl(C)@7			0.0604195	1182.58	592.299	1182.52	592.269	2	3	1.1.1.784.7	12.4394	60.2441	60.2441			118.738
406	0.14	0.19	21.94	0	0	tr|D3Z3F4|D3Z3F4_MOUSE	Metaxin-1 OS=Mus musculus OX=10090 GN=Mtx1 PE=1 SV=2			0.0872467	26.47	NAMQMSMTRQAG				-0.0207853	1324.55	663.281	1324.57	663.292	2	5	1.1.1.354.9	3.84162	82.81	12.71	3.9	0.06	324.46
406	0.14	0.19	21.94	0	0	tr|D3Z3F4|D3Z3F4_MOUSE	Metaxin-1 OS=Mus musculus OX=10090 GN=Mtx1 PE=1 SV=2			0.0525663	17.29	LSQRLGSQKFF				-0.111269	1309.6	655.809	1309.71	655.864	2	4	1.1.1.902.13	14.7766	63.3259	63.3259			273.729
407	0.14	0.19	9.245	0	0	tr|Q91WH2|Q91WH2_MOUSE	UDP glucuronosyltransferase 2 family, polypeptide B38 OS=Mus musculus OX=10090 GN=Ugt2b38 PE=2 SV=1			0.143271	39.65	NWDLEFPH				0.111359	1056.58	529.296	1056.47	529.241	2	3	1.1.1.1252.3	21.7348	621.46	411.48	21.63	0.14	65.1466
408	0.14	0.19	8.368	2.51	0	tr|A0A1L1SV46|A0A1L1SV46_MOUSE; tr|A0A1L1SQX6|A0A1L1SQX6_MOUSE; sp|Q8BM13|NOE2_MOUSE	Noelin-2 OS=Mus musculus OX=10090 GN=Olfm2 PE=1 SV=1; Noelin-2 OS=Mus musculus OX=10090 GN=Olfm2 PE=1 SV=1; Noelin-2 OS=Mus musculus OX=10090 GN=Olfm2 PE=1 SV=2			0.139662	72.07	VVYNGSLFYNKY	Deamidated(N)@4			0.0400827	1466.75	734.381	1466.71	734.361	2	5	1.1.1.1152.10	19.7202	55.3715	55.3715			155.602
409	0.14	0.18	23	0	0	tr|K7N6Z8|K7N6Z8_MOUSE	Vomeronasal 2, receptor 9 OS=Mus musculus OX=10090 GN=Vmn2r9 PE=4 SV=1			0.12436	33.99	EVRKGIFNDCQ	Carbamidomethyl(C)@10			-0.0170432	1364.63	683.324	1364.65	683.333	2	4	1.1.1.1076.12	18.1925	66.3494	66.3494			171.218
410	0.14	0.18	12.57	0	0	tr|P70304|P70304_MOUSE; sp|P26450|P85A_MOUSE	Phosphatidylinositol 3-kinase 85 kDa regulatory subunit alpha OS=Mus musculus OX=10090 GN=Pik3r1 PE=2 SV=1; Phosphatidylinositol 3-kinase regulatory subunit alpha OS=Mus musculus OX=10090 GN=Pik3r1 PE=1 SV=2			0.143271	37.09	AIEILISTEWNER				-0.0861609	1572.73	787.372	1572.81	787.415	2	4	1.1.1.1211.14	20.9147	65.7148	65.7148			138.68
411	0.14	0.18	24.72	0	0	tr|K7N660|K7N660_MOUSE	Predicted gene 10220 OS=Mus musculus OX=10090 GN=Gm10220 PE=4 SV=1			0.136677	37.04	NQVSEAARKL				-0.0988772	1114.51	558.263	1114.61	558.312	2	6	1.1.1.462.6	6.02968	29.1709	29.1709			374.841
412	0.14	0.18	16.1	0	0	tr|Q9D9F7|Q9D9F7_MOUSE	Spermatogenesis associated glutamate (E)-rich protein 4b OS=Mus musculus OX=10090 GN=Speer4b PE=2 SV=1			0.140862	37.43	QESKEVLANW				-0.0172508	1202.58	602.295	1202.59	602.304	2	5	1.1.1.1456.3	25.8934	1721.59	1364.89	25.83	0.33	29.5217
413	0.14	0.18	20.35	0	0	tr|A1ILH1|A1ILH1_MOUSE	Chorein (Fragment) OS=Mus musculus OX=10090 GN=Vps13c PE=2 SV=1			0.138466	46.52	AEKDKPKEAK				-0.127123	1142.5	572.259	1142.63	572.322	2	5	1.1.1.549.8	7.77893	43.7793	43.7793			227.887
414	0.14	0.17	22.42	0	0	tr|Q545C0|Q545C0_MOUSE; sp|O09105|NDF4_MOUSE	Neurogenic differentiation factor OS=Mus musculus OX=10090 GN=Neurod4 PE=2 SV=1; Neurogenic differentiation factor 4 OS=Mus musculus OX=10090 GN=Neurod4 PE=1 SV=1			0.136677	35.84	RERTRMHGLN				0.0731721	1268.73	635.37	1268.65	635.333	2	5	1.1.1.1141.10	19.4989	7118.83	1147.84	19.21	0.16	204.755
415	0.14	0.17	18.72	0	0	tr|Q3UEH2|Q3UEH2_MOUSE; sp|Q8QZR1|ATTY_MOUSE	Tyrosine aminotransferase OS=Mus musculus OX=10090 GN=Tat PE=2 SV=1; Tyrosine aminotransferase OS=Mus musculus OX=10090 GN=Tat PE=1 SV=1			0.142667	36.92	TFNPIRAIV				0.0381122	1029.64	515.825	1029.6	515.806	2	4	1.1.1.550.5	7.79627	137.26	110.7	7.81	0.04	218.4
416	0.14	0.17	18.06	0	0	tr|B2RRZ7|B2RRZ7_MOUSE; sp|Q3U0V2|TRADD_MOUSE	Tumor necrosis factor receptor type 1-associated DEATH domain protein OS=Mus musculus OX=10090 GN=Tradd PE=1 SV=1; Tumor necrosis factor receptor type 1-associated DEATH domain protein OS=Mus musculus OX=10090 GN=Tradd PE=1 SV=1			0.135489	35.54	QLIVQLRFCGR	Carbamidomethyl(C)@9			0.031146	1388.8	695.408	1388.77	695.393	2	4	1.1.1.1282.10	22.3494	65.1127	65.1127			184.863
417	0.13	1.21	72.27	1.859	0	tr|A2AJY2|A2AJY2_MOUSE	Collagen alpha-1(XV) chain OS=Mus musculus OX=10090 GN=Col15a1 PE=1 SV=1			0.0594835	63.49	PGIPGLPGPPGFGRPGV				-0.184533	1570.68	786.346	1570.86	786.438	2	5	1.1.1.1138.14	19.442	60.7284	60.7284			168.069
417	0.13	1.21	72.27	1.859	0	tr|A2AJY2|A2AJY2_MOUSE	Collagen alpha-1(XV) chain OS=Mus musculus OX=10090 GN=Col15a1 PE=1 SV=1			0	85.61	PGQPGLPG				0.0445557	721.42	361.717	721.376	361.695	2	4	1.1.1.734.2	11.4431	674.85	557.23	11.42	0.06	39.7482
418	0.13	0.36	33.32	0	0	sp|Q6PDK2|KMT2D_MOUSE	Histone-lysine N-methyltransferase 2D OS=Mus musculus OX=10090 GN=Kmt2d PE=1 SV=2			0.0700704	24.15	GPSTHQGGPPAVGTAPEPMSV				0.0431856	1972.97	987.495	1972.93	987.473	2	4	1.1.1.1591.13	28.6575	565.19	555.11	28.6	0.12	122.936
419	0.13	0.33	18.83	0	0	sp|A2AAJ9|OBSCN_MOUSE	Obscurin OS=Mus musculus OX=10090 GN=Obscn PE=1 SV=3			0	29.44	APAPAPAPAPAPAPA	Oxidation(P)@8	Oxidation(P)@5570		-0.0318706	1281.64	641.827	1281.67	641.843	2	9	1.1.1.496.10	6.71665	2157.19	1615.95	6.67	0.12	803.929
419	0.13	0.33	18.83	0	0	sp|A2AAJ9|OBSCN_MOUSE	Obscurin OS=Mus musculus OX=10090 GN=Obscn PE=1 SV=3			0	17.23	APAPAPAPAPAPAPA	Oxidation(P)@8	Oxidation(P)@5570		-0.0318706	1281.64	641.827	1281.67	641.843	2	8	1.1.1.491.10	6.61548	2157.19	1007.88	6.67	0.12	716.962
420	0.13	0.3	22.92	0	0	sp|Q61001|LAMA5_MOUSE	Laminin subunit alpha-5 OS=Mus musculus OX=10090 GN=Lama5 PE=1 SV=4			0.075204	24.86	GTEALCRH	Carbamidomethyl(C)@6			0.0274944	942.462	472.238	942.434	472.224	2	4	1.1.1.630.3	9.39785	45.0454	45.0454			104.039
421	0.13	0.27	30.72	0	0	tr|E9Q7G4|E9Q7G4_MOUSE	BAH and coiled-coil domain-containing protein 1 OS=Mus musculus OX=10090 GN=Bahcc1 PE=1 SV=1			0.047692	19.39	MPPWGVQTGHDTSM				0.0332975	1542.69	515.238	1542.66	515.227	3	5	1.1.1.490.4	6.59033	34.6234	34.6234			310.815
422	0.13	0.25	30.15	0	0	tr|E9Q507|E9Q507_MOUSE	GON-4-like protein OS=Mus musculus OX=10090 GN=Gon4l PE=1 SV=1			0.107905	43.89	TADDEDWKQW				0.151889	1292.68	647.349	1292.53	647.273	2	5	1.1.1.1476.5	26.3019	347.41	126.68	26.4	0.1	58.8491
423	0.13	0.24	29.33	0	0	sp|Q9JL61|RFX5_MOUSE	DNA-binding protein Rfx5 OS=Mus musculus OX=10090 GN=Rfx5 PE=1 SV=2			0.126679	33.97	LGAGLGLGPGRVP				0.0119456	1162.69	582.354	1162.68	582.348	2	4	1.1.1.962.10	15.94	203.95	174.51	15.95	0.03	112.44
423	0.13	0.24	29.33	0	0	sp|Q9JL61|RFX5_MOUSE	DNA-binding protein Rfx5 OS=Mus musculus OX=10090 GN=Rfx5 PE=1 SV=2			0	15.48	GPGLGPGLGAGP				-8.04537	940.458	941.465	948.503	949.51	1	8	1.1.1.685.10	10.49	66.0311	66.0311			621.028
424	0.13	0.23	15.67	0	0	tr|A0A140LJ69|A0A140LJ69_MOUSE	Protein unc-13 homolog B OS=Mus musculus OX=10090 GN=Unc13b PE=1 SV=1			0.0584886	17.93	EELPIDLSYS				0.0723359	1164.63	389.216	1164.56	389.192	3	3	1.1.1.1062.2	17.903	65.1621	65.1621			27.4225
424	0.13	0.23	15.67	0	0	tr|A0A140LJ69|A0A140LJ69_MOUSE	Protein unc-13 homolog B OS=Mus musculus OX=10090 GN=Unc13b PE=1 SV=1			0.00392635	18.45	ESSSIHHAPKDPPVA	Glu->pyro-Glu@N-term			-0.113774	1552.65	777.332	1552.76	777.389	2	5	1.1.1.601.15	8.82705	117.16	92.78	8.81	0.04	329.708
425	0.13	0.23	33.67	0	0	tr|E9QK89|E9QK89_MOUSE; sp|Q5PSV9|MDC1_MOUSE	Mediator of DNA damage checkpoint protein 1 OS=Mus musculus OX=10090 GN=Mdc1 PE=1 SV=1; Mediator of DNA damage checkpoint protein 1 OS=Mus musculus OX=10090 GN=Mdc1 PE=1 SV=1			0.0996329	35.04	AEEVTQGKPT				0.0374594	1058.56	530.288	1058.52	530.269	2	4	1.1.1.936.7	15.4221	63.0384	63.0384			98.3761
426	0.13	0.22	12.61	0	0	tr|A2API5|A2API5_MOUSE; sp|Q9JI18|LRP1B_MOUSE	Low-density lipoprotein receptor-related protein 1B OS=Mus musculus OX=10090 GN=Lrp1b PE=1 SV=2; Low-density lipoprotein receptor-related protein 1B OS=Mus musculus OX=10090 GN=Lrp1b PE=1 SV=1			0.09691	27.55	VRSHACEV	Carbamidomethyl(C)@6			0.0982702	956.548	479.281	956.45	479.232	2	3	1.1.1.975.3	16.1804	172.1	162.62	16.17	0.06	83.0514
427	0.13	0.21	22.36	0	0	tr|E9Q9Y4|E9Q9Y4_MOUSE	Methylcytosine dioxygenase TET OS=Mus musculus OX=10090 GN=Tet1 PE=1 SV=1			0.076756	23.73	KSGSHNTKSFS				-0.0503262	1178.52	590.266	1178.57	590.291	2	5	1.1.1.495.5	6.69198	35.1624	35.1624			315.014
428	0.13	0.21	21.36	0	0	tr|F4YJQ1|F4YJQ1_MOUSE	Transient receptor potential M3 protein beta 6 variant OS=Mus musculus OX=10090 GN=Trpm3 PE=2 SV=1			0.0639892	21.26	LPKGANAS				0.0856279	756.499	379.257	756.413	379.214	2	4	1.1.1.884.2	14.4081	12874.3	4077.33	14.28	0.14	38.6986
428	0.13	0.21	21.36	0	0	tr|F4YJQ1|F4YJQ1_MOUSE	Transient receptor potential M3 protein beta 6 variant OS=Mus musculus OX=10090 GN=Trpm3 PE=2 SV=1			0	18.55	LPKGANAS				0.0856279	756.499	379.257	756.413	379.214	2	3	1.1.1.877.2	14.2708	12874.3	12243.6	14.28	0.14	106.084
429	0.13	0.2	27.09	0	0	tr|E9QAQ8|E9QAQ8_MOUSE	Mucin 5, subtypes A and C, tracheobronchial/gastric OS=Mus musculus OX=10090 GN=Muc5ac PE=1 SV=5			0.0757207	22.39	HYQCQ	Carbamidomethyl(C)@4			0.0380429	734.319	735.326	734.281	735.288	1	3	1.1.1.1062.11	17.9105	65.1621	65.1621			155.474
430	0.13	0.2	16.77	0	0	sp|Q9QY40|PLXB3_MOUSE	Plexin-B3 OS=Mus musculus OX=10090 GN=Plxnb3 PE=1 SV=2			0.122053	34.74	SGLIHCQAQQFYPSMSQW	Carbamidomethyl(C)@6			0.0475249	2167.01	723.344	2166.96	723.328	3	7	1.1.1.489.14	6.57832	36.2491	36.2491			736.954
431	0.13	0.2	18.32	0	0	sp|Q8BJ34|MARF1_MOUSE	Meiosis regulator and mRNA stability factor 1 OS=Mus musculus OX=10090 GN=Marf1 PE=1 SV=3			0.119186	33.57	PMRFGGGSGSS				0.110369	1038.57	520.29	1038.46	520.235	2	6	1.1.1.547.5	7.7366	154.16	7.36	7.78	0.04	387.386
432	0.13	0.2	22.53	0	0	sp|A2A791|ZMYM4_MOUSE	Zinc finger MYM-type protein 4 OS=Mus musculus OX=10090 GN=Zmym4 PE=1 SV=1			0.0963675	32.39	KALLCKPITQ	Carbamidomethyl(C)@5			0.13777	1170.82	586.416	1170.68	586.347	2	5	1.1.1.1849.6	33.8669	1134.08	971.86	33.88	0.16	209.853
433	0.13	0.2	19	0	0	tr|B2RPY3|B2RPY3_MOUSE; sp|A2RT62|FXL16_MOUSE	F-box and leucine-rich repeat protein 16 OS=Mus musculus OX=10090 GN=Fbxl16 PE=1 SV=1; F-box/LRR-repeat protein 16 OS=Mus musculus OX=10090 GN=Fbxl16 PE=1 SV=1			0.117475	32.61	AKELYNVLPGGEKEFVNL				-0.0790847	2018.99	674.004	2019.07	674.03	3	6	1.1.1.524.12	7.28428	281.71	215.1	7.31	0.08	538.579
434	0.13	0.19	18.5	0	0	tr|A0A0N4SVU1|A0A0N4SVU1_MOUSE	Predicted gene 7298 OS=Mus musculus OX=10090 GN=Gm7298 PE=3 SV=1			0.0675262	20.35	SSQSLPASQT				0.118772	1004.6	503.305	1004.48	503.246	2	4	1.1.1.624.4	9.27803	128.18	125.77	9.29	0.06	203.706
435	0.13	0.19	17.2	0	0	tr|A0A0G2JGH6|A0A0G2JGH6_MOUSE	Zinc finger protein 804B OS=Mus musculus OX=10090 GN=Zfp804b PE=4 SV=1			0.0958256	27.38	TKFEISSNS				0.00694624	1011.49	506.754	1011.49	506.751	2	3	1.1.1.548.3	7.75477	151.02	93.96	7.73	0.04	176.466
436	0.13	0.18	22.1	0	0	tr|A0A0R4J140|A0A0R4J140_MOUSE	Clustered mitochondria protein homolog OS=Mus musculus OX=10090 GN=Cluh PE=1 SV=1			0.0867161	25.14	KKEEGTSEPPRENGLDEG				-0.0242332	1970.89	986.454	1970.92	986.466	2	4	1.1.1.1597.12	28.7795	85.1784	85.1784			145.978
437	0.13	0.18	32.67	0	0	sp|Q9WTV7|RNF12_MOUSE	E3 ubiquitin-protein ligase RLIM OS=Mus musculus OX=10090 GN=Rlim PE=1 SV=2			0.121478	33.57	SENEPEGSSRTRH				-0.0429916	1484.62	743.316	1484.66	743.337	2	6	1.1.1.515.15	7.10413	3568.29	2341.23	6.97	0.28	1072.73
438	0.13	0.18	21.8	0	0	tr|Q8C1W9|Q8C1W9_MOUSE	Uncharacterized protein OS=Mus musculus OX=10090 GN=Nap1l4 PE=2 SV=1			0.127261	36.28	EYDEPILKHLQD				-0.0321581	1498.7	750.356	1498.73	750.372	2	6	1.1.1.1161.11	19.9017	2812.31	2193.14	19.85	0.14	371.692
439	0.13	0.18	11.18	0	0	sp|Q9Z1V0|OLF49_MOUSE	Olfactory receptor 49 OS=Mus musculus OX=10090 GN=Olfr49 PE=2 SV=1			0.130768	37.42	LGCFLQAF	Carbamidomethyl(C)@3			0.112699	954.576	478.295	954.463	478.239	2	4	1.1.1.1005.5	16.7847	66.7324	66.7324			75.2848
440	0.13	0.17	24.19	0	0	tr|A0A1W2P7S8|A0A1W2P7S8_MOUSE	Predicted gene, 32717 OS=Mus musculus OX=10090 GN=Gm32717 PE=3 SV=1			0.12436	35.42	DLPRPSEVNETILRP				-0.168797	1734.76	579.26	1734.93	579.316	3	4	1.1.1.765.7	12.0629	63.3744	63.3744			182.494
441	0.13	0.17	23.59	0	0	tr|A0A0X1KG64|A0A0X1KG64_MOUSE; tr|A0A0U1RPG0|A0A0U1RPG0_MOUSE; sp|O35906|SPIB_MOUSE	Transcription factor Spi-B (Fragment) OS=Mus musculus OX=10090 GN=Spib PE=3 SV=1; Transcription factor Spi-B (Fragment) OS=Mus musculus OX=10090 GN=Spib PE=3 SV=1; Transcription factor Spi-B OS=Mus musculus OX=10090 GN=Spib PE=2 SV=2			0.120904	34.39	FDPATAAFSH				-0.027257	1062.45	532.232	1062.48	532.246	2	6	1.1.1.466.6	6.11035	3395.09	3330.06	6.12	0.14	967.562
442	0.13	0.16	14.02	0	0	sp|Q5RJI4|PKDCC_MOUSE	Extracellular tyrosine-protein kinase PKDCC OS=Mus musculus OX=10090 GN=Pkdcc PE=1 SV=2			0.127261	34.2	PGWPPAPGP				-0.0441163	874.39	438.202	874.434	438.224	2	4	1.1.1.902.5	14.7699	341.87	260.41	14.8	0.06	64.1586
443	0.13	0.16	27.85	0	0	tr|Q4FJN2|Q4FJN2_MOUSE; sp|Q64378|FKBP5_MOUSE	Peptidylprolyl isomerase OS=Mus musculus OX=10090 GN=Fkbp5 PE=1 SV=1; Peptidyl-prolyl cis-trans isomerase FKBP5 OS=Mus musculus OX=10090 GN=Fkbp5 PE=1 SV=1			0.116339	32.13	EICHLLCKPEYAYGSAGH	Carbamidomethyl(C)@3; Carbamidomethyl(C)@7			0.000881096	2103.95	1052.98	2103.95	1052.98	2	6	1.1.1.1687.9	30.6135	1954.42	1690.84	30.64	0.22	46.3153
444	0.13	0.16	17.27	0	0	tr|Q8C3F6|Q8C3F6_MOUSE	Probable G-protein-coupled receptor 146 OS=Mus musculus OX=10090 GN=Gpr146 PE=2 SV=1			0.126098	34.41	WGTGEDRCNPT	Carbamidomethyl(C)@8			0.108858	1291.63	646.824	1291.53	646.77	2	5	1.1.1.1353.4	23.79	1476.98	1390.37	23.72	0.14	50.5137
445	0.12	0.35	16.14	0	0	sp|Q2QI47|USH2A_MOUSE	Usherin OS=Mus musculus OX=10090 GN=Ush2A PE=1 SV=2			0.0467237	18.96	PAPPQELA				0.0867307	821.515	411.765	821.428	411.721	2	5	1.1.1.978.2	16.2397	2224.15	1079.92	16.17	0.16	40.0177
445	0.12	0.35	16.14	0	0	sp|Q2QI47|USH2A_MOUSE	Usherin OS=Mus musculus OX=10090 GN=Ush2A PE=1 SV=2			0.00877392	15.52	PGAPDGLLSPRLA				-0.0326629	1262.67	632.34	1262.7	632.356	2	5	1.1.1.469.10	6.1735	137.35	120.1	6.16	0.12	376.94
446	0.12	0.25	24.47	0	0	sp|A2AX52|CO6A4_MOUSE	Collagen alpha-4(VI) chain OS=Mus musculus OX=10090 GN=Col6a4 PE=1 SV=2			0.079355	23.58	LVQYSDNIYPAFPL				0.109335	1638.94	820.477	1638.83	820.422	2	5	1.1.1.1816.4	33.2131	45.751	45.751			101.993
447	0.12	0.24	27.05	0	0	tr|B7ZNF8|B7ZNF8_MOUSE	DNA helicase OS=Mus musculus OX=10090 GN=Chd9 PE=2 SV=1			0.079355	25.16	TIANWEREF				0.0333226	1164.59	583.302	1164.56	583.285	2	5	1.1.1.1200.2	20.683	60.7166	60.7166			38.9681
448	0.12	0.24	16.84	0	0	tr|F8WH29|F8WH29_MOUSE; tr|E9PUU8|E9PUU8_MOUSE; sp|Q80ZA4|PKHL1_MOUSE	Fibrocystin-L OS=Mus musculus OX=10090 GN=Pkhd1l1 PE=1 SV=1; Fibrocystin-L OS=Mus musculus OX=10090 GN=Pkhd1l1 PE=1 SV=1; Fibrocystin-L OS=Mus musculus OX=10090 GN=Pkhd1l1 PE=1 SV=1			0.0824945	25.56	IFDEANIEL				-0.0735385	1062.45	532.232	1062.52	532.269	2	5	1.1.1.461.4	6.00785	3395.09	545.45	6.12	0.14	266.732
449	0.12	0.23	49.78	0	0	sp|Q6R0H7|GNAS1_MOUSE	Guanine nucleotide-binding protein G(s) subunit alpha isoforms XLas OS=Mus musculus OX=10090 GN=Gnas PE=1 SV=1			0.106793	29.94	TEPDSEPSNNEPVP				-0.0250636	1510.62	756.316	1510.64	756.328	2	4	1.1.1.1214.13	20.9747	64.5671	64.5671			131.333
451	0.12	0.21	34.26	0	0	tr|Q6P3Z8|Q6P3Z8_MOUSE	Histone acetyltransferase OS=Mus musculus OX=10090 GN=Kat2a PE=1 SV=1			0.114639	32.01	ATVSATVVPSFSPSMGGG				-0.0484521	1650.74	826.379	1650.79	826.403	2	4	1.1.1.1540.11	27.6142	62.9537	62.9537			82.0018
452	0.12	0.2	17.93	0	0	sp|Q9ESE1|LRBA_MOUSE	Lipopolysaccharide-responsive and beige-like anchor protein OS=Mus musculus OX=10090 GN=Lrba PE=1 SV=1			0.0819697	24.17	KWHNLPAHQG				-0.0579754	1186.54	594.278	1186.6	594.307	2	4	1.1.1.980.6	16.2832	253.56	190.95	16.3	0.06	61.0098
453	0.12	0.2	25.72	0	0	sp|A2AQH4|BCORL_MOUSE	BCL-6 corepressor-like protein 1 OS=Mus musculus OX=10090 GN=Bcorl1 PE=2 SV=1			0.102373	29.88	TPSVPDPFQVPLSVPAPVPH				-0.0807509	2080.02	694.347	2080.1	694.374	3	5	1.1.1.625.11	9.30403	732.22	616.91	9.33	0.18	354.899
454	0.12	0.2	37.9	0	0	tr|Q8BNM8|Q8BNM8_MOUSE; sp|O88888|APBA3_MOUSE	Uncharacterized protein OS=Mus musculus OX=10090 PE=2 SV=1; Amyloid-beta A4 precursor protein-binding family A member 3 OS=Mus musculus OX=10090 GN=Apba3 PE=1 SV=1			0.116907	36.46	TGQGLATQENPDAGGLLSAEA				-0.0660314	1998.88	1000.45	1998.95	1000.48	2	7	1.1.1.1057.16	17.8146	65.4376	65.4376			405.23
455	0.12	0.19	48.43	0	0	tr|F6ZP09|F6ZP09_MOUSE; tr|B9EII4|B9EII4_MOUSE	T-box transcription factor TBX1 OS=Mus musculus OX=10090 GN=Tbx1 PE=4 SV=1; T-box 1 OS=Mus musculus OX=10090 GN=Tbx1 PE=2 SV=1			0.0777937	23.71	PGASEPLHHHPYKYPAAAYD				0.0459605	2220.09	1111.05	2220.04	1111.03	2	5	1.1.1.1677.13	30.4136	752.23	713.93	30.42	0.1	67.3074
456	0.12	0.19	33.18	0	0	tr|Q3UEP8|Q3UEP8_MOUSE; tr|E9QLL8|E9QLL8_MOUSE; tr|E9QK54|E9QK54_MOUSE	SERPIN domain-containing protein OS=Mus musculus OX=10090 GN=Serpina11 PE=2 SV=1; Serpin A11 OS=Mus musculus OX=10090 GN=Serpina11 PE=1 SV=1; Serpin A11 OS=Mus musculus OX=10090 GN=Serpina11 PE=1 SV=2			0.115205	37.55	LPVHCQPFSAH	Carbamidomethyl(C)@5			0.00947818	1291.62	646.819	1291.61	646.814	2	6	1.1.1.1326.7	23.242	1497.3	1163.53	23.32	0.12	57.861
457	0.12	0.18	23.54	0	0	tr|F8VPY0|F8VPY0_MOUSE	Zinc finger protein basonuclin-1 OS=Mus musculus OX=10090 GN=Bnc1 PE=4 SV=1			0.104025	29.85	VLQDASGKVLDHW				-0.00595483	1466.75	734.38	1466.75	734.383	2	5	1.1.1.1388.9	24.5098	532.68	391.35	24.58	0.18	143.878
458	0.12	0.18	19.8	0	0	tr|Q3TNR0|Q3TNR0_MOUSE	Uncharacterized protein OS=Mus musculus OX=10090 GN=Gm10632 PE=2 SV=1			0.118045	37.41	VAMGILGEPG				0.0849783	942.569	472.292	942.484	472.25	2	4	1.1.1.1027.3	17.222	4110.72	4055.85	17.22	0.18	95.248
459	0.12	0.17	45.21	0	0	tr|F7CD45|F7CD45_MOUSE	Predicted gene 8334 OS=Mus musculus OX=10090 GN=Gm8334 PE=4 SV=1			0.115205	33.05	SQPQPSSSRSSGLSSS				-0.0334663	1577.69	789.855	1577.73	789.871	2	6	1.1.1.1084.14	18.3551	2931.42	2767.44	18.36	0.18	439.855
460	0.12	0.17	30.46	0	0	tr|B2RQ56|B2RQ56_MOUSE	MLX-interacting protein OS=Mus musculus OX=10090 GN=Mlxip PE=1 SV=1			0.0851282	26.01	TALPPASLPNSL				0.016905	1179.67	590.841	1179.65	590.832	2	5	1.1.1.470.8	6.19183	431.73	388.59	6.16	0.1	352.799
461	0.12	0.17	23.21	0	0	sp|Q8VBT1|TXLNB_MOUSE	Beta-taxilin OS=Mus musculus OX=10090 GN=Txlnb PE=1 SV=2			0.093665	28.3	QAPLSPAQGSLSVVEAK				-0.0594614	1680.85	841.43	1680.9	841.46	2	6	1.1.1.1606.7	28.9588	745.79	438.73	28.91	0.22	38.9633
462	0.12	0.17	25	0	0	sp|Q62108|DLG4_MOUSE	Disks large homolog 4 OS=Mus musculus OX=10090 GN=Dlg4 PE=1 SV=1			0.109579	30.77	AGGTDNPHIGDDPSIFI				-0.0581735	1724.74	863.379	1724.8	863.408	2	4	1.1.1.1508.12	26.9614	60.4443	60.4443			121.82
463	0.12	0.17	22.22	0	0	sp|Q9WV66|MARH7_MOUSE	E3 ubiquitin-protein ligase MARCHF7 OS=Mus musculus OX=10090 GN=Marchf7 PE=2 SV=1			0.115771	33.72	QLNSSSTNHQLPSDHQTVPSS				-0.0740827	2262.97	755.331	2263.05	755.356	3	5	1.1.1.1049.10	17.6515	65.7521	65.7521			199.138
464	0.12	0.17	26.37	0	0	tr|F6UHS3|F6UHS3_MOUSE	Vesicle transport through interaction with t-SNAREs homolog 1B (Fragment) OS=Mus musculus OX=10090 GN=Vti1b PE=1 SV=1			0.120904	36.14	TAAPGGRGDLKYGTYT				-0.136833	1626.66	543.228	1626.8	543.274	3	6	1.1.1.497.5	6.73232	34.7681	34.7681			312.914
465	0.12	0.17	7.742	0	0	sp|A3KMP2|TTC38_MOUSE	Tetratricopeptide repeat protein 38 OS=Mus musculus OX=10090 GN=Ttc38 PE=1 SV=2			0.116339	32.06	TNDKSLGGIEG				0.0318899	1089.56	545.788	1089.53	545.772	2	4	1.1.1.808.3	12.914	1073.8	252.44	13.05	0.16	479.318
466	0.12	0.16	8.378	0	0	sp|O70372|TERT_MOUSE	Telomerase reverse transcriptase OS=Mus musculus OX=10090 GN=Tert PE=1 SV=1			0.114074	31.62	HRLSRRY				-0.0493886	986.503	494.259	986.552	494.283	2	3	1.1.1.941.4	15.5152	65.0386	65.0386			149.176
466	0.12	0.16	8.378	0	0	sp|O70372|TERT_MOUSE	Telomerase reverse transcriptase OS=Mus musculus OX=10090 GN=Tert PE=1 SV=1			0.00524307	20.44	QKTVVNFPVEP	Gln->pyro-Glu@N-term; Deamidated(N)@6			0.0298377	1240.66	621.339	1240.63	621.324	2	6	1.1.1.706.8	10.8949	124.63	121.89	10.9	0.04	166.97
467	0.12	0.16	12.19	0	0	sp|Q91WD7|KI18A_MOUSE	Kinesin-like protein KIF18A OS=Mus musculus OX=10090 GN=Kif18a PE=2 SV=1			0.112383	32.17	LCDSIRGLKNKW	Carbamidomethyl(C)@2			0.00191839	1488.79	745.402	1488.79	745.401	2	4	1.1.1.826.9	13.2807	62.7043	62.7043			295.452
468	0.12	0.16	20.3	0	0	tr|Q3TV98|Q3TV98_MOUSE; sp|Q7TNE1|SUCHY_MOUSE	Uncharacterized protein (Fragment) OS=Mus musculus OX=10090 GN=Sugct PE=2 SV=1; Succinate--hydroxymethylglutarate CoA-transferase OS=Mus musculus OX=10090 GN=Sugct PE=1 SV=2			0.111821	31.66	GNNQQFAVVCKILNL	Carbamidomethyl(C)@10			-0.0922429	1716.81	859.41	1716.9	859.456	2	6	1.1.1.498.15	6.76048	34.6397	34.6397			630.944
469	0.12	0.16	10.89	3.111	0	tr|A0A2R8VKK3|A0A2R8VKK3_MOUSE	Cytochrome P450 2D10 OS=Mus musculus OX=10090 GN=Cyp2d10 PE=1 SV=1			0.118045	50.62	DFLIPKAADHAWVS				-0.1375	1568.66	785.338	1568.8	785.407	2	5	1.1.1.1088.11	18.4339	64.7652	64.7652			189.242
470	0.12	0.15	11.37	0	0	tr|R4I4W1|R4I4W1_MOUSE; sp|O88673|DGKA_MOUSE	Diacylglycerol kinase OS=Mus musculus OX=10090 GN=Dgka PE=2 SV=1; Diacylglycerol kinase alpha OS=Mus musculus OX=10090 GN=Dgka PE=1 SV=2			0.117475	32.37	APCTIKITHKNQMPM	Carbamidomethyl(C)@3			-0.0665442	1768.81	885.413	1768.88	885.447	2	4	1.1.1.1475.15	26.2899	658.61	563.31	26.36	0.31	161.672
471	0.12	0.15	44.92	0	0	sp|Q6X7S9|EID2_MOUSE	EP300-interacting inhibitor of differentiation 2 OS=Mus musculus OX=10090 GN=Eid2 PE=1 SV=1			0.115205	39.89	PAAPAAAARGGRVAAAREGRAAAARGG				-0.1873	2429.14	810.719	2429.32	810.781	3	7	1.1.1.510.14	7.00213	34.864	34.864			534.331
472	0.12	0.15	12.48	0	0	sp|Q8VC69|S22A6_MOUSE	Solute carrier family 22 member 6 OS=Mus musculus OX=10090 GN=Slc22a6 PE=1 SV=1			0.118045	32.47	LLLAGICILVNGII	Carbamidomethyl(C)@7			0.0944998	1481	741.507	1480.91	741.46	2	4	1.1.1.1858.9	34.0507	33.4865	33.4865			133.432
473	0.12	0.15	12.17	0	0	sp|Q9D9D8|DUS21_MOUSE	Dual specificity phosphatase 21 OS=Mus musculus OX=10090 GN=Dusp21 PE=1 SV=1			0.115771	33.25	SYLYDFFDPIA				-0.00227361	1349.62	675.815	1349.62	675.816	2	5	1.1.1.451.14	5.81385	395.65	346.79	5.82	0.1	356.998
474	0.11	0.34	42.72	1.269	0	sp|Q4JIM5|ABL2_MOUSE	Tyrosine-protein kinase ABL2 OS=Mus musculus OX=10090 GN=Abl2 PE=1 SV=1			0.0974532	50.71	LHYPAPKCNKPTVYG	Carbamidomethyl(C)@8			0.020333	1743.9	582.306	1743.88	582.299	3	4	1.1.1.719.3	11.1479	63.9061	63.9061			183.044
475	0.11	0.32	30.83	0	0	tr|A0A0G2JE00|A0A0G2JE00_MOUSE	Membrane-associated guanylate kinase, WW and PDZ domain-containing protein 2 OS=Mus musculus OX=10090 GN=Magi2 PE=1 SV=1			0.0414361	38.97	ATMAPGPWKV				0.00457792	1056.55	529.281	1056.54	529.279	2	5	1.1.1.1364.2	24.0125	65.4376	65.4376			46.3105
476	0.11	0.31	24.06	0	0	tr|A0A1L1SUG9|A0A1L1SUG9_MOUSE	Cadherin EGF LAG seven-pass G-type receptor 3 OS=Mus musculus OX=10090 GN=Celsr3 PE=1 SV=1			0.0329203	19.14	LDTAPARLE				0.033825	984.558	493.286	984.524	493.269	2	5	1.1.1.638.2	9.55735	2178.13	1423.92	9.52	0.08	465.807
477	0.11	0.28	26.62	0	0	sp|E9PVD3|PCD16_MOUSE	Protocadherin-16 OS=Mus musculus OX=10090 GN=Dchs1 PE=1 SV=1			0.0574959	20.08	SGLLTVAWP				0.021385	942.539	472.277	942.517	472.266	2	4	1.1.1.1047.3	17.6042	67.0297	67.0297			88.2994
478	0.11	0.24	17.67	0	0	tr|A0A1W2P6U8|A0A1W2P6U8_MOUSE	RIKEN cDNA 4932415D10 gene OS=Mus musculus OX=10090 GN=4932415D10Rik PE=4 SV=1			0.0639892	22.5	DVRFSDSIP				0.093623	1034.6	518.306	1034.5	518.259	2	5	1.1.1.1023.7	17.1448	381.68	378.35	17.15	0.06	125.035
479	0.11	0.22	21.35	0	0	sp|Q80TP3|UBR5_MOUSE	E3 ubiquitin-protein ligase UBR5 OS=Mus musculus OX=10090 GN=Ubr5 PE=1 SV=2			0.0486625	16.93	PVLDVCSLKHVAYV	Carbamidomethyl(C)@6			-0.0917514	1598.76	800.386	1598.85	800.432	2	5	1.1.1.574.11	8.2839	155.35	67.59	8.23	0.04	483.728
480	0.11	0.21	10.94	0	0	tr|A0A571BEV2|A0A571BEV2_MOUSE	Predicted gene 8251 OS=Mus musculus OX=10090 GN=Gm8251 PE=4 SV=1			0.051587	17.81	GDSEKEAKELSV				-0.00962434	1290.62	646.318	1290.63	646.322	2	4	1.1.1.1325.8	23.2225	2137.93	1729.39	23.32	0.35	83.0514
480	0.11	0.21	10.94	0	0	tr|A0A571BEV2|A0A571BEV2_MOUSE	Predicted gene 8251 OS=Mus musculus OX=10090 GN=Gm8251 PE=4 SV=1			0.0154727	28.44	PVAQPFYQSQN	Deamidated(Q)@4			0.0205494	1278.61	640.312	1278.59	640.301	2	5	1.1.1.628.5	9.3592	408.63	152.16	9.27	0.1	641.44
481	0.11	0.2	45.06	0	0	tr|H3BL37|H3BL37_MOUSE	Treacle protein OS=Mus musculus OX=10090 GN=Tcof1 PE=1 SV=1			0.0809219	24.08	QARTSGKSPR				-0.0545185	1086.53	544.275	1086.59	544.302	2	3	1.1.1.1179.3	20.2585	601.58	390.1	20.28	0.08	71.4558
482	0.11	0.2	27.59	0	0	tr|A0A1D5RMI4|A0A1D5RMI4_MOUSE	Seizure 6-like protein OS=Mus musculus OX=10090 GN=Sez6l PE=1 SV=1			0.0447935	15.86	TIITTEQAPALCGVSFSD	Carbamidomethyl(C)@12			-0.0702924	1908.84	955.429	1908.91	955.464	2	4	1.1.1.1411.16	24.9848	68.647	68.647			168.015
483	0.11	0.2	46.31	0	0	tr|Q8BUF4|Q8BUF4_MOUSE	Uncharacterized protein (Fragment) OS=Mus musculus OX=10090 PE=2 SV=1			0.100727	42.64	PVPEPGF				-0.0560335	741.314	742.321	741.37	742.377	1	6	1.1.1.740.4	11.5681	72.8638	72.8638			290.084
484	0.11	0.19	26.27	0	0	sp|Q8BLB7|LMBL3_MOUSE	Lethal(3)malignant brain tumor-like protein 3 OS=Mus musculus OX=10090 GN=L3mbtl3 PE=1 SV=1			0.102923	39.16	PQAPQTPQPQQAPQVQQA				-0.11524	1940.86	971.435	1940.97	971.492	2	7	1.1.1.324.7	3.24148	10.7411	10.7411			270.492
485	0.11	0.19	60.59	0	0	sp|O35740|CITE2_MOUSE	Cbp/p300-interacting transactivator 2 OS=Mus musculus OX=10090 GN=Cited2 PE=1 SV=2			0.104577	32.7	CKQQPSRVS	Carbamidomethyl(C)@1			0.0661318	1088.61	545.31	1088.54	545.277	2	3	1.1.1.951.12	15.7237	1056.15	864.76	15.75	0.28	106.323
486	0.11	0.19	23.26	0	0	sp|Q5RJI5|BRSK1_MOUSE	Serine/threonine-protein kinase BRSK1 OS=Mus musculus OX=10090 GN=Brsk1 PE=1 SV=1			0.102923	34.99	GLVKLGVH				0.00449627	821.517	411.766	821.512	411.763	2	4	1.1.1.892.5	14.5698	5105.14	4880.17	14.58	0.16	185.912
486	0.11	0.19	23.26	0	0	sp|Q5RJI5|BRSK1_MOUSE	Serine/threonine-protein kinase BRSK1 OS=Mus musculus OX=10090 GN=Brsk1 PE=1 SV=1			0	31.51	GLVKLGVH				0.00632733	821.519	411.767	821.512	411.763	2	5	1.1.1.881.5	14.3508	8424.3	5433.28	14.18	0.54	221.2
486	0.11	0.19	23.26	0	0	sp|Q5RJI5|BRSK1_MOUSE	Serine/threonine-protein kinase BRSK1 OS=Mus musculus OX=10090 GN=Brsk1 PE=1 SV=1			0	27.57	GLVKLGVH				0.00632733	821.519	411.767	821.512	411.763	2	4	1.1.1.875.3	14.2286	8424.3	7048.21	14.18	0.54	286.624
487	0.11	0.19	17.25	1.448	0	sp|G3X939|SL9A3_MOUSE	Sodium/hydrogen exchanger 3 OS=Mus musculus OX=10090 GN=Slc9a3 PE=1 SV=1			0.0604807	71.53	TLQQYLYKPRQE	Deamidated(Q)@11			-0.0681632	1566.74	523.253	1566.8	523.275	3	8	1.1.1.437.3	5.52087	1147.3	986.86	5.54	0.12	730.656
487	0.11	0.19	17.25	1.448	0	sp|G3X939|SL9A3_MOUSE	Sodium/hydrogen exchanger 3 OS=Mus musculus OX=10090 GN=Slc9a3 PE=1 SV=1			0	17.08	TLQQYLYKPRQE	Deamidated(R)@10	Deamidated(R)@624		-0.0681632	1566.74	523.253	1566.8	523.275	3	8	1.1.1.437.3	5.52087	1147.3	986.86	5.54	0.12	730.656
488	0.11	0.19	25.96	0	0	tr|Q811K9|Q811K9_MOUSE	Atf6 protein (Fragment) OS=Mus musculus OX=10090 GN=Atf6 PE=2 SV=1			0.102923	36.33	KENGSLKRQLDEVVSENQR				0.103908	2228.25	558.071	2228.15	558.045	4	7	1.1.1.375.4	4.26577	241.48	80.61	4.32	0.08	528.083
489	0.11	0.18	12.14	0	0	sp|Q8C6S9|CFA54_MOUSE	Cilia- and flagella-associated protein 54 OS=Mus musculus OX=10090 GN=Cfap54 PE=2 SV=4			0.102373	29.25	KTSRTKKP				0.0639454	944.641	473.328	944.577	473.296	2	5	1.1.1.1804.5	32.9656	3010.52	1431.34	33.04	0.16	65.2034
490	0.11	0.18	41.84	0	0	tr|E9PW07|E9PW07_MOUSE; sp|Q66L44|CBARP_MOUSE	Voltage-dependent calcium channel beta subunit-associated regulatory protein OS=Mus musculus OX=10090 GN=Cbarp PE=1 SV=2; Voltage-dependent calcium channel beta subunit-associated regulatory protein OS=Mus musculus OX=10090 GN=Cbarp PE=1 SV=4			0.0974532	30.79	TRGAKAAGPETVPG				-0.0929712	1310.6	656.308	1310.69	656.354	2	5	1.1.1.1025.7	17.1892	72.8638	72.8638			177.346
491	0.11	0.18	25	0	0	sp|Q80UF7|TCAM1_MOUSE	TIR domain-containing adapter molecule 1 OS=Mus musculus OX=10090 GN=Ticam1 PE=1 SV=1			0.110138	33.88	LCNTPLDTQEPQLV	Carbamidomethyl(C)@2			-0.101675	1626.69	814.353	1626.79	814.403	2	4	1.1.1.1143.14	19.5424	63.3016	63.3016			136.531
492	0.11	0.18	14.36	0	0	sp|Q62077|PLCG1_MOUSE	1-phosphatidylinositol 4,5-bisphosphate phosphodiesterase gamma-1 OS=Mus musculus OX=10090 GN=Plcg1 PE=1 SV=2			0.0660069	23.12	ISMPSVAQWSL				0.0446568	1217.66	609.835	1217.61	609.813	2	6	1.1.1.596.9	8.72238	1582.39	1527.01	8.71	0.16	470.355
493	0.11	0.18	20.55	0	0	sp|B2RUI1|ZN551_MOUSE	Zinc finger protein 551 OS=Mus musculus OX=10090 GN=Znf551 PE=2 SV=2			0.105684	31.18	SECGKSFSQSASLIQH	Carbamidomethyl(C)@3			0.0377764	1764.85	883.431	1764.81	883.412	2	5	1.1.1.872.10	14.1778	64.5671	64.5671			222.279
494	0.11	0.18	9.677	0	0	sp|Q9R0N7|SYT7_MOUSE	Synaptotagmin-7 OS=Mus musculus OX=10090 GN=Syt7 PE=1 SV=1			0.110698	37.56	EKKAIKLPAGG				0.00771759	1110.68	556.349	1110.68	556.345	2	5	1.1.1.1130.6	19.2746	3821.72	3608.62	19.21	0.3	298.047
495	0.11	0.17	17.02	0	0	tr|Q53WR6|Q53WR6_MOUSE; tr|F8WHM5|F8WHM5_MOUSE; sp|Q61543|GSLG1_MOUSE	Golgi apparatus protein 1 OS=Mus musculus OX=10090 GN=Glg1 PE=1 SV=1; Golgi apparatus protein 1 (Fragment) OS=Mus musculus OX=10090 GN=Glg1 PE=1 SV=1; Golgi apparatus protein 1 OS=Mus musculus OX=10090 GN=Glg1 PE=1 SV=1			0.091515	26.76	SYSLAKSCK	Carbamidomethyl(C)@8			0.0973738	1042.61	522.312	1042.51	522.263	2	4	1.1.1.1177.4	20.2188	268.88	181.33	20.13	0.12	78.853
496	0.11	0.17	25.32	0	0	sp|Q8CGW4|SOX30_MOUSE	Transcription factor SOX-30 OS=Mus musculus OX=10090 GN=Sox30 PE=1 SV=1			0.107349	31.81	GTRRLLQVKP				-0.0748995	1166.65	584.332	1166.72	584.37	2	5	1.1.1.948.4	15.6574	492.37	420.41	15.61	0.14	190.039
497	0.11	0.17	43.1	0	0	tr|Q8BXL1|Q8BXL1_MOUSE	BTB domain-containing protein OS=Mus musculus OX=10090 GN=Klhl18 PE=2 SV=1			0.101824	29.46	QCGTLQPPHGHLAPG	Carbamidomethyl(C)@2			-0.0383203	1568.71	785.364	1568.75	785.383	2	4	1.1.1.1376.9	24.264	54.7828	54.7828			112.44
498	0.11	0.17	27.54	0	0	tr|Q9DCC1|Q9DCC1_MOUSE	mRNA-capping enzyme OS=Mus musculus OX=10090 GN=Rngtt PE=1 SV=1			0.105684	34.55	CPRRGQPVAGR	Carbamidomethyl(C)@1			-0.0254191	1252.63	627.323	1252.66	627.336	2	4	1.1.1.457.9	5.93085	133.31	111.91	5.96	0.2	310.815
499	0.11	0.17	21.65	0	0	tr|Q3UKP6|Q3UKP6_MOUSE	Brain-specific angiogenesis inhibitor 1-associated protein 2 OS=Mus musculus OX=10090 GN=Baiap2 PE=2 SV=1			0.107349	32.99	SPPQSQSKLSDSY				-0.0114695	1422.65	712.333	1422.66	712.339	2	4	1.1.1.1288.10	22.4716	1586.19	1187.5	22.54	0.24	134.482
500	0.11	0.17	28.91	0	0	sp|P70217|HXD13_MOUSE	Homeobox protein Hox-D13 OS=Mus musculus OX=10090 GN=Hoxd13 PE=1 SV=2			0.107905	34.1	PAPAAAATAAAPPGAP				0.00345341	1300.68	651.348	1300.68	651.346	2	6	1.1.1.432.14	5.4292	175	90.61	5.47	0.06	379.039
501	0.11	0.17	16.56	0	0	sp|Q3TTI8|TEX52_MOUSE	Testis-expressed protein 52 OS=Mus musculus OX=10090 GN=Tex52 PE=2 SV=1			0.102923	33.48	DAAEHTWGFH				0.0146886	1169.5	1170.51	1169.49	1170.5	1	5	1.1.1.1703.12	30.9375	201.47	201.47			39.9626
502	0.11	0.17	20.9	0	0	tr|G3UZP1|G3UZP1_MOUSE	Zinc finger protein 423 (Fragment) OS=Mus musculus OX=10090 GN=Zfp423 PE=4 SV=1			0.107905	36.56	GPLPIFSYKVE				-0.0865844	1248.59	625.302	1248.68	625.345	2	4	1.1.1.1006.10	16.8097	66.0062	66.0062			121.017
503	0.11	0.16	43.23	0	0	tr|F8WJD6|F8WJD6_MOUSE; sp|Q69Z36|MEX3B_MOUSE	RNA-binding protein MEX3B OS=Mus musculus OX=10090 GN=Mex3b PE=1 SV=1; RNA-binding protein MEX3B OS=Mus musculus OX=10090 GN=Mex3b PE=2 SV=2			0.0550241	18.81	PSNANLGLL				0.00964004	897.502	449.758	897.492	449.753	2	4	1.1.1.549.3	7.77477	810.81	770.81	7.77	0.1	230.746
503	0.11	0.16	43.23	0	0	tr|F8WJD6|F8WJD6_MOUSE; sp|Q69Z36|MEX3B_MOUSE	RNA-binding protein MEX3B OS=Mus musculus OX=10090 GN=Mex3b PE=1 SV=1; RNA-binding protein MEX3B OS=Mus musculus OX=10090 GN=Mex3b PE=2 SV=2			0.000434506	17.54	GPGSLWSKPTPS	Oxidation(W)@6			-0.0794096	1228.53	615.272	1228.61	615.312	2	4	1.1.1.1133.4	19.3332	220.87	210.56	19.33	0.06	127.835
504	0.11	0.16	21.37	0	0	tr|Q91Y18|Q91Y18_MOUSE	Protocadherin alpha 12 OS=Mus musculus OX=10090 GN=Pcdha12 PE=1 SV=1			0.0809219	24.18	VTCSLTPHLP	Carbamidomethyl(C)@3			0.0904279	1123.66	562.837	1123.57	562.792	2	3	1.1.1.961.5	15.9184	770.11	520.31	15.89	0.1	69.6869
505	0.11	0.16	12.52	0	0	tr|Q8BGR1|Q8BGR1_MOUSE	PDZ and pleckstrin homology domains 1 OS=Mus musculus OX=10090 GN=Pdzph1 PE=2 SV=1			0.101824	29.15	LLSPSHRVS				-0.0723016	994.484	498.249	994.556	498.285	2	4	1.1.1.459.2	5.96535	28.9319	28.9319			200.607
506	0.11	0.16	14.37	0	0	tr|Q9ERP4|Q9ERP4_MOUSE	Anion exchange protein OS=Mus musculus OX=10090 GN=Slc4a3 PE=3 SV=1			0.0710923	22.92	KVMEPNGTLSPKP				-0.0797712	1396.66	699.337	1396.74	699.376	2	5	1.1.1.362.13	4.00795	77.1	29.1	3.97	0.12	308.716
506	0.11	0.16	14.37	0	0	tr|Q9ERP4|Q9ERP4_MOUSE	Anion exchange protein OS=Mus musculus OX=10090 GN=Slc4a3 PE=3 SV=1			0.0241089	43.16	PVPVRFLFVMLG	Oxidation(M)@10			-0.0735972	1389.71	695.863	1389.78	695.899	2	8	1.1.1.790.5	12.5612	62.6802	62.6802			267.693
507	0.11	0.16	20.44	0	0	tr|Q99PG9|Q99PG9_MOUSE; tr|Q8C879|Q8C879_MOUSE	Zinc finger 202 m1 OS=Mus musculus OX=10090 GN=Zfp202 PE=2 SV=1; Zinc finger protein 202 OS=Mus musculus OX=10090 GN=Zfp202 PE=2 SV=1			0.107349	30.5	GEEAVTLVEGLQKQP				-0.0875149	1596.75	799.381	1596.84	799.425	2	4	1.1.1.1551.11	27.8393	67.3289	67.3289			95.6467
508	0.11	0.16	14.84	0	0	sp|P15920|VPP2_MOUSE	V-type proton ATPase 116 kDa subunit a2 OS=Mus musculus OX=10090 GN=Atp6v0a2 PE=1 SV=2			0.100727	28.91	CFGMSRSGYT	Carbamidomethyl(C)@1			0.0478495	1164.52	583.266	1164.47	583.242	2	3	1.1.1.872.6	14.1711	64.5671	64.5671			92.4979
509	0.11	0.16	13.92	0	0	tr|A0A0R4J0K8|A0A0R4J0K8_MOUSE; sp|Q7TMV1|RN139_MOUSE	E3 ubiquitin-protein ligase RNF139 OS=Mus musculus OX=10090 GN=Rnf139 PE=1 SV=1; E3 ubiquitin-protein ligase RNF139 OS=Mus musculus OX=10090 GN=Rnf139 PE=1 SV=1			0.112383	32.67	ERNGGIQHTGAAAAA				-0.0783729	1422.62	712.316	1422.7	712.355	2	6	1.1.1.596.12	8.72488	48.2977	48.2977			493.446
510	0.11	0.16	15.31	0	0	sp|O54724|CAVN1_MOUSE	Caveolae-associated protein 1 OS=Mus musculus OX=10090 GN=Cavin1 PE=1 SV=1			0.104025	30.49	IREGEVEV				-0.00875365	929.473	465.744	929.482	465.748	2	5	1.1.1.452.3	5.82453	367.7	286.19	5.84	0.08	286.624
511	0.11	0.15	16.44	0	0	sp|Q9CWN7|CNO11_MOUSE	CCR4-NOT transcription complex subunit 11 OS=Mus musculus OX=10090 GN=Cnot11 PE=1 SV=1			0.10902	30.81	LNPAPPAR				-0.0223604	834.449	418.232	834.471	418.243	2	3	1.1.1.535.2	7.49712	60.4207	60.4207			134.482
512	0.11	0.15	31.89	0	0	tr|F8WH81|F8WH81_MOUSE; tr|F8WH10|F8WH10_MOUSE	Vascular endothelial growth factor A OS=Mus musculus OX=10090 GN=Vegfa PE=1 SV=1; Vascular endothelial growth factor A OS=Mus musculus OX=10090 GN=Vegfa PE=1 SV=1			0.104577	30.4	PTTEGEQKSH				0.0876914	1112.6	557.306	1112.51	557.262	2	5	1.1.1.1321.2	23.1359	231.49	43.5	23.03	0.1	28.4721
513	0.11	0.15	45.07	0	0	tr|Q8BQF9|Q8BQF9_MOUSE	Uncharacterized protein (Fragment) OS=Mus musculus OX=10090 GN=B130055M24Rik PE=2 SV=1			0.112946	33.62	GDLEAPSGRPGGNLNRLPEGPGGP				-0.0508601	2313.1	1157.56	2313.15	1157.58	2	5	1.1.1.1388.16	24.5157	443.75	38.34	24.38	0.16	217.4
514	0.11	0.15	10.91	0	0	tr|Q499F6|Q499F6_MOUSE	Kcnj10 protein (Fragment) OS=Mus musculus OX=10090 GN=Kcnj10 PE=2 SV=1			0.108463	31.81	YSQTTQTESRPLV				-0.0647227	1508.68	503.901	1508.75	503.923	3	5	1.1.1.568.4	8.15758	563.01	338.37	8.13	0.04	418.924
515	0.11	0.14	24.46	0	0	tr|D3YY67|D3YY67_MOUSE; tr|A0A0R3P9D3|A0A0R3P9D3_MOUSE	Replication initiator 1 OS=Mus musculus OX=10090 GN=Repin1 PE=1 SV=2; Replication initiator 1 OS=Mus musculus OX=10090 GN=Repin1 PE=1 SV=1			0.104577	29.84	HKRVHVAEAL				-0.0485541	1158.61	580.314	1158.66	580.338	2	4	1.1.1.1557.2	27.9537	69.6578	69.6578			13.7776
516	0.11	0.14	19.14	0	0	tr|B2RUK8|B2RUK8_MOUSE; sp|Q3USL1|KLDC9_MOUSE	Kelch domain containing 9 OS=Mus musculus OX=10090 GN=Klhdc9 PE=2 SV=1; Kelch domain-containing protein 9 OS=Mus musculus OX=10090 GN=Klhdc9 PE=1 SV=1			0.10513	30.14	GCNSVGPEVAGQWSPG	Carbamidomethyl(C)@2			0.00689616	1600.7	801.358	1600.69	801.354	2	4	1.1.1.975.8	16.1862	63.3622	63.3622			422.353
517	0.11	0.14	13.17	0	0	tr|Q3V208|Q3V208_MOUSE	Uncharacterized protein (Fragment) OS=Mus musculus OX=10090 GN=3110082J24Rik PE=2 SV=1			0.106793	30.4	PGRQLLHG				0.0640569	876.557	439.286	876.493	439.254	2	3	1.1.1.888.4	14.4891	454.49	449.66	14.49	0.1	83.0514
517	0.11	0.14	13.17	0	0	tr|Q3V208|Q3V208_MOUSE	Uncharacterized protein (Fragment) OS=Mus musculus OX=10090 GN=3110082J24Rik PE=2 SV=1			0	28.01	PGRQLLHG				0.0700383	876.563	439.289	876.493	439.254	2	4	1.1.1.1080.2	18.2648	66.2994	66.2994			83.0514
519	0.1	0.31	16.39	0	0	tr|A2ANY6|A2ANY6_MOUSE	Midasin OS=Mus musculus OX=10090 GN=Mdn1 PE=1 SV=1			0	18.57	DGFML				0.0756895	581.328	582.335	581.252	582.259	1	5	1.1.1.626.5	9.31887	47.3426	47.3426			322.261
520	0.1	0.29	31.1	0	0	sp|E9QAT4|SC16A_MOUSE	Protein transport protein Sec16A OS=Mus musculus OX=10090 GN=Sec16a PE=1 SV=1			0.0550241	28.29	VAPTGPAGP				0.0925597	765.495	383.755	765.402	383.708	2	6	1.1.1.944.2	15.5732	15335.3	10314.9	15.47	0.49	381.277
520	0.1	0.29	31.1	0	0	sp|E9QAT4|SC16A_MOUSE	Protein transport protein Sec16A OS=Mus musculus OX=10090 GN=Sec16a PE=1 SV=1			0	23.2	VAPTGPAGP				0.0925597	765.495	383.755	765.402	383.708	2	5	1.1.1.938.2	15.4536	15335.3	15265.6	15.47	0.49	461.658
520	0.1	0.29	31.1	0	0	sp|E9QAT4|SC16A_MOUSE	Protein transport protein Sec16A OS=Mus musculus OX=10090 GN=Sec16a PE=1 SV=1			0	20.98	VAPTGPAGP				0.096527	765.499	383.757	765.402	383.708	2	6	1.1.1.875.2	14.2278	17088.1	9459.23	14.03	0.42	285.725
520	0.1	0.29	31.1	0	0	sp|E9QAT4|SC16A_MOUSE	Protein transport protein Sec16A OS=Mus musculus OX=10090 GN=Sec16a PE=1 SV=1			0	20.62	VAPTGPAGP				0.0937193	765.496	383.755	765.402	383.708	2	6	1.1.1.887.3	14.4685	12254	12010.1	14.48	0.38	466.622
520	0.1	0.29	31.1	0	0	sp|E9QAT4|SC16A_MOUSE	Protein transport protein Sec16A OS=Mus musculus OX=10090 GN=Sec16a PE=1 SV=1			0	19.96	VAPTGPAGP				0.0893248	765.491	383.753	765.402	383.708	2	6	1.1.1.915.2	15.0153	10406.1	7827.41	14.8	0.4	354.656
520	0.1	0.29	31.1	0	0	sp|E9QAT4|SC16A_MOUSE	Protein transport protein Sec16A OS=Mus musculus OX=10090 GN=Sec16a PE=1 SV=1			0	18.66	VAPTGPAGP				0.0937193	765.496	383.755	765.402	383.708	2	5	1.1.1.968.2	16.0394	1941.18	1717.36	16.08	0.14	78.7531
520	0.1	0.29	31.1	0	0	sp|E9QAT4|SC16A_MOUSE	Protein transport protein Sec16A OS=Mus musculus OX=10090 GN=Sec16a PE=1 SV=1			0	16.8	VAPTGPAGP				0.096527	765.499	383.757	765.402	383.708	2	6	1.1.1.869.2	14.1083	17088.1	15442.2	14.03	0.42	501.754
520	0.1	0.29	31.1	0	0	sp|E9QAT4|SC16A_MOUSE	Protein transport protein Sec16A OS=Mus musculus OX=10090 GN=Sec16a PE=1 SV=1			0	16.76	VAPTGPAGP				0.0967711	765.499	383.757	765.402	383.708	2	6	1.1.1.898.2	14.688	9107.02	7623.14	14.92	0.34	256.966
520	0.1	0.29	31.1	0	0	sp|E9QAT4|SC16A_MOUSE	Protein transport protein Sec16A OS=Mus musculus OX=10090 GN=Sec16a PE=1 SV=1			0	16.47	VAPTGPAGP				0.0925597	765.495	383.755	765.402	383.708	2	4	1.1.1.962.2	15.9334	15335.3	1950.24	15.47	0.49	78.853
521	0.1	0.27	73.09	0	0	sp|Q05306|COAA1_MOUSE	Collagen alpha-1(X) chain OS=Mus musculus OX=10090 GN=Col10a1 PE=2 SV=1			0.0409586	15.24	PGERGPYGH				-0.0135801	968.433	969.44	968.446	969.454	1	3	1.1.1.1435.16	25.4753	66.3869	66.3869			216.251
523	0.1	0.21	23.16	0	0	sp|Q80TM9|NISCH_MOUSE	Nischarin OS=Mus musculus OX=10090 GN=Nisch PE=1 SV=2			0.0909792	29.79	AAVPPTASAPAPAEALAPDLAPV				0.097419	2096.21	699.745	2096.12	699.712	3	6	1.1.1.969.8	16.0644	62.4084	62.4084			510.24
524	0.1	0.2	36.93	0	0	sp|Q5NCY0|KDM6B_MOUSE	Lysine-specific demethylase 6B OS=Mus musculus OX=10090 GN=Kdm6b PE=1 SV=1			0.0665127	21.34	ETLVERVGRSAINPVDTADPV				-0.0474032	2237.12	1119.57	2237.17	1119.59	2	7	1.1.1.984.16	16.3719	498.39	478.71	16.32	0.16	1111.66
525	0.1	0.2	22.83	0	0	sp|F6ZDS4|TPR_MOUSE	Nucleoprotein TPR OS=Mus musculus OX=10090 GN=Tpr PE=1 SV=1			0.0877779	27.59	VLQQVLERPELNK				0.0985919	1564.99	783.503	1564.89	783.454	2	5	1.1.1.911.4	14.9576	528.08	144.32	14.86	0.16	897.723
526	0.1	0.19	22.63	0	0	tr|E9Q2B2|E9Q2B2_MOUSE	Nuclear receptor corepressor 1 OS=Mus musculus OX=10090 GN=Ncor1 PE=1 SV=1			0.0510982	18.42	SPASSPAPPQEK				0.00602307	1194.59	598.304	1194.59	598.301	2	4	1.1.1.626.8	9.32137	256.49	49.28	9.21	0.1	235.244
527	0.1	0.19	31.13	0	0	sp|Q69ZB8|ZCHC2_MOUSE	Zinc finger CCHC domain-containing protein 2 OS=Mus musculus OX=10090 GN=Zcchc2 PE=2 SV=3			0.078834	25.28	PPPPPSPPRGLEPPV				-0.107479	1532.73	767.371	1532.84	767.425	2	4	1.1.1.1876.9	34.4137	41.7648	41.7648			247.839
528	0.1	0.19	20.51	0	0	sp|O54991|CNTP1_MOUSE	Contactin-associated protein 1 OS=Mus musculus OX=10090 GN=Cntnap1 PE=1 SV=2			0.0947439	28.84	FEGNVAFRCLDPVPHPINFGGPHNF	Carbamidomethyl(C)@9			-0.0421828	2837.31	946.776	2837.35	946.79	3	8	1.1.1.737.4	11.5102	78.0589	78.0589			849.86
529	0.1	0.19	41.18	0	0	tr|J3QQ14|J3QQ14_MOUSE	Predicted gene 4791 OS=Mus musculus OX=10090 GN=Gm4791 PE=4 SV=1			0.0952845	39.05	MRPPRHIQQR				-0.0104557	1317.71	440.244	1317.72	440.247	3	7	1.1.1.388.3	4.52858	6628.69	6007.64	4.54	0.12	2011.49
529	0.1	0.19	41.18	0	0	tr|J3QQ14|J3QQ14_MOUSE	Predicted gene 4791 OS=Mus musculus OX=10090 GN=Gm4791 PE=4 SV=1			0	20.82	MRPPRHIQQR				-0.0104557	1317.71	440.244	1317.72	440.247	3	5	1.1.1.398.2	4.72992	6628.69	739.96	4.54	0.12	300.319
530	0.1	0.18	22.7	0	0	tr|A0A571BF12|A0A571BF12_MOUSE	Ligand-dependent corepressor OS=Mus musculus OX=10090 GN=Lcor PE=1 SV=1			0.0819697	24.69	KSPCASSTSLSH	Carbamidomethyl(C)@4			-0.0949429	1260.48	631.248	1260.58	631.296	2	4	1.1.1.638.5	9.55985	47.2924	47.2924			220.549
531	0.1	0.18	14.03	0	0	sp|Q5SWU9|ACACA_MOUSE	Acetyl-CoA carboxylase 1 OS=Mus musculus OX=10090 GN=Acaca PE=1 SV=1			0.0419142	19.34	PNSYVVIMNGSCVEVDV	Carbamidomethyl(C)@12			0.00598796	1880.87	941.443	1880.86	941.44	2	6	1.1.1.691.5	10.6065	201.47	201.47			832.367
532	0.1	0.18	13.9	0	0	sp|P41230|KDM5C_MOUSE	Lysine-specific demethylase 5C OS=Mus musculus OX=10090 GN=Kdm5c PE=1 SV=4			0.0486625	15.81	QCLTERAISW	Carbamidomethyl(C)@2			0.0117241	1262.62	632.317	1262.61	632.311	2	4	1.1.1.1176.7	20.2012	60.7047	60.7047			100.895
533	0.1	0.18	27.81	0	0	tr|Q3KN99|Q3KN99_MOUSE	Synapsin III OS=Mus musculus OX=10090 GN=Syn3 PE=2 SV=1			0.0947439	28.86	KPAKSPGQGQLG				-0.0155533	1166.63	584.32	1166.64	584.328	2	6	1.1.1.828.3	13.3163	182.99	156.14	13.31	0.04	186.874
534	0.1	0.18	17.02	0	0	tr|A0A0R4J046|A0A0R4J046_MOUSE	CCAAT/enhancer-binding protein zeta OS=Mus musculus OX=10090 GN=Cebpz PE=1 SV=1			0.0867161	33.4	SDDESEDAPEFADANPK				0.054713	1835.79	918.901	1835.73	918.874	2	8	1.1.1.426.16	5.30938	1236.1	755.03	5.27	0.1	785.086
535	0.1	0.17	42.66	0	0	sp|P31361|PO3F3_MOUSE	POU domain, class 3, transcription factor 3 OS=Mus musculus OX=10090 GN=Pou3f3 PE=2 SV=2			0.0644927	22.78	PGSAAVTSGAYRGDPSS				0.00608033	1578.73	790.374	1578.73	790.371	2	5	1.1.1.1412.10	25.0003	67.3289	67.3289			221.599
536	0.1	0.17	22.59	0	0	tr|A0A498WFR9|A0A498WFR9_MOUSE	N-acetylmuramoyl-L-alanine amidase OS=Mus musculus OX=10090 GN=Pglyrp2 PE=1 SV=1			0.0685421	21.91	RSMQRFHQDFRGRLRRLSVPGPWLALGRCAHT	Carbamidomethyl(C)@29			0.0520314	3861.08	644.521	3861.03	644.512	6	6	1.1.1.525.8	7.30128	1232.8	412.91	7.19	0.12	428.371
536	0.1	0.17	22.59	0	0	tr|A0A498WFR9|A0A498WFR9_MOUSE	N-acetylmuramoyl-L-alanine amidase OS=Mus musculus OX=10090 GN=Pglyrp2 PE=1 SV=1			0.033389	16.98	SEVAQHDVQNGREYGVVLAPDGST				-0.0718913	2527.12	632.788	2527.19	632.806	4	7	1.1.1.427.8	5.32288	4453.44	1487.12	5.41	0.12	1020.35
537	0.1	0.16	15.77	0	0	tr|Q8BTF0|Q8BTF0_MOUSE; tr|Q63ZW9|Q63ZW9_MOUSE; tr|F8WHL2|F8WHL2_MOUSE; sp|Q8CIE6|COPA_MOUSE	Coatomer subunit alpha OS=Mus musculus OX=10090 GN=Copa PE=2 SV=1; Copa protein (Fragment) OS=Mus musculus OX=10090 GN=Copa PE=2 SV=1; Coatomer subunit alpha OS=Mus musculus OX=10090 GN=Copa PE=1 SV=1; Coatomer subunit alpha OS=Mus musculus OX=10090 GN=Copa PE=1 SV=2			0.0909792	29.58	TYDLYTIP				0.0774212	984.558	493.286	984.48	493.247	2	5	1.1.1.633.2	9.45687	2178.13	571.12	9.52	0.08	295.821
538	0.1	0.16	26.94	0	0	tr|E9QQ33|E9QQ33_MOUSE; tr|A0A1B0GSY0|A0A1B0GSY0_MOUSE	E3 ubiquitin-protein ligase SH3RF1 OS=Mus musculus OX=10090 GN=Sh3rf1 PE=1 SV=1; E3 ubiquitin-protein ligase SH3RF1 OS=Mus musculus OX=10090 GN=Sh3rf1 PE=1 SV=1			0.100727	29.72	SLASPNMTSAVLETEPSGRTVTILPG				-0.11232	2627.24	876.752	2627.35	876.79	3	15	1.1.1.854.4	13.8225	11981.7	11171.9	13.81	0.12	3454.72
539	0.1	0.16	19.14	0	0	sp|Q61361|PGCB_MOUSE	Brevican core protein OS=Mus musculus OX=10090 GN=Bcan PE=1 SV=2			0.0947439	27.79	PQLPLAQIFGR				0.0444882	1238.76	620.386	1238.71	620.364	2	5	1.1.1.1244.6	21.575	889.54	515.38	21.55	0.12	125.035
540	0.1	0.16	16.59	0	0	sp|B2RY56|RBM25_MOUSE	RNA-binding protein 25 OS=Mus musculus OX=10090 GN=Rbm25 PE=1 SV=2			0.0979971	28.63	TPMIPVPM				0.0810584	884.531	443.273	884.45	443.232	2	3	1.1.1.810.4	12.9564	306.45	245.62	12.97	0.04	65.7384
541	0.1	0.15	24.58	0	0	sp|Q14BI7|TDRD9_MOUSE	ATP-dependent RNA helicase TDRD9 OS=Mus musculus OX=10090 GN=Tdrd9 PE=1 SV=3			0.0772745	26.68	VIDFCLTRTLVC	Carbamidomethyl(C)@5; Carbamidomethyl(C)@12			-0.115403	1495.64	748.826	1495.75	748.884	2	5	1.1.1.1306.12	22.8391	366.05	323.66	22.85	0.16	108.242
542	0.1	0.15	28.11	0	0	tr|A0A0J9YVF0|A0A0J9YVF0_MOUSE; sp|Q14BI2|GRM2_MOUSE	Metabotropic glutamate receptor 2 OS=Mus musculus OX=10090 GN=Grm2 PE=1 SV=1; Metabotropic glutamate receptor 2 OS=Mus musculus OX=10090 GN=Grm2 PE=1 SV=2			0.0846002	28.56	ARTVPPDFF				-0.0255401	1048.51	525.262	1048.53	525.274	2	4	1.1.1.865.5	14.0381	68.5958	68.5958			85.412
543	0.1	0.15	26.29	0	0	sp|P70158|ASM3A_MOUSE	Acid sphingomyelinase-like phosphodiesterase 3a OS=Mus musculus OX=10090 GN=Smpdl3a PE=1 SV=2			0.0920515	30.24	APAVGQFWH				0.128417	1011.62	506.818	1011.49	506.754	2	5	1.1.1.1212.2	20.9248	569.55	485.22	20.94	0.14	30.5713
544	0.1	0.15	22.56	0	0	tr|Q148S1|Q148S1_MOUSE	Solute carrier family 30 (Zinc transporter), member 4 OS=Mus musculus OX=10090 GN=Slc30a4 PE=2 SV=1			0.101824	30.7	VVADDDSEAPERPV				0.0853645	1497.78	500.267	1497.69	500.239	3	5	1.1.1.960.7	15.8986	63.9915	63.9915			92.3283
545	0.1	0.15	20.55	0	0	sp|Q8VCX5|MICU1_MOUSE	Calcium uptake protein 1, mitochondrial OS=Mus musculus OX=10090 GN=Micu1 PE=1 SV=1			0.0985417	32.21	VMEYENRIRAYSTPD				0.0146299	1842.87	922.443	1842.86	922.436	2	5	1.1.1.1553.10	27.8792	69.0331	69.0331			115.589
546	0.1	0.14	19.69	0	0	tr|F8VQ52|F8VQ52_MOUSE; tr|A0A2I3BRC5|A0A2I3BRC5_MOUSE	Adenylate cyclase type 6 OS=Mus musculus OX=10090 GN=Adcy6 PE=1 SV=1; Adenylate cyclase type 6 OS=Mus musculus OX=10090 GN=Adcy6 PE=1 SV=1			0.0899095	27.88	PDRAFSRTKDSK				0.00078188	1406.73	469.916	1406.73	469.916	3	5	1.1.1.504.2	6.87065	1793.64	1175.4	6.91	0.12	623.397
547	0.1	0.14	21.13	0	0	tr|Q6PHA8|Q6PHA8_MOUSE	Expressed sequence AI451617 OS=Mus musculus OX=10090 GN=Trim30d PE=2 SV=1			0.0888424	26.94	MMAICW	Carbamidomethyl(C)@5			-0.0234308	810.299	811.307	810.323	811.33	1	4	1.1.1.1088.12	18.4356	64.7652	64.7652			196.939
548	0.1	0.14	16.21	0	0	sp|Q9ES88|S13A2_MOUSE	Solute carrier family 13 member 2 OS=Mus musculus OX=10090 GN=Slc13a2 PE=2 SV=1			0.0599818	19.35	PGKLKAPPAILTWKTV				0.0481565	1719.09	860.554	1719.04	860.53	2	4	1.1.1.1778.4	32.4401	44.4111	44.4111			65.7384
548	0.1	0.14	16.21	0	0	sp|Q9ES88|S13A2_MOUSE	Solute carrier family 13 member 2 OS=Mus musculus OX=10090 GN=Slc13a2 PE=2 SV=1			0.0254883	25.68	LLVVLWFTRE				-0.161206	1274.58	638.296	1274.74	638.377	2	6	1.1.1.394.10	4.65558	25.6856	25.6856			473.504
549	0.1	0.14	9.506	0	0	sp|Q5BKR2|SL9B2_MOUSE	Sodium/hydrogen exchanger 9B2 OS=Mus musculus OX=10090 GN=Slc9b2 PE=1 SV=2			0.0835461	27.29	ILGFVVGAVSPAVVVP				-0.0772448	1522.84	762.425	1522.91	762.463	2	6	1.1.1.764.11	12.0457	64.4811	64.4811			733.705
550	0.1	0.13	19.76	0	0	tr|F8VQL6|F8VQL6_MOUSE	Zinc finger protein 369 OS=Mus musculus OX=10090 GN=Zfp369 PE=3 SV=1			0.091515	27.75	QPSKHLTDTE				-0.00466899	1154.55	578.283	1154.56	578.286	2	4	1.1.1.800.4	12.7557	64.8268	64.8268			722.36
551	0.1	0.13	21.94	0	0	sp|Q9EPK6|SIL1_MOUSE	Nucleotide exchange factor SIL1 OS=Mus musculus OX=10090 GN=Sil1 PE=1 SV=2			0.093665	27.95	TLCLSCQNSNNFALTNP	Carbamidomethyl(C)@3; Carbamidomethyl(C)@6			0.00317183	1952.88	977.445	1952.87	977.443	2	5	1.1.1.1088.13	18.4373	64.7652	64.7652			245.37
552	0.1	0.13	43.8	0	0	tr|A0A1C7ZMY4|A0A1C7ZMY4_MOUSE; tr|A0A0R4J0K1|A0A0R4J0K1_MOUSE	Selenoprotein F OS=Mus musculus OX=10090 GN=Selenof PE=1 SV=1; Selenoprotein F OS=Mus musculus OX=10090 GN=Selenof PE=1 SV=1			0.102373	29.68	DLLGQFNLLP				-0.0592209	1128.56	565.287	1128.62	565.316	2	4	1.1.1.1063.11	17.9305	65.45	65.45			114.54
553	0.1	0.13	22.57	0	0	sp|Q8CJC7|KLRE1_MOUSE	Killer cell lectin-like receptor subfamily E member 1 OS=Mus musculus OX=10090 GN=Klre1 PE=1 SV=1			0.0985417	28.81	FTTKSSSERS				0.0491891	1128.59	565.302	1128.54	565.278	2	3	1.1.1.569.6	8.17958	158.72	132.18	8.17	0.04	196.409
554	0.1	0.13	8.117	0	0	tr|G3X970|G3X970_MOUSE; tr|E9PZ07|E9PZ07_MOUSE; tr|E9PVX4|E9PVX4_MOUSE	Zona pellucida sperm-binding protein 3 receptor OS=Mus musculus OX=10090 GN=Zp3r PE=1 SV=1; Zona pellucida sperm-binding protein 3 receptor OS=Mus musculus OX=10090 GN=Zp3r PE=1 SV=1; Zona pellucida sperm-binding protein 3 receptor OS=Mus musculus OX=10090 GN=Zp3r PE=1 SV=1			0.0974532	28.5	TEHAMKGVCL	Carbamidomethyl(C)@9			0.0557254	1144.59	573.304	1144.54	573.276	2	4	1.1.1.1303.5	22.7722	421.43	301.57	22.81	0.08	50.5137
555	0.1	0.13	5.314	0	0	tr|Q8BYQ8|Q8BYQ8_MOUSE; tr|E9Q8Y9|E9Q8Y9_MOUSE; tr|A0A0R4J1T4|A0A0R4J1T4_MOUSE; sp|Q80XG9|LRRT4_MOUSE	Uncharacterized protein OS=Mus musculus OX=10090 GN=Lrrtm4 PE=2 SV=1; Leucine-rich repeat transmembrane neuronal protein 4 OS=Mus musculus OX=10090 GN=Lrrtm4 PE=1 SV=1; Leucine-rich repeat transmembrane neuronal protein 4 OS=Mus musculus OX=10090 GN=Lrrtm4 PE=1 SV=1; Leucine-rich repeat transmembrane neuronal protein 4 OS=Mus musculus OX=10090 GN=Lrrtm4 PE=1 SV=2			0.09691	28.93	PGTDHEYEHVS				0.0689937	1269.6	635.805	1269.53	635.77	2	4	1.1.1.1016.7	17.0092	238.78	53.85	16.92	0.2	171.998
556	0.1	0.13	8.284	0	0	tr|Q3UYQ1|Q3UYQ1_MOUSE	Uncharacterized protein OS=Mus musculus OX=10090 GN=Tanc1 PE=2 SV=1			0.102373	29.68	VMSFCVSCPRNGHA	Carbamidomethyl(C)@5; Carbamidomethyl(C)@8			-0.0122468	1620.68	811.349	1620.7	811.355	2	4	1.1.1.1191.15	20.5118	61.8816	61.8816			193.959
557	0.09	0.54	73.91	1.412	0	sp|P28481|CO2A1_MOUSE	Collagen alpha-1(II) chain OS=Mus musculus OX=10090 GN=Col2a1 PE=1 SV=2			0.0366845	18.18	QGDRGEAGAQGPMGP				0.0353029	1426.66	714.338	1426.63	714.32	2	4	1.1.1.1223.13	21.1563	63.3501	63.3501			135.475
557	0.09	0.54	73.91	1.412	0	sp|P28481|CO2A1_MOUSE	Collagen alpha-1(II) chain OS=Mus musculus OX=10090 GN=Col2a1 PE=1 SV=2			0.00217692	56.87	GPPGANGNPGPAGPPGPAGKD	Oxidation(P)@11	Oxidation(P)@916		0.0735233	1796.92	899.466	1796.84	899.429	2	10	1.1.1.683.8	10.4471	202.14	51.41	10.3	0.1	549.455
557	0.09	0.54	73.91	1.412	0	sp|P28481|CO2A1_MOUSE	Collagen alpha-1(II) chain OS=Mus musculus OX=10090 GN=Col2a1 PE=1 SV=2			0	53.15	GPPGANGNPGPAGPPGPAGKD	Oxidation(P)@3	Oxidation(P)@908		0.00838551	1796.85	599.958	1796.84	599.955	3	9	1.1.1.681.7	10.404	4268.77	3899.24	10.38	0.26	786.466
557	0.09	0.54	73.91	1.412	0	sp|P28481|CO2A1_MOUSE	Collagen alpha-1(II) chain OS=Mus musculus OX=10090 GN=Col2a1 PE=1 SV=2			0	53.15	GPPGANGNPGPAGPPGPAGKD	Oxidation(P)@2	Oxidation(P)@907		0.00838551	1796.85	599.958	1796.84	599.955	3	9	1.1.1.681.7	10.404	4268.77	3899.24	10.38	0.26	786.466
557	0.09	0.54	73.91	1.412	0	sp|P28481|CO2A1_MOUSE	Collagen alpha-1(II) chain OS=Mus musculus OX=10090 GN=Col2a1 PE=1 SV=2			0	18.33	GPPGANGNPGPAGPPGPAGKD	Oxidation(N)@6	Oxidation(N)@911		0.00838551	1796.85	599.958	1796.84	599.955	3	9	1.1.1.681.7	10.404	4268.77	3899.24	10.38	0.26	786.466
557	0.09	0.54	73.91	1.412	0	sp|P28481|CO2A1_MOUSE	Collagen alpha-1(II) chain OS=Mus musculus OX=10090 GN=Col2a1 PE=1 SV=2			0	18.33	GPPGANGNPGPAGPPGPAGKD	Oxidation(N)@8	Oxidation(N)@913		0.00838551	1796.85	599.958	1796.84	599.955	3	9	1.1.1.681.7	10.404	4268.77	3899.24	10.38	0.26	786.466
558	0.09	0.27	14.66	0	0	tr|E9QLK7|E9QLK7_MOUSE	Transformation/transcription domain-associated protein OS=Mus musculus OX=10090 GN=Trrap PE=1 SV=1			0.05061	24.33	LVGSEGKLL				0.0827557	914.626	458.32	914.544	458.279	2	5	1.1.1.1180.2	20.2779	200.35	192.07	20.27	0.1	32.6705
559	0.09	0.27	41.61	0	0	tr|E9Q1U2|E9Q1U2_MOUSE; tr|B2RY03|B2RY03_MOUSE	Synaptopodin-2 OS=Mus musculus OX=10090 GN=Synpo2 PE=1 SV=1; Synaptopodin 2 OS=Mus musculus OX=10090 GN=Synpo2 PE=2 SV=1			0.0851282	25.62	APSPVNSHVSSHS				-0.0443035	1304.57	653.291	1304.61	653.313	2	3	1.1.1.1127.10	19.2174	64.8021	64.8021			155.124
559	0.09	0.27	41.61	0	0	tr|E9Q1U2|E9Q1U2_MOUSE; tr|B2RY03|B2RY03_MOUSE	Synaptopodin-2 OS=Mus musculus OX=10090 GN=Synpo2 PE=1 SV=1; Synaptopodin 2 OS=Mus musculus OX=10090 GN=Synpo2 PE=2 SV=1			0	24.69	SQPVAPVSPVWS				-0.0445061	1252.6	627.308	1252.65	627.33	2	6	1.1.1.362.9	4.00462	577.2	335.66	4.1	0.1	442.016
562	0.09	0.24	13.11	0	0	sp|A2ARV4|LRP2_MOUSE	Low-density lipoprotein receptor-related protein 2 OS=Mus musculus OX=10090 GN=Lrp2 PE=1 SV=1			0.0649968	22.14	TPEPTCPPHQFRCDNGHCIEMGTVCNH	Carbamidomethyl(C)@6; Carbamidomethyl(C)@13; Carbamidomethyl(C)@18; Carbamidomethyl(C)@25			0.131336	3250.46	1084.49	3250.33	1084.45	3	5	1.1.1.1565.15	28.1283	76.3765	76.3765			214.201
564	0.09	0.22	49.3	0	0	sp|P62500|T22D1_MOUSE	TSC22 domain family protein 1 OS=Mus musculus OX=10090 GN=Tsc22d1 PE=1 SV=2			0.0338583	18.2	NVVINGNAHPHHL				-0.10936	1420.62	711.319	1420.73	711.373	2	4	1.1.1.1202.7	20.7275	64.0159	64.0159			172.268
565	0.09	0.22	27.63	0	0	sp|Q6NV66|ZN646_MOUSE	Zinc finger protein 646 OS=Mus musculus OX=10090 GN=Zfp646 PE=1 SV=1			0.0695604	21.75	HCPRAFRLPRDL	Carbamidomethyl(C)@2			-0.0033365	1536.81	769.41	1536.81	769.412	2	3	1.1.1.1386.10	24.4695	263.53	26.76	24.58	0.06	126.085
565	0.09	0.22	27.63	0	0	sp|Q6NV66|ZN646_MOUSE	Zinc finger protein 646 OS=Mus musculus OX=10090 GN=Zfp646 PE=1 SV=1			0.00833099	16.4	QGDRGQMNHNGAWV				0.0229732	1568.71	785.364	1568.69	785.352	2	5	1.1.1.1316.14	23.0437	67.9838	67.9838			135.532
566	0.09	0.19	20.19	0.3014	0	sp|A2AJK6|CHD7_MOUSE	Chromodomain-helicase-DNA-binding protein 7 OS=Mus musculus OX=10090 GN=Chd7 PE=1 SV=1			0.0716042	60.36	QSFVDGGSM	Oxidation(M)@9			0.0529605	942.428	472.221	942.375	472.195	2	7	1.1.1.477.4	6.32767	1514.42	1269.38	6.3	0.12	594.908
567	0.09	0.18	24.14	0.5607	0	sp|E9Q6J5|BD1L1_MOUSE	Biorientation of chromosomes in cell division protein 1-like 1 OS=Mus musculus OX=10090 GN=Bod1l PE=1 SV=1			0.0736576	72.75	KVQPGDSSDGKARGVRH	Deamidated(Q)@3			-0.0855995	1793.83	598.95	1793.91	598.978	3	10	1.1.1.486.7	6.51182	5573.9	5077.07	6.54	0.1	1787.41
567	0.09	0.18	24.14	0.5607	0	sp|E9Q6J5|BD1L1_MOUSE	Biorientation of chromosomes in cell division protein 1-like 1 OS=Mus musculus OX=10090 GN=Bod1l PE=1 SV=1			0	67.12	KVQPGDSSDGKARGVRH	Deamidated(Q)@3			-0.137405	1793.78	897.895	1793.91	897.964	2	13	1.1.1.487.16	6.53948	13214.4	13181.9	6.53	0.1	5530.19
568	0.09	0.18	13.95	0.2836	0	tr|G3UYW1|G3UYW1_MOUSE; tr|A0A1D5RLV7|A0A1D5RLV7_MOUSE; sp|Q6VNB8|WDFY3_MOUSE	WD repeat and FYVE domain-containing protein 3 OS=Mus musculus OX=10090 GN=Wdfy3 PE=1 SV=1; WD repeat and FYVE domain-containing protein 3 OS=Mus musculus OX=10090 GN=Wdfy3 PE=1 SV=1; WD repeat and FYVE domain-containing protein 3 OS=Mus musculus OX=10090 GN=Wdfy3 PE=1 SV=1			0.0736576	60.8	MSRGMLKNST	Deamidated(N)@8			0.0500686	1124.58	563.298	1124.53	563.273	2	4	1.1.1.651.5	9.82067	375.94	280.93	9.8	0.18	189.061
569	0.09	0.18	44.83	0	0	tr|D3YZ61|D3YZ61_MOUSE	Complement C1q tumor necrosis factor-related protein 3 OS=Mus musculus OX=10090 GN=C1qtnf3 PE=1 SV=1			0.0840728	25.84	YPGVPPELQIAFMA				0.149454	1531.92	511.649	1531.77	511.599	3	6	1.1.1.1267.3	22.0396	4721.49	2542.69	22.12	0.14	46.3153
570	0.09	0.18	15.89	0	0	sp|Q69Z26|CNTN4_MOUSE	Contactin-4 OS=Mus musculus OX=10090 GN=Cntn4 PE=1 SV=2			0.0798767	43.64	TLLKRVTLVKV				-0.129199	1268.73	635.37	1268.85	635.434	2	8	1.1.1.1131.8	19.2962	7118.83	3463.59	19.21	0.16	362.246
571	0.09	0.18	20.16	0	0	tr|Q0P5U5|Q0P5U5_MOUSE; tr|F6TW77|F6TW77_MOUSE	Predicted gene 3055 OS=Mus musculus OX=10090 GN=Gm3055 PE=2 SV=1; Predicted gene 3055 OS=Mus musculus OX=10090 GN=Gm3055 PE=4 SV=1			0.0639892	24.74	LEKNPMNVMNVVEH				-0.0750331	1652.73	827.37	1652.8	827.408	2	5	1.1.1.662.11	10.0452	53.5507	53.5507			240.122
571	0.09	0.18	20.16	0	0	tr|Q0P5U5|Q0P5U5_MOUSE; tr|F6TW77|F6TW77_MOUSE	Predicted gene 3055 OS=Mus musculus OX=10090 GN=Gm3055 PE=2 SV=1; Predicted gene 3055 OS=Mus musculus OX=10090 GN=Gm3055 PE=4 SV=1			0.0222764	15.7	VNVISAVNPL				-0.060594	1024.53	513.273	1024.59	513.303	2	5	1.1.1.775.4	12.2647	59.6954	59.6954			137.565
572	0.09	0.17	27.83	0	0	tr|G3XA13|G3XA13_MOUSE; tr|B7ZNY3|B7ZNY3_MOUSE; tr|A5D6P2|A5D6P2_MOUSE	Partitioning defective 3 homolog OS=Mus musculus OX=10090 GN=Pard3 PE=1 SV=1; Pard3 protein OS=Mus musculus OX=10090 GN=Pard3 PE=1 SV=1; Par-3 (Partitioning defective 3) homolog (C. elegans) OS=Mus musculus OX=10090 GN=Pard3 PE=1 SV=1			0.0670192	21.55	LNARPQSPREGH				-0.0645512	1360.63	681.323	1360.7	681.355	2	4	1.1.1.622.10	9.24337	143.99	18.61	9.3	0.04	278.178
573	0.09	0.17	17.16	0.8086	0	sp|Q9Z319|CORIN_MOUSE	Atrial natriuretic peptide-converting enzyme OS=Mus musculus OX=10090 GN=Corin PE=2 SV=2			0.0861861	68.18	VLGMVNSSW	Deamidated(N)@6			-0.00291552	992.461	993.468	992.464	993.471	1	5	1.1.1.1756.6	31.9946	51.8605	51.8605			96.7451
574	0.09	0.17	18.56	0	0	sp|P16390|KCNA3_MOUSE	Potassium voltage-gated channel subfamily A member 3 OS=Mus musculus OX=10090 GN=Kcna3 PE=1 SV=3			0.076238	24.37	FLFIGVILFS				0.0264444	1154.7	578.357	1154.67	578.344	2	5	1.1.1.1096.4	18.5884	2561.7	2467.62	18.6	0.24	230.995
574	0.09	0.17	18.56	0	0	sp|P16390|KCNA3_MOUSE	Potassium voltage-gated channel subfamily A member 3 OS=Mus musculus OX=10090 GN=Kcna3 PE=1 SV=3			0	17.07	FLFIGVILFS				0.0323038	1154.71	578.36	1154.67	578.344	2	5	1.1.1.1086.6	18.3886	2540.93	2471.49	18.4	0.2	256.186
575	0.09	0.16	20.97	0	0	tr|Q3UM57|Q3UM57_MOUSE	TIP120 domain-containing protein OS=Mus musculus OX=10090 GN=Cand2 PE=2 SV=1			0.0824945	29.99	PGSLAEH				0.00630848	709.346	710.353	709.339	710.347	1	5	1.1.1.893.7	14.5923	66.081	66.081			199.688
576	0.09	0.16	24.2	0	0	sp|Q3US17|ZNF48_MOUSE	Zinc finger protein 48 OS=Mus musculus OX=10090 GN=Znf48 PE=1 SV=2			0.0920515	31.62	LEPEPGGPQAG				0.0176536	1050.52	526.265	1050.5	526.256	2	5	1.1.1.451.5	5.80635	552.84	382.27	5.84	0.08	319.212
577	0.09	0.15	13.48	0	0	sp|Q8R4Y8|RTTN_MOUSE	Rotatin OS=Mus musculus OX=10090 GN=Rttn PE=1 SV=2			0.0899095	27	AAITRMSFYLLNDKL				-0.0145148	1754.92	878.47	1754.94	878.477	2	5	1.1.1.1658.7	30.0206	394	208.26	29.92	0.04	25.3233
578	0.09	0.15	21.63	0	0	tr|Q3TCQ3|Q3TCQ3_MOUSE	Pyruvate carboxylase OS=Mus musculus OX=10090 GN=Pcx PE=2 SV=1			0.0809219	25.44	PAVPVVPIGPPPA				0.014269	1209.73	605.87	1209.71	605.863	2	5	1.1.1.1195.4	20.5835	5566.92	5070.91	20.7	0.24	402.33
579	0.09	0.15	15.38	0	0	sp|Q7M6U3|TEX14_MOUSE	Inactive serine/threonine-protein kinase TEX14 OS=Mus musculus OX=10090 GN=Tex14 PE=1 SV=2			0.0947439	28.73	RLAVKEMAEKAVSG				0.0932122	1487.91	496.976	1487.81	496.945	3	5	1.1.1.1254.3	21.7754	5379.23	3790.19	21.81	0.16	24.2737
580	0.09	0.15	21.55	0	0	tr|Q9CVI7|Q9CVI7_MOUSE	TPR_REGION domain-containing protein (Fragment) OS=Mus musculus OX=10090 GN=Ifit1bl2 PE=2 SV=1			0.0877779	30.93	HKSHIHDSLDELRCH	Carbamidomethyl(C)@14			-0.0493853	1882.84	942.425	1882.89	942.45	2	6	1.1.1.876.9	14.2593	68.0219	68.0219			246.77
581	0.09	0.15	16.21	0	0	tr|B1AVH5|B1AVH5_MOUSE	Coronin OS=Mus musculus OX=10090 GN=Coro2a PE=1 SV=1			0.0861861	31.18	RSESYQEDIYPPTAAAQ				-0.0422993	1924.84	963.426	1924.88	963.447	2	6	1.1.1.442.16	5.63237	807.15	338.02	5.58	0.08	525.984
582	0.09	0.15	34.56	0	0	tr|A0A668KM80|A0A668KM80_MOUSE	Calpain-3 (Fragment) OS=Mus musculus OX=10090 GN=Capn3 PE=4 SV=1			0.0883098	27.49	WKKIKAWQKIFK				-0.0352998	1602.94	535.321	1602.98	535.333	3	6	1.1.1.1304.2	22.7902	3389.68	1084.82	22.66	0.14	50.5137
583	0.09	0.14	16.53	0	0	tr|E9Q9C3|E9Q9C3_MOUSE	Afadin OS=Mus musculus OX=10090 GN=Afdn PE=1 SV=1			0.08302	25.27	LLPEDGYSCDVVRNI	Carbamidomethyl(C)@9			0.0187694	1748.86	875.437	1748.84	875.427	2	4	1.1.1.1865.16	34.1982	35.4244	35.4244			263.283
585	0.09	0.14	31.82	0	0	tr|Q9D2H4|Q9D2H4_MOUSE; tr|Q8K3I5|Q8K3I5_MOUSE	MAGEB3 OS=Mus musculus OX=10090 GN=Mageb3 PE=2 SV=1; MAGEB3 OS=Mus musculus OX=10090 GN=Mageb3 PE=2 SV=1			0.0560111	18.99	QQSRREVQVVQP				-0.0724752	1452.71	727.361	1452.78	727.397	2	5	1.1.1.512.12	7.0408	105.92	77.55	7.03	0.04	371.692
586	0.09	0.14	16.55	0	0	tr|Q8CB23|Q8CB23_MOUSE; tr|Q6P5A9|Q6P5A9_MOUSE; tr|Q3TQ62|Q3TQ62_MOUSE; tr|E9QNU3|E9QNU3_MOUSE; tr|E9Q548|E9Q548_MOUSE; tr|A0A0R4J1M6|A0A0R4J1M6_MOUSE; sp|P98154|IDD_MOUSE	C-type lectin domain-containing protein OS=Mus musculus OX=10090 PE=2 SV=1; DiGeorge syndrome critical region gene 2 OS=Mus musculus OX=10090 GN=Dgcr2 PE=2 SV=1; C-type lectin domain-containing protein OS=Mus musculus OX=10090 GN=Dgcr2 PE=2 SV=1; Integral membrane protein DGCR2/IDD OS=Mus musculus OX=10090 GN=Dgcr2 PE=4 SV=1; Predicted gene 20518 OS=Mus musculus OX=10090 GN=Gm20518 PE=4 SV=1; Int…			0.0909792	27.35	QQYRKDPKECCK	Carbamidomethyl(C)@10; Carbamidomethyl(C)@11			-0.0709741	1638.69	820.352	1638.76	820.388	2	5	1.1.1.580.15	8.40673	219.71	13.67	8.33	0.06	449.363
587	0.09	0.14	18.65	0	0	tr|Q9WVS5|Q9WVS5_MOUSE; tr|Q8BVY8|Q8BVY8_MOUSE; tr|Q6A0F1|Q6A0F1_MOUSE; tr|Q3UL22|Q3UL22_MOUSE; tr|Q3UKQ2|Q3UKQ2_MOUSE; sp|P42932|TCPQ_MOUSE	CCT-theta OS=Mus musculus OX=10090 GN=Cctq PE=3 SV=1; CCT-theta OS=Mus musculus OX=10090 GN=Cct8 PE=2 SV=1; CCT-theta (Fragment) OS=Mus musculus OX=10090 GN=Cct8 PE=2 SV=1; CCT-theta OS=Mus musculus OX=10090 GN=Cct8 PE=1 SV=1; CCT-theta OS=Mus musculus OX=10090 GN=Cct8 PE=2 SV=1; T-complex protein 1 subunit theta OS=Mus musculus OX=10090 GN=Cct8 PE=1 SV=3			0.0457575	15.47	KETEGDVTSVKDAK				-0.0203876	1505.74	502.92	1505.76	502.926	3	5	1.1.1.388.6	4.53108	2394.95	428.16	4.44	0.08	519.686
587	0.09	0.14	18.65	0	0	tr|Q9WVS5|Q9WVS5_MOUSE; tr|Q8BVY8|Q8BVY8_MOUSE; tr|Q6A0F1|Q6A0F1_MOUSE; tr|Q3UL22|Q3UL22_MOUSE; tr|Q3UKQ2|Q3UKQ2_MOUSE; sp|P42932|TCPQ_MOUSE	CCT-theta OS=Mus musculus OX=10090 GN=Cctq PE=3 SV=1; CCT-theta OS=Mus musculus OX=10090 GN=Cct8 PE=2 SV=1; CCT-theta (Fragment) OS=Mus musculus OX=10090 GN=Cct8 PE=2 SV=1; CCT-theta OS=Mus musculus OX=10090 GN=Cct8 PE=1 SV=1; CCT-theta OS=Mus musculus OX=10090 GN=Cct8 PE=2 SV=1; T-complex protein 1 subunit theta OS=Mus musculus OX=10090 GN=Cct8 PE=1 SV=3			0.0419142	16.95	AKMIVMAS				0.0599916	849.505	425.76	849.445	425.73	2	5	1.1.1.944.5	15.5757	1098.37	1038.96	15.57	0.14	91.4483
588	0.09	0.14	23.35	0	0	sp|Q6PCX7|RGMA_MOUSE	Repulsive guidance molecule A OS=Mus musculus OX=10090 GN=Rgma PE=1 SV=1			0.0726296	27.83	RGAGRSALGL				0.010057	956.562	479.288	956.552	479.283	2	5	1.1.1.460.4	5.98752	93.81	86.42	5.98	0.06	244.69
589	0.09	0.14	32.25	0	0	sp|Q8C9A2|ENDOV_MOUSE	Endonuclease V OS=Mus musculus OX=10090 GN=Endov PE=1 SV=2			0.048177	15.97	RRTLGQLGVAP				0.0188591	1166.71	584.361	1166.69	584.352	2	4	1.1.1.1190.3	20.4815	1345.63	1220.67	20.4	0.14	85.1506
589	0.09	0.14	32.25	0	0	sp|Q8C9A2|ENDOV_MOUSE	Endonuclease V OS=Mus musculus OX=10090 GN=Endov PE=1 SV=2			0.0452752	17.22	EVPFLVEL				0.0609747	944.583	473.299	944.522	473.268	2	4	1.1.1.960.5	15.8961	927.83	374.55	15.83	0.08	193.21
590	0.09	0.14	32.55	0	0	tr|S4R2M7|S4R2M7_MOUSE; sp|P09411|PGK1_MOUSE	Phosphoglycerate kinase OS=Mus musculus OX=10090 GN=Pgk1 PE=1 SV=1; Phosphoglycerate kinase 1 OS=Mus musculus OX=10090 GN=Pgk1 PE=1 SV=4			0.0685421	25.24	GPEVENACANPAAGTVI	Carbamidomethyl(C)@8			-0.0481469	1668.73	835.372	1668.78	835.396	2	6	1.1.1.844.4	13.6245	109.861	109.861			226.04
591	0.09	0.14	16.38	5.46	0	tr|H3BLL2|H3BLL2_MOUSE; tr|H3BK16|H3BK16_MOUSE	ATP synthase mitochondrial F1 complex assembly factor 1 OS=Mus musculus OX=10090 GN=Atpaf1 PE=1 SV=1; ATP synthase mitochondrial F1 complex assembly factor 1 (Fragment) OS=Mus musculus OX=10090 GN=Atpaf1 PE=1 SV=1			0.0899095	66.74	PGAEADAPEEEEGESQAAM	Oxidation(M)@19			0.0230009	1932.78	967.395	1932.75	967.384	2	7	1.1.1.807.6	12.9005	65.4252	65.4252			310.296
591	0.09	0.14	16.38	5.46	0	tr|H3BLL2|H3BLL2_MOUSE; tr|H3BK16|H3BK16_MOUSE	ATP synthase mitochondrial F1 complex assembly factor 1 OS=Mus musculus OX=10090 GN=Atpaf1 PE=1 SV=1; ATP synthase mitochondrial F1 complex assembly factor 1 (Fragment) OS=Mus musculus OX=10090 GN=Atpaf1 PE=1 SV=1			0	29.03	PGAEADAPEE	Dehydrated(D)@6			-0.00500689	966.388	967.395	966.393	967.4	1	7	1.1.1.807.6	12.9005	65.4252	65.4252			310.296
592	0.09	0.14	13.68	0	0	tr|A0A1B0GSB6|A0A1B0GSB6_MOUSE; sp|Q8BWU1|SPRN_MOUSE	Shadow of prion protein (Fragment) OS=Mus musculus OX=10090 GN=Sprn PE=3 SV=1; Shadow of prion protein OS=Mus musculus OX=10090 GN=Sprn PE=1 SV=1			0.0851282	30.66	LATGSGWRRTSGP				0.0164259	1344.71	673.36	1344.69	673.352	2	5	1.1.1.779.4	12.3376	435.24	246.73	12.25	0.22	500.594
593	0.09	0.13	22.6	0	0	tr|Q571A6|Q571A6_MOUSE	Kinesin-like protein (Fragment) OS=Mus musculus OX=10090 GN=Kif3c PE=2 SV=1			0.0716042	22.46	ELDVSPPAIF				-0.0138547	1086.55	544.28	1086.56	544.287	2	6	1.1.1.700.2	10.7751	1249.68	1058.14	10.83	0.1	290.204
594	0.09	0.13	21.33	0	0	tr|Q69ZQ9|Q69ZQ9_MOUSE	MKIAA1141 protein (Fragment) OS=Mus musculus OX=10090 GN=Zfp473 PE=2 SV=1			0.076756	25.38	HQSPESKS				0.12299	898.537	450.276	898.414	450.215	2	3	1.1.1.998.4	16.643	6014.8	4668.34	16.7	0.16	97.7459
595	0.09	0.13	19.08	0	0	sp|Q9CPY7|AMPL_MOUSE	Cytosol aminopeptidase OS=Mus musculus OX=10090 GN=Lap3 PE=1 SV=3			0.08302	25.42	IINAATLT				0.0651844	815.54	816.548	815.475	816.483	1	4	1.1.1.1832.7	33.5284	35.318	35.318			129.914
596	0.09	0.13	15.85	0	0	tr|V9GXP4|V9GXP4_MOUSE; sp|Q8JZY4|MRPP3_MOUSE	Ribonuclease P OS=Mus musculus OX=10090 GN=Prorp PE=1 SV=1; Mitochondrial ribonuclease P catalytic subunit OS=Mus musculus OX=10090 GN=Prorp PE=2 SV=1			0.0777937	25	LCVFHKQTSEVIDVYE	Carbamidomethyl(C)@2			0.0401302	1965.99	656.337	1965.95	656.324	3	5	1.1.1.504.13	6.8798	33.9095	33.9095			291.922
596	0.09	0.13	15.85	0	0	tr|V9GXP4|V9GXP4_MOUSE; sp|Q8JZY4|MRPP3_MOUSE	Ribonuclease P OS=Mus musculus OX=10090 GN=Prorp PE=1 SV=1; Mitochondrial ribonuclease P catalytic subunit OS=Mus musculus OX=10090 GN=Prorp PE=2 SV=1			0.00921732	21.07	KQTSEVIDVYE	Deamidated(Q)@2			0.0363186	1310.66	656.337	1310.62	656.319	2	5	1.1.1.504.13	6.8798	33.9095	33.9095			291.922
597	0.09	0.13	22.17	0	0	sp|Q7TNF9|F117A_MOUSE	Protein FAM117A OS=Mus musculus OX=10090 GN=Fam117a PE=1 SV=1			0.091515	27.47	PSEESVLFQS				0.0297371	1121.55	561.784	1121.52	561.769	2	8	1.1.1.484.9	6.47333	5801.99	5652.54	6.46	0.1	1533.22
598	0.09	0.12	17.23	2.766	0	tr|Q80XD3|Q80XD3_MOUSE	Regulator of G-protein-signaling 7 OS=Mus musculus OX=10090 GN=Rgs7 PE=1 SV=1			0.0883098	61.52	PSNPWLSDDTTFW	Deamidated(N)@3			-0.0124364	1565.66	783.835	1565.67	783.841	2	5	1.1.1.751.9	11.7859	14783.2	5477.79	11.86	0.14	319.212
599	0.09	0.12	28.87	0	0	tr|Q3V2F9|Q3V2F9_MOUSE	Cytochrome b (Fragment) OS=Mus musculus OX=10090 GN=mt-Cytb PE=2 SV=1			0.0772745	24.33	NPLNPPPHIKP				-0.0971853	1222.59	612.3	1222.68	612.348	2	5	1.1.1.596.10	8.72322	975.89	215.6	8.63	0.12	284.575
599	0.09	0.12	28.87	0	0	tr|Q3V2F9|Q3V2F9_MOUSE	Cytochrome b (Fragment) OS=Mus musculus OX=10090 GN=mt-Cytb PE=2 SV=1			0.00568285	16.3	WGQMSF	Oxidation(M)@4			-0.0333128	770.272	771.28	770.306	771.313	1	4	1.1.1.628.12	9.36668	47.0172	47.0172			320.192
600	0.09	0.12	39.82	0	0	sp|Q9QZC7|PKHB2_MOUSE	Pleckstrin homology domain-containing family B member 2 OS=Mus musculus OX=10090 GN=Plekhb2 PE=1 SV=1			0.0846002	26.75	ILSEETAVAASP				0.0949651	1186.7	594.359	1186.61	594.311	2	6	1.1.1.527.9	7.34278	383.79	317.25	7.31	0.16	455.661
601	0.09	0.12	65.55	0	0	tr|E0CZ27|E0CZ27_MOUSE; sp|P84244|H33_MOUSE	Histone H3 (Fragment) OS=Mus musculus OX=10090 GN=H3f3a PE=3 SV=1; Histone H3.3 OS=Mus musculus OX=10090 GN=H3-3a PE=1 SV=2			0.0867161	27.33	YRPGTVAL				0.00553682	875.492	438.753	875.487	438.751	2	6	1.1.1.546.2	7.71427	2236.45	1054.43	7.79	0.06	293.922
601	0.09	0.12	65.55	0	0	tr|E0CZ27|E0CZ27_MOUSE; sp|P84244|H33_MOUSE	Histone H3 (Fragment) OS=Mus musculus OX=10090 GN=H3f3a PE=3 SV=1; Histone H3.3 OS=Mus musculus OX=10090 GN=H3-3a PE=1 SV=2			0	17.67	LLIRKLPFQRLVR	Oxidation(R)@13	Oxidation(R)@73		-0.0348156	1667.04	834.526	1667.07	834.543	2	5	1.1.1.1858.15	34.0557	33.4865	33.4865			144.928
601	0.09	0.12	65.55	0	0	tr|E0CZ27|E0CZ27_MOUSE; sp|P84244|H33_MOUSE	Histone H3 (Fragment) OS=Mus musculus OX=10090 GN=H3f3a PE=3 SV=1; Histone H3.3 OS=Mus musculus OX=10090 GN=H3-3a PE=1 SV=2			0	17.67	LLIRKLPFQRLVR	Oxidation(R)@10	Oxidation(R)@70		-0.0348156	1667.04	834.526	1667.07	834.543	2	5	1.1.1.1858.15	34.0557	33.4865	33.4865			144.928
602	0.09	0.12	22.5	0	0	tr|Q52L69|Q52L69_MOUSE	BC031441 protein OS=Mus musculus OX=10090 GN=Zfp119b PE=2 SV=1			0.0899095	31.91	KPSADKESGKSPVCPGSLC	Carbamidomethyl(C)@14; Carbamidomethyl(C)@19			-0.117723	2002.83	1002.42	2002.95	1002.48	2	7	1.1.1.369.15	4.15377	1278.01	1150.33	4.16	0.06	754.793
603	0.09	0.12	19.07	0	0	sp|Q8BGG0|ZNT8_MOUSE	Zinc transporter 8 OS=Mus musculus OX=10090 GN=Slc30a8 PE=2 SV=1			0.0877779	27.12	YNHKDVQANA				0.0534032	1158.6	580.305	1158.54	580.278	2	5	1.1.1.1516.3	27.1179	443.82	367.09	27.09	0.1	30.5713
604	0.09	0.12	16.72	0	0	tr|Q8VGV5|Q8VGV5_MOUSE; tr|Q3SXT1|Q3SXT1_MOUSE; tr|Q3MI55|Q3MI55_MOUSE; tr|A0A1B0GRF3|A0A1B0GRF3_MOUSE	Olfactory receptor OS=Mus musculus OX=10090 GN=Olfr658 PE=2 SV=1; Olfactory receptor OS=Mus musculus OX=10090 GN=Olfr658 PE=2 SV=1; Olfactory receptor (Fragment) OS=Mus musculus OX=10090 GN=Olfr658 PE=2 SV=2; Olfactory receptor OS=Mus musculus OX=10090 GN=Olfr658 PE=3 SV=1			0.0877779	26.63	GLEDMHIWISFPF				-0.0450062	1590.71	796.362	1590.75	796.384	2	4	1.1.1.1107.15	18.8188	62.1622	62.1622			169.119
605	0.09	0.12	18.38	0	0	tr|B2RTE4|B2RTE4_MOUSE; sp|Q32Q92|ACOT6_MOUSE	Acyl-CoA thioesterase 6 OS=Mus musculus OX=10090 GN=Acot6 PE=2 SV=1; Acyl-coenzyme A thioesterase 6 OS=Mus musculus OX=10090 GN=Acot6 PE=1 SV=1			0.0883098	27.65	IPFVVELEVLDGHE				-0.107992	1594.72	798.365	1594.82	798.419	2	5	1.1.1.1400.13	24.7578	64.5548	64.5548			153.375
606	0.09	0.12	8.688	0	0	sp|Q9EQF6|DPYL5_MOUSE	Dihydropyrimidinase-related protein 5 OS=Mus musculus OX=10090 GN=Dpysl5 PE=1 SV=1			0.0867161	37.11	IPGADADVVVWDPE				-0.129144	1481.57	741.795	1481.7	741.859	2	6	1.1.1.734.6	11.4498	239.28	164.76	11.42	0.04	386.867
607	0.09	0.12	22.65	0	0	tr|A0A4W7N3B2|A0A4W7N3B2_MOUSE; sp|Q6SKR2|N6MT1_MOUSE	Methyltransferase N6AMT1 OS=Mus musculus OX=10090 GN=N6amt1 PE=1 SV=1; Methyltransferase N6AMT1 OS=Mus musculus OX=10090 GN=N6amt1 PE=1 SV=1			0.0867161	27.2	HVGRGAFR				0.0340497	898.523	450.269	898.489	450.252	2	4	1.1.1.958.5	15.856	63.0504	63.0504			86.2002
608	0.09	0.11	8.671	0	0	tr|Q3V3L8|Q3V3L8_MOUSE; tr|B1ATY8|B1ATY8_MOUSE	Uncharacterized protein OS=Mus musculus OX=10090 GN=Arl16 PE=2 SV=1; ADP-ribosylation factor-like 16 OS=Mus musculus OX=10090 GN=Arl16 PE=2 SV=1			0.0835461	25.61	PTRPTVGT				0.0755527	827.526	414.77	827.45	414.732	2	5	1.1.1.940.5	15.4962	12524.5	7646.33	15.57	0.16	54.7784
609	0.09	0.11	22.12	0	0	tr|D3Z373|D3Z373_MOUSE; sp|Q9D6Y4|BORC8_MOUSE	BLOC-1-related complex subunit 8 OS=Mus musculus OX=10090 GN=Borcs8 PE=1 SV=1; BLOC-1-related complex subunit 8 OS=Mus musculus OX=10090 GN=Borcs8 PE=1 SV=1			0.0872467	26.45	YTVEYACSAVKSLVDSS	Carbamidomethyl(C)@7			0.0497133	1877.92	626.981	1877.87	626.964	3	4	1.1.1.394.8	4.65392	123.93	19.36	4.7	0.04	271.98
610	0.08	0.26	17.37	0	0	sp|E9Q2M9|WDFY4_MOUSE	WD repeat- and FYVE domain-containing protein 4 OS=Mus musculus OX=10090 GN=Wdfy4 PE=1 SV=2			0.047692	15.9	ASITTAWGPEG				0.0520524	1088.57	545.29	1088.51	545.264	2	4	1.1.1.1306.3	22.8316	65.7396	65.7396			47.3648
610	0.08	0.26	17.37	0	0	sp|E9Q2M9|WDFY4_MOUSE	WD repeat- and FYVE domain-containing protein 4 OS=Mus musculus OX=10090 GN=Wdfy4 PE=1 SV=2			0	22.16	QPPAGSGD				-0.0250606	727.289	728.296	727.314	728.321	1	6	1.1.1.538.9	7.5646	76.7206	76.7206			597.037
611	0.08	0.26	17.64	0	0	sp|Q9Z2U2|ZN292_MOUSE	Zinc finger protein 292 OS=Mus musculus OX=10090 GN=Zfp292 PE=1 SV=2			0.0443122	16.68	FLKFLEES				0.0311742	1011.56	506.787	1011.53	506.771	2	4	1.1.1.646.2	9.71818	3436.29	1031.91	9.61	0.1	252.737
611	0.08	0.26	17.64	0	0	sp|Q9Z2U2|ZN292_MOUSE	Zinc finger protein 292 OS=Mus musculus OX=10090 GN=Zfp292 PE=1 SV=2			0	24.42	DKDKSYEPE				0.0347506	1109.52	555.769	1109.49	555.751	2	7	1.1.1.547.6	7.73743	14193.1	13788.7	7.73	0.12	1936.35
612	0.08	0.22	27.78	0	0	tr|A0A571BEL3|A0A571BEL3_MOUSE	Zinc finger protein 469 OS=Mus musculus OX=10090 GN=Zfp469 PE=4 SV=1			0.000434506	30.55	RLGSPSQPEKI	Oxidation(P)@5	Oxidation(P)@1849		-0.148011	1226.51	614.264	1226.66	614.338	2	5	1.1.1.621.9	9.22253	48.0439	48.0439			227.897
613	0.08	0.21	30.06	0	0	tr|A2AMY5|A2AMY5_MOUSE; sp|Q91VX2|UBAP2_MOUSE	Ubiquitin-associated protein 2 OS=Mus musculus OX=10090 GN=Ubap2 PE=1 SV=1; Ubiquitin-associated protein 2 OS=Mus musculus OX=10090 GN=Ubap2 PE=1 SV=1			0.076756	27.51	QRSQPSSLQPKSQA				-0.0738707	1540.72	771.368	1540.8	771.405	2	4	1.1.1.1315.15	23.0242	66.0311	66.0311			125.035
614	0.08	0.21	19.05	0	0	sp|A2ANX9|ZN711_MOUSE	Zinc finger protein 711 OS=Mus musculus OX=10090 GN=Znf711 PE=3 SV=1			0.0757207	36.94	TLDHGLAAEVVHGP				-0.0638881	1414.66	708.336	1414.72	708.367	2	6	1.1.1.583.15	8.4664	1961.49	300.68	8.55	0.1	490.247
617	0.08	0.18	17.97	0	0	sp|O55225|OTOG_MOUSE	Otogelin OS=Mus musculus OX=10090 GN=Otog PE=1 SV=3			0.034328	19.52	QPCVALTVYVAM	Gln->pyro-Glu@N-term; Carbamidomethyl(C)@3			-0.013127	1333.63	667.821	1333.64	667.828	2	5	1.1.1.819.4	13.1385	61.7979	61.7979			737.615
618	0.08	0.18	42.61	0	0	sp|Q8CIE2|ZMIZ2_MOUSE	Zinc finger MIZ domain-containing protein 2 OS=Mus musculus OX=10090 GN=Zmiz2 PE=1 SV=2			0.0525663	17.26	PAHVLMPSVMEMIAALGP				-0.046403	1862.9	932.457	1862.95	932.48	2	4	1.1.1.1530.10	27.4097	465.45	448.44	27.4	0.08	125.102
619	0.08	0.17	21.65	0	0	tr|B9EJX2|B9EJX2_MOUSE	NHS actin-remodeling regulator OS=Mus musculus OX=10090 GN=Nhs PE=1 SV=1			0.0670192	26.56	SVEPPPPLQ				0.0703741	962.578	482.296	962.507	482.261	2	6	1.1.1.465.2	6.08652	846.81	521.66	6.14	0.06	387.436
620	0.08	0.17	15.62	0	0	tr|G3UW47|G3UW47_MOUSE	Kinesin-like protein KIF1A OS=Mus musculus OX=10090 GN=Kif1a PE=1 SV=1			0.0741724	23.33	PVDWAFAQRELLE				-0.0800462	1572.71	787.364	1572.79	787.404	2	4	1.1.1.638.15	9.56818	47.2924	47.2924			340.204
621	0.08	0.17	5.678	0	0	tr|Q3U234|Q3U234_MOUSE; sp|P42703|LIFR_MOUSE	Uncharacterized protein OS=Mus musculus OX=10090 GN=Lifr PE=2 SV=1; Leukemia inhibitory factor receptor OS=Mus musculus OX=10090 GN=Lifr PE=1 SV=1			0.0809219	35.46	ISGKSAVFH				0.0750765	944.583	473.299	944.508	473.261	2	5	1.1.1.1076.5	18.1866	1631.18	1254.59	18.06	0.22	135.532
621	0.08	0.17	5.678	0	0	tr|Q3U234|Q3U234_MOUSE; sp|P42703|LIFR_MOUSE	Uncharacterized protein OS=Mus musculus OX=10090 GN=Lifr PE=2 SV=1; Leukemia inhibitory factor receptor OS=Mus musculus OX=10090 GN=Lifr PE=1 SV=1			0	15.24	ISGKSAVFH				0.0686678	944.577	473.296	944.508	473.261	2	5	1.1.1.1029.3	17.2621	1504.18	1466	17.28	0.14	140.56
622	0.08	0.16	12.65	0	0	tr|A0A140LIN9|A0A140LIN9_MOUSE; sp|Q8BW94|DYH3_MOUSE	Dynein heavy chain 3, axonemal OS=Mus musculus OX=10090 GN=Dnah3 PE=1 SV=2; Dynein heavy chain 3, axonemal OS=Mus musculus OX=10090 GN=Dnah3 PE=1 SV=2			0.0570004	18.63	TQTIYRAAVENFL				-0.0115648	1524.78	763.398	1524.79	763.404	2	4	1.1.1.1296.10	22.6346	446.99	311.65	22.44	0.18	105.093
623	0.08	0.16	24.44	0	0	tr|A0A338P6K9|A0A338P6K9_MOUSE	Glutamine and serine-rich 1 OS=Mus musculus OX=10090 GN=Qser1 PE=1 SV=1			0.0700704	22.21	LPSATKVDSCSTK	Carbamidomethyl(C)@10			-0.0398067	1392.65	697.333	1392.69	697.353	2	3	1.1.1.1529.5	27.385	63.0021	63.0021			58.9106
625	0.08	0.16	74.45	0	0	sp|P06837|NEUM_MOUSE	Neuromodulin OS=Mus musculus OX=10090 GN=Gap43 PE=1 SV=1			0.0680339	25.25	ATSPKAEEPSK				0.0382844	1143.62	572.815	1143.58	572.796	2	6	1.1.1.665.7	10.1006	1233	442.53	10.03	0.12	302.207
626	0.08	0.16	37.88	0	0	tr|Q61078|Q61078_MOUSE	Wiscott-Aldrich Syndrome protein homolog OS=Mus musculus OX=10090 GN=Was PE=2 SV=1			0.078834	31.43	GQPLRPPVLGSNKGRSPPLPP				0.0678367	2163.3	722.106	2163.23	722.083	3	6	1.1.1.894.6	14.6146	781.2	281.56	14.54	0.08	389.016
627	0.08	0.16	46.61	0	0	tr|E9PXW9|E9PXW9_MOUSE; sp|Q08369|GATA4_MOUSE	Transcription factor GATA-4 OS=Mus musculus OX=10090 GN=Gata4 PE=1 SV=1; Transcription factor GATA-4 OS=Mus musculus OX=10090 GN=Gata4 PE=1 SV=4			0.076238	30.94	AYEAGGPGAFMHS				0.0740483	1293.62	647.817	1293.54	647.78	2	6	1.1.1.609.9	8.98205	3109.21	2238.39	8.93	0.14	634.093
628	0.08	0.16	22.78	0	0	tr|Q8C626|Q8C626_MOUSE	DUF3699 domain-containing protein OS=Mus musculus OX=10090 GN=Fam71e2 PE=2 SV=1			0.075204	31.65	APAQMASALPT				0.0341163	1056.56	529.288	1056.53	529.271	2	5	1.1.1.331.3	3.3723	12.1585	12.1585			226.128
630	0.08	0.15	35.87	0	0	tr|Q64FM2|Q64FM2_MOUSE	POU domain protein OS=Mus musculus OX=10090 GN=Pou4f1 PE=2 SV=1			0.0726296	23.41	PASAAAAVVGAAGLASICDSD	Carbamidomethyl(C)@18			-0.0865221	1872.8	937.408	1872.89	937.452	2	4	1.1.1.1228.16	21.26	66.4244	66.4244			216.29
631	0.08	0.15	28.26	0	0	tr|Q3UV75|Q3UV75_MOUSE	Uncharacterized protein OS=Mus musculus OX=10090 GN=Ksr1 PE=2 SV=1			0.0574959	18.77	QLKLSHDWL				-0.00219191	1138.61	570.313	1138.61	570.314	2	3	1.1.1.633.6	9.46018	123.33	10.58	9.51	0.04	169.119
632	0.08	0.15	30.25	0	0	tr|Q3UJW1|Q3UJW1_MOUSE	Aldedh domain-containing protein OS=Mus musculus OX=10090 GN=Aldh2 PE=2 SV=1			0.0746879	27.78	RAALTAVRRGP				0.00677116	1166.71	584.361	1166.7	584.357	2	4	1.1.1.1141.6	19.4956	1198.33	728.25	19.41	0.3	107.192
633	0.08	0.15	16.24	0	0	tr|Q3UAC4|Q3UAC4_MOUSE; tr|A0A1S6GWJ4|A0A1S6GWJ4_MOUSE; sp|Q91VN6|DDX41_MOUSE	RNA helicase OS=Mus musculus OX=10090 GN=Ddx41 PE=2 SV=1; RNA helicase OS=Mus musculus OX=10090 GN=Ddx41 PE=1 SV=1; Probable ATP-dependent RNA helicase DDX41 OS=Mus musculus OX=10090 GN=Ddx41 PE=1 SV=2			0.0685421	27.65	ESMLDIGGE				0.102561	949.509	475.762	949.406	475.71	2	4	1.1.1.505.2	6.89082	34.5283	34.5283			193.255
635	0.08	0.13	51.34	0	0	tr|Q8BP34|Q8BP34_MOUSE	Uncharacterized protein OS=Mus musculus OX=10090 GN=Cdkn1c PE=2 SV=1			0.0629839	20.3	EEEQGAEPVEEQGAEPV				0.085319	1825.87	913.943	1825.79	913.9	2	10	1.1.1.679.13	10.3695	4487.09	4458.19	10.36	0.12	1481.25
636	0.08	0.13	26.67	1.067	0	tr|Q3TSZ0|Q3TSZ0_MOUSE	Uncharacterized protein OS=Mus musculus OX=10090 GN=Bclaf1 PE=2 SV=1			0.0772745	54.14	SRTYSRSR				0.185282	1011.71	506.86	1011.52	506.768	2	4	1.1.1.1156.5	19.7964	142.54	44.53	19.91	0.1	68.357
637	0.08	0.13	32	0	0	sp|Q61127|NAB2_MOUSE	NGFI-A-binding protein 2 OS=Mus musculus OX=10090 GN=Nab2 PE=1 SV=2			0.076238	26.49	GPGAGDPRIW				0.0491726	1024.56	513.286	1024.51	513.262	2	5	1.1.1.762.3	12.0004	3331.87	1004.48	12.09	0.12	171.398
638	0.08	0.13	16.67	0	0	tr|Q14B51|Q14B51_MOUSE	Polypeptide N-acetylgalactosaminyltransferase OS=Mus musculus OX=10090 GN=Galnt5 PE=2 SV=1			0.0520764	18.21	RVEPDQVKVLY				-0.0432777	1344.7	673.356	1344.74	673.377	2	5	1.1.1.521.13	7.22478	184.57	116.92	7.27	0.06	363.295
639	0.08	0.13	12.79	0	0	sp|Q3V3R1|C1TM_MOUSE	Monofunctional C1-tetrahydrofolate synthase, mitochondrial OS=Mus musculus OX=10090 GN=Mthfd1l PE=1 SV=2			0.0777937	26.21	SNKVLNALKP				-0.0901327	1082.55	542.285	1082.64	542.33	2	4	1.1.1.604.3	8.87755	45.223	45.223			282.293
640	0.08	0.13	22.01	0	0	tr|Q8C718|Q8C718_MOUSE	Protein Wnt OS=Mus musculus OX=10090 GN=Wnt9b PE=2 SV=1			0.0757207	27.08	LSNFLGP				-0.0477926	746.349	747.356	746.396	747.404	1	5	1.1.1.1596.3	28.7513	85.1637	85.1637			47.3649
641	0.08	0.12	42.12	0	0	sp|Q8BIG4|FBX28_MOUSE	F-box only protein 28 OS=Mus musculus OX=10090 GN=Fbxo28 PE=1 SV=1			0.080399	24.96	SQAPAAPALAPDH				-0.0890977	1244.53	623.27	1244.61	623.315	2	3	1.1.1.751.4	11.7818	60.4796	60.4796			365.894
642	0.08	0.12	18.27	0	0	tr|H7BX08|H7BX08_MOUSE; tr|B2RRE3|B2RRE3_MOUSE; tr|A0A0A6YY67|A0A0A6YY67_MOUSE; sp|Q8C1B1|CAMP2_MOUSE	Calmodulin-regulated spectrin-associated protein 2 OS=Mus musculus OX=10090 GN=Camsap2 PE=1 SV=1; Camsap1l1 protein OS=Mus musculus OX=10090 GN=Camsap2 PE=2 SV=1; Calmodulin-regulated spectrin-associated protein 2 OS=Mus musculus OX=10090 GN=Camsap2 PE=1 SV=1; Calmodulin-regulated spectrin-associated protein 2 OS=Mus musculus OX=10090 GN=Camsap2 PE=1 SV=3			0.076238	23.96	SPKTPIKGPP				0.0412542	1020.64	511.326	1020.6	511.306	2	3	1.1.1.1825.3	33.3851	62.7405	62.7405			56.7418
643	0.08	0.12	32.76	0	0	tr|Q3TL71|Q3TL71_MOUSE	Heterogeneous nuclear ribonucleoprotein K OS=Mus musculus OX=10090 GN=Hnrnpk PE=2 SV=1			0.075204	23.67	IKALRTDYNA				-0.0307773	1163.6	582.807	1163.63	582.822	2	3	1.1.1.1061.11	17.8903	237.28	41.83	17.8	0.1	99.8451
644	0.08	0.12	9.373	0	0	tr|E9QLE4|E9QLE4_MOUSE; sp|Q8BXR5|NALCN_MOUSE	Sodium leak channel non-selective protein OS=Mus musculus OX=10090 GN=Nalcn PE=4 SV=1; Sodium leak channel non-selective protein OS=Mus musculus OX=10090 GN=Nalcn PE=1 SV=2			0.0660069	21.51	KSVFSIRARN				0.0457396	1176.72	589.366	1176.67	589.344	2	5	1.1.1.1535.2	27.505	63.0746	63.0746			38.9019
645	0.08	0.12	19.89	0	0	tr|Q8C2S9|Q8C2S9_MOUSE; tr|Q3THX5|Q3THX5_MOUSE; tr|E9Q3X0|E9Q3X0_MOUSE; sp|Q9EQK5|MVP_MOUSE	Major vault protein OS=Mus musculus OX=10090 GN=Mvp PE=2 SV=1; Major vault protein OS=Mus musculus OX=10090 GN=Mvp PE=2 SV=1; Major vault protein OS=Mus musculus OX=10090 GN=Mvp PE=1 SV=1; Major vault protein OS=Mus musculus OX=10090 GN=Mvp PE=1 SV=4			0.0472075	15.84	APVRMVTVPPR				0.044226	1221.75	611.88	1221.7	611.858	2	5	1.1.1.1234.6	21.373	3435.72	3219.68	21.35	0.3	172.268
646	0.08	0.12	17.22	0	0	tr|G5E8C0|G5E8C0_MOUSE; sp|Q569E7|ZN697_MOUSE	Zinc finger protein 697 OS=Mus musculus OX=10090 GN=Zfp697 PE=4 SV=1; Zinc finger protein 697 OS=Mus musculus OX=10090 GN=Znf697 PE=2 SV=1			0.079355	24.68	GFGRNSHLVNH				0.0500262	1236.66	619.338	1236.61	619.313	2	3	1.1.1.1019.6	17.0642	1133.1	878.43	17.1	0.14	115.534
647	0.08	0.12	24.91	0	0	tr|A8Y5Q0|A8Y5Q0_MOUSE	[Pyruvate dehydrogenase [acetyl-transferring]]-phosphatase 1, mitochondrial OS=Mus musculus OX=10090 GN=Pdp1 PE=1 SV=1			0.0798767	24.94	YFNSLRTYW				-0.00172014	1248.59	625.303	1248.59	625.304	2	4	1.1.1.1069.7	18.0476	610	485.33	18.06	0.04	176.266
648	0.08	0.12	18.95	0	0	sp|A2A259|PK2L1_MOUSE	Polycystic kidney disease 2-like 1 protein OS=Mus musculus OX=10090 GN=Pkd2l1 PE=1 SV=1			0.079355	25.26	IDFSVYNAN				0.0288635	1041.51	521.76	1041.48	521.746	2	5	1.1.1.497.3	6.73065	732.44	441.64	6.77	0.14	273.03
649	0.08	0.12	28.26	0	0	tr|Q8K1U6|Q8K1U6_MOUSE	Hemopexin (Fragment) OS=Mus musculus OX=10090 PE=4 SV=1			0.075204	25.62	FATRTQKERSWPA				0.0633867	1576.87	526.632	1576.81	526.611	3	5	1.1.1.319.2	3.13215	10.8053	10.8053			209.963
650	0.08	0.12	16.09	0	0	tr|B2RXU2|B2RXU2_MOUSE	ESF1, nucleolar pre-rRNA processing protein, homolog (S. cerevisiae) OS=Mus musculus OX=10090 GN=Esf1 PE=2 SV=1			0.0777937	25.51	LVMDEEE				0.0131971	863.371	864.379	863.358	864.366	1	6	1.1.1.592.16	8.64822	47.2924	47.2924			673.978
651	0.08	0.12	16.62	0	0	tr|B1ATJ7|B1ATJ7_MOUSE; sp|Q8C456|FRITZ_MOUSE	Expressed sequence AV249152 OS=Mus musculus OX=10090 GN=Wdpcp PE=2 SV=1; WD repeat-containing and planar cell polarity effector protein fritz homolog OS=Mus musculus OX=10090 GN=Wdpcp PE=1 SV=1			0.0710923	22.65	CRNSTEDKLI	Carbamidomethyl(C)@1			0.124312	1234.72	618.368	1234.6	618.306	2	3	1.1.1.1096.6	18.5901	236.84	139.57	18.63	0.06	74.6498
652	0.08	0.12	13.67	0	0	sp|E9Q6I0|V2116_MOUSE	Vomeronasal type-2 receptor 116 OS=Mus musculus OX=10090 GN=Vmn2r116 PE=1 SV=1			0.079355	26.25	IVYIWNFPQGL				-0.0419597	1348.68	675.345	1348.72	675.366	2	4	1.1.1.1428.5	25.3224	1252.23	1160.16	25.3	0.29	71.5058
653	0.08	0.12	22.2	0	0	tr|A0A385KNU8|A0A385KNU8_MOUSE; sp|P47746|CNR1_MOUSE	Cannabinoid receptor 1 OS=Mus musculus OX=10090 GN=Cnr1 PE=2 SV=1; Cannabinoid receptor 1 OS=Mus musculus OX=10090 GN=Cnr1 PE=1 SV=1			0.0467237	16.42	SFRGSPFQE				0.078299	1053.57	527.79	1053.49	527.751	2	5	1.1.1.386.5	4.48942	258.58	224.66	4.47	0.06	253.087
654	0.08	0.12	24.48	0	0	sp|Q9QXE7|TBL1X_MOUSE	F-box-like/WD repeat-containing protein TBL1X OS=Mus musculus OX=10090 GN=Tbl1x PE=1 SV=2			0.0798767	27.99	TVRLWDVERGVCIH	Carbamidomethyl(C)@12			-0.113461	1738.78	870.397	1738.89	870.454	2	4	1.1.1.1464.10	26.0619	61.5669	61.5669			107.142
655	0.08	0.12	8.828	0	0	sp|Q8C0S4|TT21A_MOUSE	Tetratricopeptide repeat protein 21A OS=Mus musculus OX=10090 GN=Ttc21a PE=1 SV=2			0.079355	24.76	NMLRGITPK				-0.0782804	1028.5	515.258	1028.58	515.297	2	3	1.1.1.984.9	16.366	60.7402	60.7402			110.341
656	0.08	0.12	18.25	0	0	sp|Q80WT4|GP176_MOUSE	G-protein coupled receptor 176 OS=Mus musculus OX=10090 GN=Gpr176 PE=1 SV=1			0.0798767	24.85	HRYSRRNV				0.023981	1086.6	544.309	1086.58	544.297	2	3	1.1.1.613.7	9.06022	129.22	24.85	8.99	0.06	140.78
657	0.08	0.12	12.92	0	0	tr|Q64381|Q64381_MOUSE; tr|Q61238|Q61238_MOUSE; tr|Q549Q9|Q549Q9_MOUSE; tr|Q3TDR5|Q3TDR5_MOUSE; tr|A0A0X9RAD7|A0A0X9RAD7_MOUSE; sp|P42082|CD86_MOUSE	B7-2 protein OS=Mus musculus OX=10090 GN=B7-2 PE=4 SV=1; B7-2 protein OS=Mus musculus OX=10090 GN=Cd86 PE=4 SV=1; CD86 antigen OS=Mus musculus OX=10090 GN=Cd86 PE=2 SV=1; Ig-like domain-containing protein OS=Mus musculus OX=10090 GN=Cd86 PE=2 SV=1; CD86 antigen OS=Mus musculus OX=10090 GN=Cd86 PE=2 SV=1; T-lymphocyte activation antigen CD86 OS=Mus musculus OX=10090 GN=Cd86 PE=1 SV=1			0.079355	27.41	SGINLTCTSKQGH	Carbamidomethyl(C)@7			-0.0556384	1401.61	701.813	1401.67	701.841	2	7	1.1.1.472.13	6.2355	9848.82	2319.56	6.32	0.1	988.809
658	0.08	0.12	17.31	0	0	sp|Q8K0E1|KCD15_MOUSE	BTB/POZ domain-containing protein KCTD15 OS=Mus musculus OX=10090 GN=Kctd15 PE=1 SV=1			0.0496351	17.67	SVNAGWNQDPTHVIR				-0.083731	1692.75	847.382	1692.83	847.424	2	7	1.1.1.463.15	6.05752	2165.7	1271.83	6.1	0.1	722.26
659	0.08	0.11	15.99	0	0	tr|Q3TU16|Q3TU16_MOUSE; tr|A0A0R4J0U5|A0A0R4J0U5_MOUSE; sp|Q61285|ABCD2_MOUSE	Uncharacterized protein (Fragment) OS=Mus musculus OX=10090 GN=Abcd2 PE=2 SV=1; ATP-binding cassette sub-family D member 2 OS=Mus musculus OX=10090 GN=Abcd2 PE=1 SV=1; ATP-binding cassette sub-family D member 2 OS=Mus musculus OX=10090 GN=Abcd2 PE=1 SV=1			0.0736576	23.32	LAGLVVYATAK				-0.0874277	1104.57	553.291	1104.65	553.334	2	4	1.1.1.1130.5	19.2737	321.58	313.52	19.31	0.1	49.4641
660	0.08	0.11	14.13	0	0	sp|Q641K5|NUAK1_MOUSE	NUAK family SNF1-like kinase 1 OS=Mus musculus OX=10090 GN=Nuak1 PE=1 SV=1			0.0809219	25.26	SKKENDFPQSGQDSVPE				-0.0451234	1890.81	946.414	1890.86	946.437	2	4	1.1.1.1238.16	21.462	66.0436	66.0436			164.921
661	0.08	0.11	10.16	0	0	sp|Q19LI2|A1BG_MOUSE	Alpha-1B-glycoprotein OS=Mus musculus OX=10090 GN=A1bg PE=1 SV=1			0.079355	24.77	YLTHAAGEPSEPSDIV				-0.0736319	1684.72	843.368	1684.79	843.404	2	4	1.1.1.599.13	8.78555	1883.98	75.21	8.93	0.1	392.484
662	0.08	0.11	20.64	0	0	sp|Q9JJ04|B4GT4_MOUSE	Beta-1,4-galactosyltransferase 4 OS=Mus musculus OX=10090 GN=B4galt4 PE=2 SV=1			0.0809219	25.15	NLRGQSKLVF				-0.058586	1160.61	581.311	1160.67	581.341	2	6	1.1.1.396.5	4.69192	538.26	527.61	4.69	0.12	438.817
663	0.08	0.11	20.47	0	0	tr|Q8BQM2|Q8BQM2_MOUSE	Uncharacterized protein (Fragment) OS=Mus musculus OX=10090 GN=Gm14455 PE=2 SV=1			0.0721166	22.98	WSTPIVLK				0.0933979	942.647	472.331	942.554	472.284	2	3	1.1.1.1857.3	34.0272	33.5615	33.5615			36.7494
664	0.08	0.11	11.78	2.618	0	sp|Q9Z282|GP132_MOUSE	Probable G-protein coupled receptor 132 OS=Mus musculus OX=10090 GN=Gpr132 PE=1 SV=1			0.0772745	50.48	NYPVFDMKVE				0.178586	1240.76	621.386	1240.58	621.297	2	4	1.1.1.1160.10	19.8809	3812.87	2738.17	19.81	0.12	119.737
665	0.08	0.11	21.57	0	0	sp|Q9CQE6|ASF1A_MOUSE	Histone chaperone ASF1A OS=Mus musculus OX=10090 GN=Asf1a PE=1 SV=1			0.0814455	26.52	LQSLLSTDALPSASKGW				-0.0244712	1772.91	591.976	1772.93	591.984	3	6	1.1.1.353.10	3.82178	97.53	89.61	3.83	0.04	383.176
666	0.08	0.11	19.35	0	0	sp|Q8CFV9|RIFK_MOUSE	Riboflavin kinase OS=Mus musculus OX=10090 GN=Rfk PE=1 SV=2			0.0741724	23.93	VSTGIYYGWASVGSGDV				-0.0684634	1716.73	859.373	1716.8	859.407	2	5	1.1.1.1181.14	20.3082	64.5548	64.5548			205.855
667	0.08	0.11	8.537	0	0	tr|A2AT48|A2AT48_MOUSE; sp|Q3V037|CF163_MOUSE	Gene model 136, (NCBI) OS=Mus musculus OX=10090 GN=Gm136 PE=2 SV=1; Uncharacterized protein C6orf163 homolog OS=Mus musculus OX=10090 GN=Gm136 PE=2 SV=1			0.08302	26.05	QEAEKTHQATLD				0.000428211	1369.65	685.831	1369.65	685.831	2	5	1.1.1.519.12	7.1828	168.99	30.16	7.09	0.08	423.123
668	0.08	0.1	58.93	0	0	tr|Q6NZQ3|Q6NZQ3_MOUSE	Sm protein F (Fragment) OS=Mus musculus OX=10090 GN=Snrpf PE=2 SV=1			0.0491485	16.5	TEEYIDGALSGH				0.09208	1290.66	646.34	1290.57	646.294	2	4	1.1.1.1260.8	21.9008	722.35	346.04	21.85	0.12	85.1506
669	0.08	0.1	6.536	0	0	tr|Q3URN1|Q3URN1_MOUSE	Uncharacterized protein OS=Mus musculus OX=10090 GN=Gm16401 PE=2 SV=1			0.076238	24.45	ERSRPPPREK				-0.0519473	1250.63	626.323	1250.68	626.349	2	4	1.1.1.648.10	9.76483	49.0485	49.0485			258.335
671	0.07	0.25	18.81	0	0	sp|Q8R307|VPS18_MOUSE	Vacuolar protein sorting-associated protein 18 homolog OS=Mus musculus OX=10090 GN=Vps18 PE=1 SV=2			0.0154727	31.17	GPAPVCSLEAERGPDG	Carbamidomethyl(C)@6			-0.0349687	1610.7	806.358	1610.74	806.375	2	6	1.1.1.789.4	12.5429	65.7769	65.7769			193.708
672	0.07	0.25	45.28	9.434	0	tr|Q5SZA3|Q5SZA3_MOUSE; sp|P15864|H12_MOUSE	Histone cluster 1, H1c OS=Mus musculus OX=10090 GN=H1f2 PE=1 SV=1; Histone H1.2 OS=Mus musculus OX=10090 GN=H1-2 PE=1 SV=2			0.048177	88.36	SEAAPAAPAAAPPAEKAPAK	Acetyl@N-term	Acetyl@2		-0.0517548	1856.91	929.463	1856.96	929.489	2	9	1.1.1.396.15	4.70023	433.98	369.59	4.67	0.1	516.487
672	0.07	0.25	45.28	9.434	0	tr|Q5SZA3|Q5SZA3_MOUSE; sp|P15864|H12_MOUSE	Histone cluster 1, H1c OS=Mus musculus OX=10090 GN=H1f2 PE=1 SV=1; Histone H1.2 OS=Mus musculus OX=10090 GN=H1-2 PE=1 SV=2			0	33.12	SEAAPAAPAAAPPAEKAPAK	Acetyl@N-term	Acetyl@2		-0.0236919	1856.94	619.987	1856.96	619.995	3	7	1.1.1.399.8	4.75523	1202.39	431.49	4.69	0.1	512.289
675	0.07	0.21	22.16	0	0	sp|E9PVX6|KI67_MOUSE	Proliferation marker protein Ki-67 OS=Mus musculus OX=10090 GN=Mki67 PE=1 SV=1			0.0404816	18.63	VSKRQQGAHEERPQ				-0.0997667	1648.74	825.377	1648.84	825.427	2	7	1.1.1.682.5	10.4281	923.01	697.67	10.38	0.2	375.802
675	0.07	0.21	22.16	0	0	sp|E9PVX6|KI67_MOUSE	Proliferation marker protein Ki-67 OS=Mus musculus OX=10090 GN=Mki67 PE=1 SV=1			0	22.64	ALQSPQPGHIINPA	Deamidated(N)@12			-0.0499001	1442.7	722.358	1442.75	722.383	2	6	1.1.1.587.13	8.5449	228.1	166	8.52	0.04	404.23
676	0.07	0.21	10.81	0	0	tr|D3Z6X5|D3Z6X5_MOUSE	Nectin-3 OS=Mus musculus OX=10090 GN=Nectin3 PE=4 SV=1			0.0660069	39.37	NPERLYINPRE				0.00967782	1399.73	467.584	1399.72	467.581	3	6	1.1.1.445.2	5.6817	817.04	757.68	5.68	0.1	429.32
677	0.07	0.2	33.03	0	0	tr|V9GX40|V9GX40_MOUSE	Synergin gamma OS=Mus musculus OX=10090 GN=Synrg PE=1 SV=1			0.0530567	23.74	QGPIAMQAGI				0.0316251	984.538	493.276	984.506	493.26	2	5	1.1.1.890.3	14.529	2971.76	805.54	14.62	0.14	186.293
678	0.07	0.2	21.83	0	0	sp|Q505K2|F16A1_MOUSE	Protein FAM160A1 OS=Mus musculus OX=10090 GN=Fam160a1 PE=1 SV=2			0.0423927	25.64	TAEAQPKLQPE				0.0450354	1210.66	606.34	1210.62	606.317	2	7	1.1.1.347.9	3.69945	50.2	3.65	3.77	0.04	503.876
679	0.07	0.2	20.7	0	0	sp|Q9Z139|ROR1_MOUSE	Inactive tyrosine-protein kinase transmembrane receptor ROR1 OS=Mus musculus OX=10090 GN=Ror1 PE=2 SV=2			0.0609802	20.57	STGHVASLPSSG				0.0448612	1098.58	550.295	1098.53	550.273	2	4	1.1.1.428.4	5.33988	887.93	273.93	5.44	0.08	275.129
679	0.07	0.2	20.7	0	0	sp|Q9Z139|ROR1_MOUSE	Inactive tyrosine-protein kinase transmembrane receptor ROR1 OS=Mus musculus OX=10090 GN=Ror1 PE=2 SV=2			0	18.09	SGRQCQ	Carbamidomethyl(C)@5			0.00568014	734.319	735.326	734.313	735.32	1	3	1.1.1.1062.11	17.9105	65.1621	65.1621			155.474
680	0.07	0.17	18.54	0	0	tr|A0A1N9NPH8|A0A1N9NPH8_MOUSE; sp|Q8BQ48|CE295_MOUSE	Centrosomal protein of 295 kDa OS=Mus musculus OX=10090 GN=Cep295 PE=1 SV=1; Centrosomal protein of 295 kDa OS=Mus musculus OX=10090 GN=Cep295 PE=1 SV=3			0.0428718	15.1	MEEESTS				0.00904441	811.3	812.307	811.291	812.298	1	5	1.1.1.870.7	14.1365	65.7521	65.7521			234.809
681	0.07	0.16	25.66	0	0	tr|B2RUQ2|B2RUQ2_MOUSE	Gene model 608, (NCBI) OS=Mus musculus OX=10090 GN=Usf3 PE=2 SV=1			0.0574959	22.22	SDSSKQPSNRPAHNISH				0.0179227	1860.9	931.458	1860.88	931.449	2	4	1.1.1.1493.11	26.6539	992.98	328.89	26.5	0.24	145.957
682	0.07	0.16	10.57	0	0	sp|Q07797|LG3BP_MOUSE	Galectin-3-binding protein OS=Mus musculus OX=10090 GN=Lgals3bp PE=1 SV=1			0.0644927	33.47	KGPIMLDEV				-0.000648707	1000.53	501.27	1000.53	501.27	2	6	1.1.1.681.3	10.3998	4837.34	4317.23	10.36	0.2	966.767
684	0.07	0.15	20.65	0	0	tr|F8VQM8|F8VQM8_MOUSE	Xndc1-transient receptor potential cation channel, subfamily C, member 2 readthrough OS=Mus musculus OX=10090 GN=Xntrpc PE=1 SV=1			0.0467237	17.44	ITNSFQKIEDDADVEW				0.0160815	1908.89	637.304	1908.87	637.299	3	5	1.1.1.1431.4	25.3828	61.8816	61.8816			31.6209
685	0.07	0.15	24.46	0	0	sp|P34971|ADRB1_MOUSE	Beta-1 adrenergic receptor OS=Mus musculus OX=10090 GN=Adrb1 PE=1 SV=2			0.0655015	24.01	LLCCARRAACRRRAAHGDRP	Carbamidomethyl(C)@3; Carbamidomethyl(C)@4; Carbamidomethyl(C)@10			-0.15842	2422.06	808.362	2422.22	808.415	3	7	1.1.1.983.13	16.3519	7413.98	1007.26	16.2	0.08	408.406
686	0.07	0.14	52.64	0	0	sp|O35392|FOXD2_MOUSE	Forkhead box protein D2 OS=Mus musculus OX=10090 GN=Foxd2 PE=2 SV=1			0.0510982	18.37	PGVQAARGATGPG				0.0852202	1137.67	569.844	1137.59	569.802	2	4	1.1.1.732.6	11.4061	1032.86	949.33	11.4	0.08	178.565
687	0.07	0.14	16.13	0	0	tr|A0A1B0GS91|A0A1B0GS91_MOUSE	Supervillin OS=Mus musculus OX=10090 GN=Svil PE=1 SV=1			0.0496351	17.09	DPYAPKLTSSV				-0.0532421	1176.55	589.282	1176.6	589.309	2	4	1.1.1.598.8	8.76138	723.4	362.93	8.6	0.22	229.996
688	0.07	0.14	22.1	0	0	tr|E9Q6Y8|E9Q6Y8_MOUSE	Ubiquitin-specific peptidase 31 OS=Mus musculus OX=10090 GN=Usp31 PE=1 SV=1			0.0644927	21.45	SSMASLRSPSTSVR				0.0225542	1464.76	733.386	1464.74	733.375	2	5	1.1.1.1636.2	29.5666	1028.02	1024.04	29.56	0.14	29.5217
689	0.07	0.14	30.31	0	0	tr|A0A1N9PTV1|A0A1N9PTV1_MOUSE	Probable fibrosin-1 OS=Mus musculus OX=10090 GN=Fbrs PE=1 SV=1			0.0545314	22.23	PGAPPAFASPPDPWGRLHRS				-0.0041152	2112.06	529.023	2112.07	529.024	4	7	1.1.1.363.3	4.02028	4374.93	793.89	3.91	0.08	750.599
[truncated: 214 more rows]

## Sheet: PbAAT1KO FVs
Dataset S1. Peptide summaries of PbWT and PbAAT1KO FVs representing the data provided in Figure 4D and S3B and S3C Fig.
[truncated: 1,401 more rows]
